# Supplementary material for: Prediction of antimicrobial peptides toxicity based on their physico-chemical properties using machine learning techniques
Source: BMC Bioinformatics. 2021 Nov 10;22:549. doi: 10.1186/s12859-021-04468-y (PMC8582201; doi:10.1186/s12859-021-04468-y)
Supplement: Supplementary file 7 — Additional file 7. AMP-Dataset.zip. The dataset used here for training models. [file 12859_2021_4468_MOESM7_ESM.zip]

Archive with 1 entries (1 files):
- AMP-Dataset.csv
