# Supplementary material for: Prediction of antimicrobial peptides toxicity based on their physico-chemical properties using machine learning techniques
Source: BMC Bioinformatics. 2021 Nov 10;22:549. doi: 10.1186/s12859-021-04468-y (PMC8582201; doi:10.1186/s12859-021-04468-y)
Supplement: Supplementary file 7 — Additional file 7. AMP-Dataset.zip. The dataset used here for training models. [file 12859_2021_4468_MOESM7_ESM.zip › AMP-Dataset.csv]

realID	id	seq	hemolyseUnit	hemolyseConcentration	hemolysis	Label	seqLength	normalizedHydrophobicMoment	normalizedHydrophobicity	nTer	cTer	nCharge	isoElP	chargeDensity	disordering	Steric Hinderance	Solvation	Hydropathy	Amphiphilicity	aggregationPropensityInVitro	aggregationPropensityInVivo	_NormalizedVDWVD1075	MoranAuto_Mutability28	MoreauBrotoAuto_AvFlexibility19	MoreauBrotoAuto_AvFlexibility18	MoreauBrotoAuto_AvFlexibility15	MoreauBrotoAuto_AvFlexibility14	MoreauBrotoAuto_AvFlexibility17	MoreauBrotoAuto_AvFlexibility16	MoreauBrotoAuto_AvFlexibility11	MoreauBrotoAuto_AvFlexibility10	MoreauBrotoAuto_AvFlexibility13	MoreauBrotoAuto_AvFlexibility12	MoreauBrotoAuto_Hydrophobicity30	APAAC20	GW	GV	GT	GS	GR	GQ	GP	MoreauBrotoAuto_Hydrophobicity1	MoreauBrotoAuto_Hydrophobicity3	MoreauBrotoAuto_Hydrophobicity5	MoreauBrotoAuto_Hydrophobicity4	GY	MoreauBrotoAuto_Hydrophobicity6	GG
10011	10011-1	GVVDILKGAAKDIAGHLASKVMN	�M	500	1	non-toxic	0.38636	0.56376	0.35038	0	1	0.25	0.68579	0.57457	0.50175	0.58726	0.62666	0.51019	0.30138	0.00382	0.54031	0.6087	0.67983	0.48994	0.48607	0.45716	0.42598	0.49977	0.4715	0.51961	0.49514	0.45477	0.47015	0.56321	0.21084	0	0.27295	0	0	0	0	0	0.37415	0.37467	0.27026	0.33549	0	0.27479	0
10018	10018-1	WMLKKFRGMF	�M	50	0	non-toxic	0.09091	0.48658	0.42707	0	1	0.32143	1	0.7326	0.48205	0.42567	0.42674	0.2538	0.15263	0	0.69933	0.8	0.67983	0.52275	0.5287	0.50969	0.45626	0.54828	0.49042	0.52924	0.51004	0.49042	0.4899	0.56321	0	0	0	0	0	0	0	0	0.49616	0.48624	0.38368	0.40433	0	0.45534	0
10019	10019-1	WMLKKFRGMF	�M	50	4	non-toxic	0.09091	0.48658	0.42707	1	1	0.32143	1	0.7326	0.48205	0.42567	0.42674	0.2538	0.15263	0	0.69933	0.8	0.67983	0.52275	0.5287	0.50969	0.45626	0.54828	0.49042	0.52924	0.51004	0.49042	0.4899	0.56321	0	0	0	0	0	0	0	0	0.49616	0.48624	0.38368	0.40433	0	0.45534	0
1001	1001-1	FLGLLFHGVHHVGKWIHGLIHGHH	�M	5.819028222	50	toxic	0.40909	0.43624	0.36391	0	1	0.25	1	0.56415	0.51027	0.40752	0.64321	0.44826	0.25593	0.06615	0.62895	0.54167	0.67983	0.5467	0.62122	0.5188	0.50802	0.56267	0.4812	0.57428	0.53919	0.54863	0.52558	0.56321	0.12497	0	0.26095	0	0	0	0	0	0.48667	0.48096	0.35629	0.42372	0	0.34116	0
10040	10040-1	RYRRKKKMKKALQYIKLLKE	�M	350	14	non-toxic	0.31818	0.23154	0.65263	0	0	0.5	0.76258	0.76669	0.45409	0.766	0.48465	0.27538	0.42429	0	0.43341	0.55	0.67983	0.49737	0.50303	0.61382	0.56263	0.65552	0.61145	0.55725	0.52516	0.54863	0.51481	0.56321	0	0	0	0	0	0	0	0	0.38545	0.38221	0.26833	0.31222	0	0.29254	0
10041	10041-1	RRWQWRLCYCRRRFCVCVG	�M	100.4965945	50	toxic	0.29545	0.27181	0.49173	0	0	0.39286	0.70874	0.68608	0.45477	0.65677	0.6536	0.39397	0.24635	0.03875	0.58129	1	0.67983	0.52275	0.91548	0.34789	0.21429	0.51277	0.366	0.39503	0.39711	0.26243	0.33348	0.56321	0.17366	0	0	0	0	0	0	0	0.35653	0.36562	0.23762	0.30381	0	0.22562	0
10042	10042-1	KWKLFKKIRGGRLCYCRRRFCVCV	�M	84.76484378	40	toxic	0.40909	0.1745	0.45263	0	0	0.5	0.7361	0.73286	0.32819	0.60233	0.56413	0.3089	0.29152	0	0.60713	0.41667	0.67983	0.45378	0.48002	0.54565	0.54658	0.51532	0.47684	0.61752	0.59015	0.60781	0.57136	0.56321	0.14584	0	0	0	0	0.24646	0	0	0.4695	0.44063	0.30456	0.37557	0	0.32314	0.15659
10046	10046-1	NKVKEWIKYLKSLFS	�M	99.1	50	toxic	0.20455	0.50671	0.49474	0	0	0.28571	0.68049	0.62897	0.55863	0.64142	0.52758	0.37916	0.49809	0	0.60846	0.8	0.67983	0.52275	0.5287	0.50969	0.51242	0.54828	0.49042	0.53753	0.45994	0.48702	0.46948	0.56321	0.11839	0	0	0	0	0	0	0	0.39584	0.39842	0.3029	0.37944	0	0.32751	0
10047	10047-1	RFRRLFRIRVRVLKKI	�M	128	5	non-toxic	0.22727	0.53356	0.46015	0	1	0.5	1	0.82218	0.33292	0.62685	0.48387	0.33394	0.28946	0	0.62183	0	0.67983	0.52275	0.5287	0.09806	0	0.54828	0.49042	0.44723	0.3807	0.33447	0.32742	0.56321	0.21275	0	0	0	0	0	0	0	0.28107	0.30192	0.19447	0.27214	0	0.20841	0
10049	10049-1	KWKLFKKIEKVGQNIRDGIIKAGPAVAVVGQATQIAK	�M	63.91435476	10	non-toxic	0.70455	0.22148	0.43158	0	0	0.39286	0.73963	0.62186	0.41691	0.65489	0.7558	0.6372	0.24185	0.15684	0.5265	0.81081	0.55007	0.58381	0.58949	0.54495	0.51009	0.60608	0.54305	0.57047	0.55172	0.52995	0.52895	0.46147	0.17976	0	0	0	0	0	0.66747	0.10194	0.38952	0.39276	0.29544	0.36361	0	0.30292	0
10050	10050-3	GLFDKWAWWRWRR	�M	119.031647	50	toxic	0.15909	0.30537	0.61203	0	1	0.32143	0.85966	0.67044	0.59848	0.50237	0.46706	0.34106	0.08824	0.00083	0.52383	0.30769	0.67983	0.52275	0.5287	0.50969	0.45626	0.54828	0.49042	0.52454	0.4025	0.49042	0.24125	0.56321	0	0	0	0	0	0	0	0	0.36512	0.38409	0.33638	0.36458	0	0.25102	0
10051	10051-1	GLFDIWAWWRWRR	�M	61.83893743	10	non-toxic	0.15909	0.12081	0.51429	0	1	0.28571	0.85878	0.63123	0.57094	0.49503	0.5343	0.36714	0.20825	0.15622	0.61826	0.30769	0.67983	0.52275	0.5287	0.50969	0.45626	0.54828	0.49042	0.52454	0.4025	0.49042	0.24125	0.56321	0	0	0	0	0	0	0	0	0.3981	0.41726	0.36653	0.39625	0	0.28517	0
10053	10053-3	GLFDIWKKWRWRR	�M	86.71646639	50	toxic	0.15909	0.2047	0.61504	0	1	0.35714	0.86055	0.71238	0.56638	0.55253	0.46034	0.27229	0.20825	0.00047	0.52027	0.07692	0.67983	0.52275	0.5287	0.50969	0.45626	0.54828	0.49042	0.52454	0.4025	0.49042	0.24125	0.56321	0	0	0	0	0	0	0	0	0.26435	0.28345	0.24398	0.26858	0	0.27779	0
10054	10054-3	GLFDIWKKLRWRR	�M	100.9958689	50	toxic	0.15909	0.2953	0.5609	0	1	0.35714	0.86055	0.72072	0.53231	0.57088	0.40967	0.22843	0.26637	0.00045	0.53185	0.07692	0.67983	0.52275	0.5287	0.50969	0.45626	0.54828	0.49042	0.52454	0.4025	0.49042	0.24125	0.56321	0	0	0	0	0	0	0	0	0.28875	0.30758	0.25477	0.29153	0	0.27779	0
1005	1005-1	GFGALFKFLAKKVAKTVAKQAAKQGAKYVVNKQME	�M	7.8	50	toxic	0.65909	0.25503	0.4406	0	1	0.46429	0.7511	0.66734	0.3546	0.57948	0.68366	0.64484	0.11523	0.00764	0.52383	0.6	0.58896	0.46863	0.48341	0.46416	0.41744	0.50186	0.44967	0.51064	0.48197	0.45089	0.45893	0.49819	0.1809	0	0	0	0	0	0	0	0.43244	0.45496	0.32476	0.39076	0	0.34226	0
1006	1006-1	GFGALFKFLAKKVAKTVAKQAAKQGAKYVVNKQME	�M	20.5	50	toxic	0.65909	0.25503	0.4406	0	0	0.42857	0.72904	0.64763	0.38859	0.57948	0.68366	0.64484	0.11523	0.00786	0.52383	0.6	0.58896	0.46863	0.48341	0.46416	0.41744	0.50186	0.44967	0.51064	0.48197	0.45089	0.45893	0.49819	0.1809	0	0	0	0	0	0	0	0.43244	0.45496	0.32476	0.39076	0	0.34226	0
10071	10071-1	MDSFQKIEKIGEGTYGVVYKAKDKVSGRLVALKKIRLENESEGVPSTA	�M	80	0	non-toxic	0.95455	0.25503	0.49173	0	1	0.28571	0.64695	0.55229	0.55674	0.66462	0.73342	0.53656	0.35242	0.07387	0.47617	0.85417	0.7296	0.55077	0.55946	0.54051	0.49094	0.58194	0.52146	0.5503	0.53207	0.52583	0.51571	0.49187	0.16905	0	0.25555	0.19172	0	0.12068	0	0	0.4207	0.40935	0.30014	0.35585	0	0.31467	0
10072	10072-1	SRSEKAGLQFPVGRIGRMLKK	�M	100	0	non-toxic	0.34091	0.38591	0.5203	0	0	0.35714	0.81465	0.66841	0.50675	0.64218	0.60071	0.41028	0.27238	0	0.45523	0.52381	0.67983	0.8228	0.80068	0.59211	0.49379	0.76811	0.65389	0.48062	0.45735	0.50206	0.47105	0.56321	0.07666	0	0	0	0	0.56657	0	0	0.36014	0.36789	0.25837	0.30317	0	0.25458	0
10073	10073-1	KCRQWQSKIRRTNPIFCIRR	�M	98.8271991	3	non-toxic	0.31818	0.12752	0.5985	0	0	0.42857	0.81995	0.71206	0.48799	0.73658	0.69459	0.46881	0.33533	0.00088	0.44633	0.6	0.67983	0.40685	0.31703	0.3612	0.3543	0.49304	0.37254	0.50123	0.52019	0.42518	0.443	0.56321	0	0	0	0	0	0	0	0	0.44826	0.45835	0.30622	0.38041	0	0.27479	0
10074	10074-1	KARQWQSKIRRTNPIFAIRR	�M	101.3355712	1	non-toxic	0.31818	0.10403	0.60902	0	0	0.42857	0.88614	0.7172	0.49462	0.70795	0.69553	0.54587	0.29062	0.00323	0.41782	0.6	0.67983	0.42265	0.34585	0.3724	0.36439	0.51161	0.38685	0.50706	0.52537	0.43342	0.44951	0.56321	0	0	0	0	0	0	0	0	0.41663	0.42857	0.32172	0.3788	0	0.29118	0
10075	10075-1	KARQWQWKIRRTWPIFAIRR	�M	94.90163223	8	non-toxic	0.31818	0.1443	0.58947	0	0	0.42857	0.88614	0.70402	0.48231	0.68887	0.6988	0.54433	0.23404	0.00323	0.49933	0.7	0.67983	0.42265	0.34585	0.3724	0.27614	0.51161	0.38685	0.42617	0.45498	0.3204	0.35817	0.56321	0	0	0	0	0	0	0	0	0.23362	0.25782	0.17981	0.22366	0	0.14095	0
10077	10077-1	KWRQWQSKWRRTNPWFWIRR	�M	88.19375065	27	toxic	0.31818	0.06376	0.73083	0	0	0.42857	0.88614	0.69028	0.57129	0.68251	0.62529	0.5135	0.13459	0.00606	0.43029	0.6	0.67983	0.34794	0.20974	0.31987	0.31599	0.42456	0.3187	0.39458	0.42777	0.39437	0.39161	0.56321	0	0	0	0	0	0	0	0	0.48848	0.49567	0.28714	0.38268	0	0.25676	0
10081	10081-1	MLLKKLLKKLLKKM	�M	91.40450543	50	toxic	0.18182	0.69463	0.38647	0	1	0.42857	1	0.81296	0.35452	0.73306	0.1106	0.0367	0.37883	0	0.65969	0	0.67983	0.52275	0.5287	0.50969	0.45626	0.54828	0.49042	0.63814	0.6016	0.79263	0.69524	0.56321	0	0	0	0	0	0	0	0	0.48034	0.48323	0.35048	0.44441	0	0.38241	0
10082	10082-1	LLKKLLKKLLKKC	�M	256.1635368	50	toxic	0.15909	0.81208	0.3985	0	1	0.42857	0.76876	0.84374	0.36209	0.7397	0.10182	0.03517	0.38306	0	0.6294	0	0.67983	0.52275	0.5287	0.50969	0.45626	0.54828	0.49042	0.55322	0.54243	0.49042	0.62096	0.56321	0	0	0	0	0	0	0	0	0.45685	0.45646	0.32531	0.42146	0	0.35755	0
10083	10083-1	CLLKKLLKKLLKKC	�M	49.0295732	50	toxic	0.18182	0.69463	0.37444	0	1	0.42857	0.73698	0.82314	0.34694	0.7376	0.14895	0.0433	0.38764	0	0.64053	0	0.67983	0.52275	0.5287	0.50969	0.45626	0.54828	0.49042	0.60229	0.57547	0.67572	0.64116	0.56321	0	0	0	0	0	0	0	0	0.47673	0.47531	0.34329	0.43697	0	0.37449	0
10085	10085-2	ALWKTMLKKLGTMALHAGKAALGAAADTI	�M	20	50	toxic	0.52273	0.39262	0.34286	0	1	0.32143	0.75022	0.61109	0.42903	0.55953	0.57795	0.47319	0.22414	0	0.55635	0.82759	0.79448	0.534	0.54589	0.55125	0.5163	0.55664	0.52462	0.57943	0.55107	0.56003	0.53389	0.56321	0	0	0	0.32133	0	0	0	0	0.40759	0.41349	0.30152	0.35973	0	0.30975	0
10087	10087-2	ALWTTMLKKLGKMALHAGKAALGAAADTI	�M	20	50	toxic	0.52273	0.40268	0.34286	0	1	0.32143	0.75022	0.61109	0.42903	0.55953	0.57795	0.47319	0.22414	0.00418	0.55635	0.82759	0.79448	0.54239	0.56236	0.55639	0.52148	0.56244	0.53044	0.58324	0.55452	0.56464	0.53793	0.56321	0	0	0	0	0	0	0	0	0.40352	0.40972	0.2982	0.35617	0	0.30647	0
10088	10088-2	ALWKTMLKKLGTMALHAGK	�M	80	50	toxic	0.29545	0.39933	0.4015	0	1	0.35714	1	0.68809	0.43196	0.5873	0.49455	0.37694	0.19962	0	0.56615	0.73684	0.67983	0.52275	0.68854	0.5788	0.49948	0.75836	0.57773	0.58369	0.54783	0.57458	0.54488	0.56321	0	0	0	0.50045	0	0	0	0	0.42657	0.40897	0.29682	0.35747	0	0.30702	0
1008	1008-1	GFGSLFKFLAKKVAKTVAKQAAKQGAKYVANKHME	�M	14.5	50	toxic	0.65909	0.29195	0.46165	0	0	0.42857	0.72904	0.64774	0.40185	0.55403	0.65289	0.58936	0.14757	0.00117	0.50245	0.62857	0.57485	0.48779	0.50157	0.47887	0.43297	0.51834	0.46592	0.52252	0.49298	0.46495	0.47127	0.49458	0.13637	0	0	0	0.20574	0	0	0	0.43606	0.4444	0.32337	0.38946	0	0.33106	0
10092	10092-2	ALWKTMLKKLGTMA	�M	85	50	toxic	0.18182	0.42953	0.37444	0	1	0.32143	1	0.69782	0.44891	0.6206	0.49078	0.37578	0.21695	0	0.62049	0.78571	0.67983	0.52275	0.5287	0.50969	0.45626	0.54828	0.49042	0.6099	0.57396	0.6505	0.693	0.56321	0	0	0	0.69217	0	0	0	0	0.40488	0.43347	0.32254	0.35165	0	0.35154	0
10093	10093-2	ALWKTMLKKLGTM	�M	100	50	toxic	0.15909	0.42282	0.39098	0	1	0.32143	1	0.70662	0.45933	0.63571	0.46922	0.33394	0.23363	0	0.62984	0.84615	0.67983	0.52275	0.5287	0.50969	0.45626	0.54828	0.49042	0.73202	0.58778	0.49042	0.63802	0.56321	0	0	0	0.74977	0	0	0	0	0.40714	0.40181	0.34329	0.38365	0	0.34417	0
10112	10112-1	DEDLDE	�M	87.10682836	10	non-toxic	0	0.60403	0.76391	0	0	0	0	0	1	0.73154	0.58377	0.3545	0.32171	0	0	0.5	0.67983	0.52275	0.5287	0.50969	0.45626	0.54828	0.49042	0.52924	0.51004	0.49042	0.4899	0.56321	0	0	0	0	0	0	0	0	0.62404	0.65699	0.7325	0.86264	0	0.31986	0
10115	10115-2	KKAGKIAKKAGKIA	�M	90.65284211	4	non-toxic	0.18182	0.56711	0.50677	0	1	0.42857	1	0.88097	0.43025	0.5922	0.586	0.42642	0.22289	0	0.41604	0.71429	0.67983	0.52275	0.5287	0.50969	0.45626	0.54828	0.49042	0.42214	0.47052	0.54742	0.46925	0.56321	0	0	0	0	0	0	0	0	0.41979	0.45609	0.32089	0.38429	0	0.32833	0
10118	10118-1	KIAGKIAAIAGKIAKIAGKIAK	�M	3.7470726	16	toxic	0.36364	0.4698	0.3188	0	1	0.42857	1	0.75523	0.31192	0.57155	0.7136	0.49508	0.42552	0.00251	0.58708	0.63636	0.67983	0.40972	0.48559	0.50525	0.4397	0.52507	0.45501	0.50011	0.48802	0.46665	0.44188	0.56321	0	0	0	0	0	0	0	0	0.34026	0.34715	0.25505	0.31771	0	0.25895	0
10119	10119-1	KIAGKIAAIAGKIAKIAGKIAKIA	�M	3.449376094	18	toxic	0.40909	0.39933	0.28722	0	1	0.42857	1	0.73572	0.29204	0.57119	0.73049	0.51055	0.45507	0.00251	0.61425	0.70833	0.67983	0.4988	0.49334	0.48681	0.40088	0.54387	0.4749	0.50168	0.47895	0.45889	0.46701	0.56321	0	0	0	0	0	0	0	0	0.32535	0.35205	0.25505	0.30478	0	0.27533	0
10120	10120-1	KIAGKIAAIAGKIAKIAGAIAKIAGK	�M	3.268748315	39	toxic	0.45455	0.34228	0.29023	0	1	0.42857	1	0.72388	0.29393	0.55008	0.73997	0.52186	0.42007	0.00252	0.59688	0.69231	0.67983	0.5182	0.5132	0.47934	0.42987	0.52553	0.43852	0.50235	0.48067	0.46059	0.45759	0.56321	0	0	0	0	0	0	0	0	0.35066	0.34489	0.26279	0.30284	0	0.26878	0
10121	10121-1	KIAGKIAAIAGKIAKIAGAIAKIAGKIA	�M	3.039883268	90	toxic	0.5	0.32886	0.26466	0	1	0.42857	1	0.70888	0.27784	0.55131	0.75256	0.53321	0.44578	0.00252	0.6196	0.67857	0.67983	0.49928	0.47687	0.48097	0.419	0.51811	0.46568	0.48398	0.4539	0.46131	0.45938	0.56321	0	0	0	0	0	0	0	0	0.33755	0.36072	0.25339	0.30737	0	0.26277	0
10124	10124-2	KIAGKIAKIAKKIAKIA	�M	290.0011895	14	non-toxic	0.25	0.60738	0.35338	0	1	0.42857	1	0.80662	0.33369	0.62802	0.66016	0.45997	0.4589	0	0.58976	0.58824	0.67983	0.52275	0.5287	0.49054	0.33411	0.54828	0.5416	0.49653	0.47009	0.44725	0.46746	0.56321	0	0	0	0	0	0	0	0	0.29914	0.33283	0.23651	0.28474	0	0.2625	0
10126	10126-1	KIAGKIASIAGKIAKIAGKIAKIA	�M	3.425742744	24	toxic	0.40909	0.42617	0.30376	0	1	0.42857	1	0.73417	0.30245	0.58179	0.71436	0.47394	0.50222	0.00037	0.60935	0.70833	0.67983	0.4988	0.49334	0.46626	0.38043	0.49071	0.45089	0.48801	0.46664	0.44143	0.4522	0.56321	0	0	0	0	0	0	0	0	0.29507	0.32416	0.23237	0.2799	0	0.25184	0
10127	10127-1	KIAGKIASIAGKIAKIAGSIAKIAGK	�M	3.226561051	18	toxic	0.45455	0.39597	0.3203	0	1	0.42857	1	0.72112	0.31287	0.56966	0.7102	0.45428	0.50712	0.00037	0.58797	0.69231	0.67983	0.46336	0.48922	0.46253	0.41278	0.50511	0.41935	0.49048	0.46988	0.44579	0.44479	0.56321	0	0	0	0	0.27992	0	0	0	0.30953	0.30758	0.23264	0.26923	0	0.23764	0
10128	10128-1	KIAGKIASIAGKIAKIAGSIAKIAGKIA	�M	3.003363767	53	toxic	0.5	0.37248	0.29323	0	1	0.42857	1	0.70649	0.29583	0.56948	0.72491	0.47046	0.52662	0.00037	0.61114	0.67857	0.67983	0.47821	0.45774	0.46673	0.40424	0.50139	0.44967	0.47345	0.47657	0.44846	0.44816	0.56321	0	0	0	0	0.25892	0	0	0	0.29914	0.32642	0.226	0.27666	0	0.23436	0
10130	10130-2	KIAGKIAKIAGKIAK	�M	84.76091462	1	non-toxic	0.20455	0.66107	0.37143	0	1	0.39286	1	0.80724	0.37904	0.59371	0.67596	0.45006	0.41607	0	0.55857	0.66667	0.67983	0.52275	0.5287	0.50969	0.51087	0.54828	0.49042	0.48936	0.48845	0.47053	0.38398	0.56321	0	0	0	0	0	0	0	0	0.3258	0.33019	0.24011	0.31028	0	0.23846	0
10131	10131-2	KIAGKIAKIAGKIAKIA	�M	302.1736436	8	non-toxic	0.25	0.56711	0.3218	0	1	0.39286	1	0.77488	0.3478	0.5906	0.70423	0.47719	0.4589	0	0.60045	0.64706	0.67983	0.52275	0.5287	0.49054	0.33411	0.54828	0.5416	0.49653	0.47009	0.44725	0.46746	0.56321	0	0	0	0	0	0	0	0	0.30637	0.33999	0.2426	0.29153	0	0.26905	0
10134	10134-1	KIAGKIAKIAGKIAKIAGKIAKIA	�M	3.366493292	15	toxic	0.40909	0.45973	0.32331	0	1	0.46429	1	0.7618	0.28077	0.58709	0.70617	0.47651	0.45507	0	0.59777	0.70833	0.67983	0.4988	0.49334	0.47187	0.38613	0.50534	0.45743	0.49182	0.47009	0.44603	0.45624	0.56321	0	0	0	0	0	0	0	0	0.31225	0.33999	0.24537	0.29379	0	0.26523	0
10135	10135-1	KIAGKIAKIAGKIAKIAGKIAKIAGK	�M	3.123023712	12	toxic	0.45455	0.46309	0.35639	0	1	0.5	1	0.77281	0.2676	0.57944	0.69507	0.45903	0.42007	0	0.56615	0.69231	0.67983	0.47845	0.49576	0.46696	0.41744	0.51068	0.42469	0.49361	0.4729	0.44992	0.44838	0.56321	0	0	0	0	0	0	0	0	0.33303	0.32868	0.24979	0.2883	0	0.25512	0
10136	10136-1	KIAGKIAKIAGKIAKIAGKIAKIAGKIA	�M	2.913455796	41	toxic	0.5	0.42953	0.32632	0	1	0.5	1	0.75515	0.24867	0.57857	0.71087	0.47486	0.44578	0	0.59109	0.75	0.67983	0.48396	0.46307	0.4707	0.40839	0.5058	0.45404	0.47636	0.47031	0.45186	0.4513	0.56321	0	0	0	0	0	0	0	0	0.32083	0.34602	0.24149	0.29379	0	0.25048	0
10137	10137-1	GWLDVAKKIGKAAFNVAKNFL	�M	37.3	50	toxic	0.34091	0.54027	0.38195	0	0	0.28571	0.70874	0.60774	0.48764	0.49602	0.57217	0.55413	0.16489	0	0.57862	0.57143	0.67983	0.39919	0.38121	0.41887	0.37862	0.41179	0.39753	0.51669	0.49082	0.43318	0.45848	0.56321	0.1613	0.2	0	0	0	0	0	0	0.30095	0.30531	0.2036	0.25339	0	0.20869	0
1014	1014-1	FLPIASLLGKYL	�M	14.98351813	0	non-toxic	0.13636	0.44966	0.21654	0	0	0.21429	0.60371	0.56578	0.45149	0.58576	0.50468	0.34294	0.65421	0.00312	0.81782	0.5	0.67983	0.52275	0.5287	0.50969	0.45626	0.54828	0.49042	0.76809	0.54135	0.49042	0.4899	0.56321	0	0	0	0	0	0	0	0	0.44419	0.42367	0.32808	0.34939	0	0.29336	0
10153	10153-1	FKAWRWAWRMKKLAAPS	�M	239.9430135	5	non-toxic	0.25	0.26174	0.50977	0	0	0.35714	0.83936	0.68517	0.50012	0.58218	0.50536	0.45634	0.13368	0	0.54521	0.88235	0.67983	0.52275	0.5287	0.38198	0.47386	0.54828	0.32646	0.4432	0.47916	0.38734	0.32832	0.56321	0	0	0	0	0	0	0	0	0.28875	0.28496	0.19474	0.24176	0	0.20841	0
10154	10154-1	FKAFRWAWRWKKLAAPS	�M	238.1594738	2	non-toxic	0.25	0.23826	0.50226	0	0	0.35714	0.83936	0.68386	0.49539	0.51856	0.5094	0.48445	0.11101	0	0.56748	0.88235	0.67983	0.52275	0.5287	0.38198	0.46558	0.54828	0.32646	0.44499	0.48046	0.39025	0.33034	0.56321	0	0	0	0	0	0	0	0	0.27293	0.27026	0.1823	0.22818	0	0.19476	0
10158	10158-1	IFSAIAGLLSNLL	�M	611.8	10	non-toxic	0.15909	0.60067	0.13083	0	1	0.21429	1	0.56591	0.39753	0.51461	0.47979	0.3541	0.64658	0.07668	0.8049	0.46154	0.67983	0.52275	0.5287	0.50969	0.45626	0.54828	0.49042	0.3063	0.30512	0.49042	0.35368	0.56321	0	0	0	0	0	0	0	0	0.44781	0.44214	0.33167	0.35133	0	0.30347	0
1015	1015-1	FISAIASMLGKFL	�M	14.3072774	0	non-toxic	0.15909	0.57383	0.16842	0	0	0.21429	0.63548	0.56325	0.4212	0.44855	0.53742	0.34343	0.56001	0.01042	0.81425	0.46154	0.67983	0.52275	0.5287	0.50969	0.45626	0.54828	0.49042	0.50952	0.43576	0.49042	0.35368	0.56321	0	0	0	0	0	0	0	0	0.42838	0.4052	0.30927	0.3342	0	0.28353	0
10164	10164-1	HRWWRWWRR	�M	86.67	5	non-toxic	0.06818	0.46309	0.83609	0	1	0.35714	1	0.75524	0.70554	0.59725	0.49809	0.33566	0	0	0.42494	0	0.67983	0.52275	0.5287	0.50969	0.45626	0.54828	0.49042	0.52924	0.51004	0.49042	0.4899	0.56321	0	0	0	0	0	0	0	0	0.52101	0.56502	0.35602	0.35488	0	0.45971	0
10165	10165-1	RRWWHWWRR	�M	86.67	5	non-toxic	0.06818	0.45638	0.83609	0	1	0.35714	1	0.75524	0.70554	0.59725	0.49809	0.33566	0	0	0.42494	0	0.67983	0.52275	0.5287	0.50969	0.45626	0.54828	0.49042	0.52924	0.51004	0.49042	0.4899	0.56321	0	0	0	0	0	0	0	0	0.66426	0.72446	0.45698	0.51907	0	0.49467	0
10166	10166-1	HRWWRWWRH	�M	86.67	5	non-toxic	0.06818	0.41611	0.81353	0	1	0.32143	1	0.70861	0.72533	0.55131	0.53694	0.38361	0	0	0.43519	0	0.67983	0.52275	0.5287	0.50969	0.45626	0.54828	0.49042	0.52924	0.51004	0.49042	0.4899	0.56321	0	0	0	0	0	0	0	0	0.49932	0.56502	0.35602	0.35488	0	0.45971	0
10167	10167-1	VGVGGGFGR	�M	372.6522906	7	non-toxic	0.06818	0.31208	0.34286	0	1	0.25	1	0.69574	0.49701	0.31806	0.85328	0.58226	0	0	0.56704	0.55556	0.67983	0.52275	0.5287	0.50969	0.45626	0.54828	0.49042	0.52924	0.51004	0.49042	0.4899	0.56321	0.34817	0	0.74985	0	0	0.70822	0	0	0.26796	0.28647	0.17787	0.30349	0	0.06337	0.44996
10168	10168-1	RERSKGSKYLYVG	�M	194.4352628	11	non-toxic	0.15909	0.12752	0.62105	0	1	0.32143	0.72198	0.70383	0.60416	0.6663	0.67382	0.34343	0.56096	0.03678	0.44365	0.53846	0.67983	0.52275	0.5287	0.50969	0.45626	0.54828	0.49042	0.77504	0.75815	0.49042	0.73609	0.56321	0.103	0	0	0	0.58293	0	0	0	0.66426	0.66114	0.46113	0.56141	0	0.51024	0
10169	10169-1	KFWSLLKKALRLWANVL	�M	61.33705189	70	toxic	0.25	0.5302	0.35639	0	1	0.35714	1	0.68912	0.40356	0.58873	0.34101	0.35117	0.28876	0.04024	0.68953	0.52941	0.67983	0.52275	0.5287	0.67593	0.45031	0.54828	0.32646	0.50639	0.49838	0.44021	0.4789	0.56321	0.1048	0	0	0	0	0	0	0	0.41301	0.40897	0.30041	0.35391	0	0.26878	0
1016	1016-1	FLSAIASMLGKFL	�M	14.3072774	0	non-toxic	0.15909	0.56376	0.17744	0	0	0.21429	0.63548	0.56325	0.42688	0.4461	0.44857	0.30549	0.4981	0.00483	0.79911	0.46154	0.67983	0.52275	0.5287	0.50969	0.45626	0.54828	0.49042	0.56375	0.47052	0.49042	0.72913	0.56321	0	0	0	0	0	0	0	0	0.42612	0.40256	0.30678	0.33161	0	0.28107	0
10175	10175-1	WFKKLLKKALRLWKKVL	�M	58.20562958	95	toxic	0.25	0.65101	0.43759	0	1	0.46429	1	0.78213	0.35271	0.63176	0.26608	0.25235	0.22219	0	0.65924	0.52941	0.67983	0.52275	0.5287	0.67593	0.59938	0.54828	1	0.58526	0.56359	0.56852	0.57406	0.56321	0.10097	0	0	0	0	0	0	0	0.48396	0.46664	0.361	0.40239	0	0.33406	0
1017	1017-1	FISAIASFLGKFL	�M	14.14557208	0	non-toxic	0.15909	0.57383	0.15789	0	0	0.21429	0.63548	0.56264	0.41457	0.36536	0.5427	0.38018	0.53036	0.05751	0.84321	0.46154	0.67983	0.52275	0.5287	0.50969	0.45626	0.54828	0.49042	0.50952	0.43576	0.49042	0.35368	0.56321	0	0	0	0	0	0	0	0	0.42702	0.40369	0.30788	0.3329	0	0.26823	0
10181	10181-1	RWKIFKKIERVGQNVRDGIIKAGKAIQVLGTAKALGK	-	640	0	non-toxic	0.70455	0.28859	0.45865	0	0	0.46429	0.78906	0.65608	0.36596	0.62394	0.68771	0.52306	0.26226	0.00225	0.5069	0.83784	0.60407	0.53592	0.54372	0.50665	0.46092	0.56453	0.50158	0.52924	0.50659	0.49042	0.48654	0.47983	0.13921	0	0	0.25023	0	0	0.33373	0	0.3746	0.38296	0.27994	0.33581	0	0.28735	0
10183	10183-1	RWKIFKKIEKMGRNIRDGIVKAGPAIEVLGSAKAIGK	�M	32.98639617	5	non-toxic	0.70455	0.27517	0.45714	0	1	0.46429	0.78906	0.65651	0.36502	0.61363	0.68442	0.47141	0.32502	0	0.51091	0.83784	0.5543	0.53592	0.53839	0.49755	0.45989	0.55432	0.49163	0.52454	0.50205	0.48484	0.4816	0.47983	0.08942	0	0	0	0.19454	0.15751	0	0.10194	0.32716	0.34791	0.25339	0.30543	0	0.26031	0
10204	10204-1	FFPMLADLVSKIF	�M	200	14.5	non-toxic	0.15909	0.65101	0.20602	0	1	0.21429	0.63548	0.55869	0.44486	0.47301	0.53118	0.45962	0.38306	0.03309	0.82183	0.53846	0.67983	0.52275	0.5287	0.50969	0.45626	0.54828	0.49042	0.58839	0.42885	0.49042	0.92662	0.56321	0.11777	0	0	0	0	0	0	0	0.51333	0.46928	0.36985	0.39173	0	0.34717	0
10205	10205-1	FLPLLAGLAANFLPTIICKIARKC	�M	200	100	toxic	0.40909	0.51007	0.23158	0	0	0.28571	0.62489	0.59651	0.39297	0.58974	0.60016	0.48679	0.38968	0.01064	0.72383	0.58333	0.67983	0.55891	0.50884	0.50455	0.44125	0.49513	0.4618	0.51333	0.49924	0.46374	0.48721	0.56321	0	0	0	0	0	0	0	0	0.46136	0.45684	0.33997	0.39916	0	0.36384	0
10206	10206-1	GIMDTIKNAAKDVVQSLLNKASCKLAKTC	�M	200	19.5	non-toxic	0.52273	0.54362	0.40752	0	0	0.28571	0.62048	0.58298	0.50373	0.67305	0.59895	0.48329	0.33493	0.00832	0.50601	0.72414	0.70643	0.49665	0.51562	0.48844	0.44824	0.52669	0.47441	0.51714	0.5014	0.47199	0.4816	0.56321	0.11213	0	0	0	0	0	0	0	0.37325	0.37693	0.27469	0.32805	0	0.28899	0
10211	10211-1	FLPFLAGLFGKIF	�M	200	78	toxic	0.15909	0.54027	0.1594	0	1	0.25	1	0.61157	0.38153	0.30175	0.53958	0.44302	0.29435	0.04436	0.87973	0.53846	0.67983	0.52275	0.5287	0.50969	0.45626	0.54828	0.49042	0.56173	0.42885	0.49042	0.72913	0.56321	0	0	0	0	0	0	0	0	0.52734	0.48285	0.38728	0.40821	0	0.3581	0
10214	10214-1	GAPKGCWTKSYPPQPCFGKK	�M	200	8.5	non-toxic	0.31818	0.2047	0.57744	0	0	0.32143	0.65225	0.64704	0.57671	0.68728	0.78965	0.60521	0.20814	0	0.44454	0.6	0.67983	0.22318	0.27101	0.39855	0.41848	0.42177	0.43391	0.514	0.49493	0.44894	0.45916	0.56321	0	0	0	0	0	0	0	0	0.43787	0.41613	0.31203	0.38688	0	0.32341	0
10223	10223-1	CVVSSGWKWNYKIRCKLTGNC	�M	200	8.6	non-toxic	0.34091	0.24161	0.45865	0	0	0.32143	0.6346	0.63214	0.50192	0.6437	0.66835	0.44624	0.38367	0	0.57951	0.28571	0.67983	0.61351	0.54953	0.52907	0.44772	0.62024	0.62042	0.4916	0.47635	0.46131	0.44906	0.56321	0.16258	0.2	0	0	0	0	0	0	0.28604	0.28798	0.2	0.23077	0	0.21306	0
10224	10224-1	FKTWKNRPILSSCSGIIKG	�M	200	5	non-toxic	0.29545	0.30872	0.44812	0	0	0.32143	0.72992	0.64994	0.4953	0.61408	0.63454	0.38343	0.48833	0	0.57416	0.73684	0.67983	0.52275	0.36498	0.4149	0.38354	0.48166	0.41814	0.55411	0.52343	0.45646	0.50404	0.56321	0	0	0	0	0	0	0	0	0.44013	0.44629	0.30595	0.33032	0	0.292	0
10226	10226-1	FFPLIPGVRCKILRTC	-	200	0	non-toxic	0.22727	0.4698	0.28722	0	0	0.28571	0.63901	0.63024	0.428	0.62088	0.69225	0.49867	0.34535	0	0.73719	0.4375	0.67983	0.52275	0.5287	0.96404	0.52459	0.54828	0.49042	0.52297	0.55798	0.47029	0.45736	0.56321	0.09777	0	0.40012	0	0	0	0	0	0.43832	0.43762	0.29488	0.39851	0	0.32751	0
10227	10227-1	FFLLPIPNDVKCKVLGICKS	-	200	0	non-toxic	0.31818	0.31879	0.29925	0	0	0.25	0.53928	0.57669	0.46956	0.63241	0.58736	0.46572	0.39022	0.00351	0.70022	0.45	0.67983	0.98875	0.89344	0.66192	0.61594	0.8266	0.66141	0.63141	0.59339	0.63449	0.61961	0.56321	0.15993	0	0	0	0	0	0	0	0.44555	0.43611	0.33112	0.36005	0	0.35919	0
10229	10229-2	ASVVNKLTGGVAGLLK	�M	320	10	non-toxic	0.22727	0.52349	0.29323	0	0	0.25	0.71227	0.60776	0.46578	0.58709	0.61752	0.56803	0.21238	0.03268	0.61737	0.625	0.67983	0.52275	0.5287	0.30983	0.2808	0.54828	0.49042	0.4795	0.4567	0.40141	0.41539	0.56321	0.30798	0	0.40012	0	0	0	0	0	0.37958	0.36562	0.28188	0.34195	0	0.29118	0.2401
10234	10234-1	IFGLLLHGAIHVGKLIHGLVRRHGEEQLDDLEQLDKRALDYNPGRPGFD	-	10	0	non-toxic	0.97727	0.32215	0.4797	0	0	0.10714	0.30009	0.48259	0.71912	0.60064	0.62499	0.44781	0.31785	0.05186	0.4539	0.87755	0.64336	0.44468	0.44708	0.43311	0.37733	0.47748	0.41426	0.4674	0.44764	0.42275	0.42235	0.61168	0.06116	0	0	0	0	0.11785	0	0	0.41798	0.43762	0.31978	0.38106	0	0.32532	0
1023	1023-1	GIFSKLAGKKIKNLLISGLKG	-	50	0	non-toxic	0.34091	0.37919	0.36992	0	1	0.39286	1	0.71524	0.37809	0.54828	0.48922	0.27743	0.47456	0.00095	0.60134	0.80952	0.67983	0.52562	0.41899	0.48681	0.3882	0.49721	0.42978	0.51378	0.50054	0.45598	0.46746	0.56321	0	0	0	0	0	0	0	0	0.39449	0.3954	0.28603	0.36264	0	0.32723	0
10244	10244-1	FLQHIIGALGHLF	�M	20	10	toxic	0.15909	0.65101	0.22256	0	1	0.21429	0.69109	0.56076	0.45528	0.41185	0.63179	0.45369	0.41437	0.01633	0.75234	0.61538	0.67983	0.52275	0.5287	0.50969	0.45626	0.54828	0.49042	0.57853	0.46621	0.49042	0.72913	0.56321	0	0	0	0	0	0	0	0	0.48351	0.43083	0.35436	0.38106	0	0.3734	0
10248	10248-1	FFPGIIKVASAILPTAICAITKRC	�M	50	60	toxic	0.40909	0.45973	0.23158	0	0	0.28571	0.62489	0.59832	0.39297	0.60299	0.78811	0.58954	0.44094	0.00495	0.73408	0.625	0.67983	0.65781	0.65101	0.5711	0.49534	0.64067	0.58816	0.52969	0.51371	0.5154	0.50494	0.56321	0.06406	0	0	0	0	0	0	0	0.47357	0.46777	0.36183	0.40175	0	0.37558	0
10249	10249-1	FFPGIIKVASAILPTAICAITKRC	�M	50	30	toxic	0.40909	0.45973	0.23158	0	1	0.32143	0.70521	0.62788	0.35898	0.60299	0.78811	0.58954	0.44094	0.00473	0.73408	0.625	0.67983	0.65781	0.65101	0.5711	0.49534	0.64067	0.58816	0.52969	0.51371	0.5154	0.50494	0.56321	0.06406	0	0	0	0	0	0	0	0.47357	0.46777	0.36183	0.40175	0	0.37558	0
10251	10251-1	FFPGIIKVAGAILPTAICAITKRC	�M	50	60	toxic	0.40909	0.45638	0.23008	0	0	0.28571	0.62489	0.59939	0.39203	0.58179	0.81113	0.60431	0.39379	0.00467	0.72962	0.625	0.67983	0.65781	0.65101	0.56082	0.4749	0.64067	0.58816	0.51602	0.50162	0.49794	0.49013	0.56321	0.0634	0	0	0	0	0	0	0	0.47266	0.46702	0.36127	0.4011	0	0.37503	0
10252	10252-1	FFPGIIKVAGAILPTAICAITKRC	�M	50	40	toxic	0.40909	0.45638	0.23008	0	1	0.32143	0.70521	0.62929	0.35804	0.58179	0.81113	0.60431	0.39379	0.00446	0.72962	0.625	0.67983	0.65781	0.65101	0.56082	0.4749	0.64067	0.58816	0.51602	0.50162	0.49794	0.49013	0.56321	0.0634	0	0	0	0	0	0	0	0.47266	0.46702	0.36127	0.4011	0	0.37503	0
10254	10254-1	QGDGNFVIYTWKP	�M	600	7	non-toxic	0.15909	0.26174	0.51579	0	0	0.17857	0.26831	0.50967	0.67386	0.59657	0.8652	0.692	0.31452	0.34677	0.53363	0.30769	0.67983	0.52275	0.5287	0.50969	0.45626	0.54828	0.49042	0.83128	0.81278	0.49042	0.75606	0.56321	0.12621	0	0	0	0	0	0	0	0.59964	0.62533	0.57676	0.61409	0	0.55559	0
10258	10258-1	NILSSIVNGINRALSFFG	�M	104.0344562	3	non-toxic	0.27273	0.58725	0.29925	0	0	0.21429	0.69109	0.54863	0.50355	0.49123	0.63129	0.48294	0.53259	0.12428	0.66949	0.72222	0.67983	0.52275	0.5287	0.43988	0.46196	0.59355	0.47368	0.53171	0.52948	0.51564	0.50112	0.56321	0.09179	0	0	0	0	0	0	0	0.29914	0.29551	0.25533	0.28378	0	0.26277	0
10259	10259-1	NVLSSVANGINRALSFFG	�M	107.1616104	3	non-toxic	0.27273	0.57047	0.32481	0	0	0.21429	0.69109	0.5498	0.51965	0.48063	0.61342	0.55657	0.35923	0.08629	0.61782	0.72222	0.67983	0.52275	0.5287	0.46323	0.48111	0.49582	0.50982	0.52722	0.5258	0.48484	0.5018	0.56321	0.18503	0	0	0	0	0	0	0	0.29733	0.29363	0.25367	0.28216	0	0.26113	0
10284	10284-1	FRRFFKWFRRFFKFF	�M	70	100	toxic	0.20455	0.64094	0.46466	0	1	0.42857	1	0.74135	0.40374	0.13677	0.46223	0.38532	0	0	0.76125	0	0.67983	0.52275	0.5287	0.50969	0	0.54828	0.49042	0.53014	0.48154	0.47029	0.3456	0.56321	0	0	0	0	0	0	0	0	0.4704	0.44139	0.30429	0.40659	0	0.33324	0
10285	10285-1	FRRPFKWFRRFFKFF	�M	70	85	toxic	0.20455	0.54362	0.50827	0	1	0.42857	1	0.74659	0.43119	0.24491	0.50177	0.43567	0	0	0.69933	0.26667	0.67983	0.52275	0.5287	0.50969	0	0.54828	0.49042	0.51244	0.46793	0.47029	0.57361	0.56321	0	0	0	0	0	0	0	0	0.43967	0.41161	0.27828	0.3788	0	0.30429	0
10286	10286-1	FRRFFKWPRRFFKFF	�M	70	0	non-toxic	0.20455	0.54698	0.50827	0	1	0.42857	1	0.74659	0.43119	0.24491	0.50177	0.43567	0	0	0.69933	0.53333	0.67983	0.52275	0.5287	0.50969	0	0.54828	0.49042	0.53014	0.48154	0.47029	0.3456	0.56321	0	0	0	0	0	0	0	0	0.42296	0.39502	0.26362	0.36328	0	0.28845	0
10287	10287-1	FRRFFKWFRRPFKFF	�M	70	0	non-toxic	0.20455	0.59396	0.50827	0	1	0.42857	1	0.74659	0.43119	0.24491	0.50177	0.43567	0	0	0.69933	0.73333	0.67983	0.52275	0.5287	0.50969	0	0.54828	0.49042	0.53014	0.48154	0.47029	0.3456	0.56321	0	0	0	0	0	0	0	0	0.43967	0.41161	0.32697	0.3788	0	0.33324	0
10288	10288-1	FRRPFKWPRRFFKFF	�M	70	0	non-toxic	0.20455	0.44966	0.55188	0	1	0.42857	1	0.75207	0.45865	0.35305	0.54131	0.48602	0	0	0.63697	0.26667	0.67983	0.52275	0.5287	0.50969	0	0.54828	0.49042	0.51244	0.46793	0.47029	0.57361	0.56321	0	0	0	0	0	0	0	0	0.39223	0.36525	0.23762	0.33549	0	0.25977	0
10289	10289-1	FRRFFKWPRRPFKFF	�M	70	0	non-toxic	0.20455	0.49664	0.55188	0	1	0.42857	1	0.75207	0.45865	0.35305	0.54131	0.48602	0	0	0.63697	0.53333	0.67983	0.52275	0.5287	0.50969	0	0.54828	0.49042	0.53014	0.48154	0.47029	0.3456	0.56321	0	0	0	0	0	0	0	0	0.39223	0.36525	0.28631	0.33549	0	0.28845	0
10292	10292-1	LLGMIPVAIKAISALSKL	�M	55.58637644	50	toxic	0.27273	0.29866	0.18045	0	1	0.28571	1	0.63188	0.36079	0.66439	0.54891	0.40502	0.57507	0	0.76526	0.72222	0.67983	0.52275	0.5287	0.28508	0.2236	0.68384	0.42687	0.42595	0.41265	0.33738	0.35278	0.56321	0.08592	0	0	0	0	0	0	0	0.31405	0.31625	0.24647	0.29735	0	0.24775	0
10294	10294-1	LLGMIKVAITAISALSKL	�M	50.92343846	50	toxic	0.27273	0.28188	0.17293	0	1	0.28571	1	0.63161	0.35606	0.63612	0.55584	0.39046	0.57507	0.09632	0.76971	0.72222	0.67983	0.52275	0.5287	0.28508	0.2236	0.68384	0.42687	0.42707	0.41373	0.32622	0.35413	0.56321	0.08643	0	0	0	0	0	0	0	0.2761	0.28044	0.21632	0.26471	0	0.21524	0
10295	10295-1	GLNALKKVFQGIHEAIKKINNHVQ	�M	100	0.5	non-toxic	0.40909	0.61074	0.47068	0	0	0.28571	0.70874	0.59287	0.54349	0.61624	0.70395	0.62358	0.25799	0.00122	0.48775	0.45833	0.67983	0.44875	0.47566	0.45786	0.4353	0.49675	0.46447	0.49742	0.46988	0.48654	0.47621	0.56321	0.14238	0	0	0	0	0	0	0	0.29101	0.32039	0.21687	0.27925	0	0.24502	0
10296	10296-1	GLNALKKVFQGIHKAIKKINNHVQ	�M	100	1.1	non-toxic	0.40909	0.61745	0.47368	0	0	0.35714	0.75993	0.64839	0.4774	0.61492	0.65713	0.5889	0.25799	0	0.49666	0.45833	0.67983	0.44875	0.47566	0.45786	0.4353	0.49675	0.46447	0.50594	0.48262	0.48654	0.47621	0.56321	0.14303	0	0	0	0	0	0	0	0.29101	0.32039	0.21687	0.27925	0	0.24502	0
10297	10297-1	GLNALKKVFQPIHEAIKLINNHVQ	�M	200	0	non-toxic	0.40909	0.53691	0.43008	0	0	0.25	0.68579	0.56463	0.55192	0.65468	0.70135	0.65633	0.28946	0	0.53408	0.45833	0.67983	0.44875	0.47566	0.45786	0.42624	0.49675	0.46447	0.48801	0.46167	0.47465	0.46589	0.56321	0.14351	0	0	0	0	0	0	0	0.33168	0.35771	0.24703	0.31254	0	0.27615	0
10298	10298-1	GLNALKKVFQPIHEAIKKINNHVQ	�M	200	0	non-toxic	0.40909	0.61074	0.4782	0	0	0.28571	0.70874	0.59166	0.54822	0.65998	0.71306	0.66275	0.25799	0	0.49131	0.45833	0.67983	0.44875	0.47566	0.45786	0.42624	0.49675	0.46447	0.48801	0.46167	0.47465	0.46589	0.56321	0.14245	0	0	0	0	0	0	0	0.29733	0.32605	0.22158	0.28442	0	0.24966	0
10299	10299-1	GLNALKKVFQPIHKAIKKINNHVQ	�M	200	0	non-toxic	0.40909	0.61745	0.4812	0	0	0.35714	0.75993	0.64636	0.48213	0.65865	0.66623	0.62807	0.25799	0	0.50022	0.45833	0.67983	0.44875	0.47566	0.45786	0.42624	0.49675	0.46447	0.49653	0.4742	0.47465	0.46589	0.56321	0.143	0	0	0	0	0	0	0	0.29733	0.32605	0.22158	0.28442	0	0.24966	0
102	102-1	ALWKTLLKKVLKAAAKAALKAVLVGANA	�M	0.5	50	toxic	0.5	0.37248	0.29925	0	0	0.39286	0.76876	0.66669	0.3336	0.60867	0.50193	0.55248	0.16188	0.05455	0.6147	0.75	0.67983	0.55532	0.56769	0.53794	0.49896	0.57451	0.50691	0.55859	0.54459	0.52098	0.51055	0.56321	0.17163	0	0	0	0	0	0	0	0.45549	0.44666	0.33942	0.38946	0	0.33652	0
10304	10304-1	KRKIFLRTKILV	�M	8	12	toxic	0.13636	0.16107	0.39398	0	0	0.35714	0.83936	0.75683	0.42723	0.65998	0.50989	0.35321	0.38595	0	0.67661	0.66667	0.67983	0.52275	0.5287	0.50969	0.45626	0.54828	0.49042	0.66659	0.64241	0.49042	0.4899	0.56321	0.1544	0	0	0	0	0	0	0	0.6385	0.5277	0.426	0.50808	0	0.42884	0
10305	10305-1	VLIKTRLFIKRK	�M	8	12.5	toxic	0.13636	0.16107	0.39398	0	0	0.35714	0.83936	0.75683	0.42723	0.65998	0.50989	0.35321	0.38595	0	0.67661	0.41667	0.67983	0.52275	0.5287	0.50969	0.45626	0.54828	0.49042	0.61573	0.51566	0.49042	0.4899	0.56321	0.1544	0	0	0	0	0	0	0	0.6385	0.6144	0.44703	0.59179	0	0.42065	0
10309	10309-2	KKLFKKILKGL	�M	160	11	non-toxic	0.11364	0.84228	0.43759	0	1	0.39286	1	0.85117	0.42069	0.59468	0.29231	0.1616	0.34787	0	0.61871	0.90909	0.67983	0.52275	0.5287	0.50969	0.45626	0.54828	0.49042	0.52924	0.56079	0.49042	0.4899	0.56321	0	0	0	0	0	0	0	0	0.44329	0.46174	0.29654	0.43342	0	0.35291	0
1030	1030-1	KLALKLALKALKAALKLA	�M	13.1	25	toxic	0.27273	0.5	0.27218	0	1	0.39286	1	0.74899	0.31656	0.62905	0.27263	0.31511	0.29379	0	0.63474	0.72222	0.67983	0.52275	0.5287	0.58347	0.49379	0.4624	0.52559	0.57809	0.54135	0.50061	0.52244	0.56321	0	0	0	0	0	0	0	0	0.30411	0.32567	0.24232	0.29315	0	0.24611	0
10312	10312-2	KKLFKKILKEL	�M	160	5	non-toxic	0.11364	0.85906	0.4797	0	1	0.35714	0.75993	0.77948	0.48119	0.6554	0.32636	0.21064	0.34787	0	0.58307	0	0.67983	0.52275	0.5287	0.50969	0.45626	0.54828	0.49042	0.52924	0.56079	0.49042	0.4899	0.56321	0	0	0	0	0	0	0	0	0.43651	0.46174	0.29654	0.43342	0	0.35291	0
10313	10313-2	KKLFKKILKDL	�M	160	11	non-toxic	0.11364	0.85906	0.4797	0	1	0.35714	0.75993	0.78223	0.48119	0.64094	0.23669	0.13498	0.38347	0	0.5657	0.90909	0.67983	0.52275	0.5287	0.50969	0.45626	0.54828	0.49042	0.52924	0.56079	0.49042	0.4899	0.56321	0	0	0	0	0	0	0	0	0.43832	0.46174	0.29654	0.43342	0	0.35291	0
1031	1031-1	KLALKLALKALKAALKLA	�M	9.1	25	toxic	0.27273	0.5	0.27218	1	1	0.39286	1	0.74899	0.31656	0.62905	0.27263	0.31511	0.29379	0	0.63474	0.72222	0.67983	0.52275	0.5287	0.58347	0.49379	0.4624	0.52559	0.57809	0.54135	0.50061	0.52244	0.56321	0	0	0	0	0	0	0	0	0.30411	0.32567	0.24232	0.29315	0	0.24611	0
10330	10330-1	RRLFRRILRRL	�M	68	50	toxic	0.11364	0.92953	0.53383	0	1	0.42857	1	0.8468	0.44729	0.65251	0.32636	0.13498	0.34787	0	0.52739	0	0.67983	0.52275	0.5287	0.50969	0.45626	0.54828	0.49042	0.52924	0.85489	0.49042	0.4899	0.56321	0	0	0	0	0	0	0	0	0.45052	0.46061	0.29571	0.43277	0	0.35291	0
10332	10332-1	CREKAKKLFKKILKKL	�M	74.5	50	toxic	0.22727	0.7349	0.53684	0	1	0.46429	0.77052	0.81308	0.41519	0.67257	0.367	0.23087	0.26711	0	0.49176	0.3125	0.67983	0.52275	0.5287	0.2148	0.43478	0.54828	0.49042	0.50325	0.49752	0.51104	0.4807	0.56321	0	0	0	0	0	0	0	0	0.47944	0.4821	0.33361	0.43988	0	0.3693	0
10339	10339-1	FKKFFKKLKNSVKKRAKKFFKKPRVIGVSIPF	�M	12.91552472	0.6	non-toxic	0.59091	0.38591	0.49925	0	0	0.64286	0.85084	0.76117	0.22157	0.54832	0.52397	0.45677	0.19185	0.004	0.57862	0.84375	0.59944	0.51892	0.53572	0.49778	0.43401	0.53784	0.47368	0.52879	0.51458	0.49551	0.48676	0.50813	0.144	0	0.19376	0	0	0	0	0	0.3606	0.37429	0.30263	0.34809	0	0.32095	0
10340	10340-1	KRFKKFFKKLKNSVKKRAKKFFKK	�M	16.18515821	0.8	non-toxic	0.40909	0.66443	0.64812	0	0	0.67857	0.8526	0.84908	0.2813	0.51817	0.35744	0.31532	0.07863	0	0.45078	0.54167	0.67983	0.41403	0.51562	0.48027	0.41744	0.51509	0.46738	0.50616	0.48564	0.46204	0.47419	0.56321	0.06142	0	0	0	0	0	0	0	0.42521	0.42933	0.30401	0.35165	0	0.30784	0
10341	10341-1	KRFKKFFKKLKKFVKKGFKKFAKV	�M	16.47310765	0.7	non-toxic	0.40909	0.64765	0.55188	0	0	0.64286	0.82877	0.83045	0.2547	0.45589	0.40284	0.36092	0.03148	0	0.55546	0.70833	0.67983	0.41403	0.51562	0.48027	0.41744	0.51509	0.46738	0.50795	0.48715	0.46253	0.45355	0.56321	0.13432	0	0	0	0	0	0	0	0.36512	0.37655	0.28492	0.33032	0	0.2879	0
10345	10345-2	VCRTGRSRWRDVCRNFMRRYQSR	�M	80.1	50	toxic	0.38636	0.42617	0.6391	0	1	0.46429	0.8323	0.71007	0.47956	0.67646	0.63996	0.40498	0.26397	0	0.39376	0.30435	0.67983	0.51197	0.60862	0.57553	0.46636	0.66063	0.63449	0.55994	0.5163	0.53092	0.51324	0.56321	0.11956	0	0	0	0	0.25779	0	0	0.46634	0.42254	0.33748	0.39011	0	0.34226	0
10357	10357-1	RILTMTKRVKMPQLYKQIVCRLFKTC	�M	31.25586047	2.5	non-toxic	0.45455	0.24497	0.42556	0	0	0.42857	0.74139	0.67354	0.37913	0.74826	0.67406	0.4857	0.35342	0.00073	0.62227	0.46154	0.67983	0.52538	0.51175	0.44058	0.40399	0.52762	0.45186	0.4842	0.47463	0.43366	0.4421	0.56321	0.13247	0	0	0	0	0	0	0	0.37551	0.37919	0.26805	0.34034	0	0.28298	0
1036	1036-1	GIGKFIHAVKKWGKTFIGEIAKS	�M	334	25	non-toxic	0.38636	0.55705	0.41353	0	1	0.35714	0.75993	0.65849	0.43954	0.49807	0.73429	0.48941	0.32055	0	0.58708	0.78261	0.67983	0.59986	0.56164	0.55825	0.49715	0.55292	0.53311	0.50571	0.50076	0.53068	0.50875	0.56321	0.07297	0	0	0	0	0	0	0	0.34568	0.33735	0.2769	0.29573	0	0.26468	0
10385	10385-1	RWCVYARVRGVRYRRCW	�M	68	10	non-toxic	0.25	0.18456	0.53083	0	0	0.39286	0.77493	0.70625	0.47938	0.6804	0.73214	0.47901	0.304	0.00973	0.57817	0.35294	0.67983	0.52275	0.5287	0.46323	0.46532	0.54828	0.02862	0.49675	0.46361	0.49939	0.49978	0.56321	0.30024	0	0.37493	0	0	0	0	0	0.4103	0.39126	0.2888	0.33258	0	0.30948	0
10386	10386-1	RWCVYACVRGVCYRRCW	�M	10	10	toxic	0.25	0.31544	0.40752	0	0	0.32143	0.55075	0.6471	0.46974	0.66918	0.77768	0.48445	0.3566	0.0652	0.67483	0.35294	0.67983	0.52275	0.5287	0.46323	0.46532	0.54828	0.02862	0.56957	0.55906	0.49939	0.49978	0.56321	0.30432	0	0.37493	0	0	0	0	0	0.50655	0.48285	0.36736	0.41726	0	0.36493	0
10387	10387-1	RWCVRARVRGVRYRRCW	�M	88	10	non-toxic	0.25	0.23154	0.5594	0	0	0.42857	0.82171	0.73971	0.46338	0.68601	0.67338	0.45543	0.1783	0	0.51537	0.35294	0.67983	0.52275	0.5287	0.46323	0.46532	0.54828	0.02862	0.42796	0.40661	0.45816	0.41697	0.56321	0.28316	0	0.37493	0	0	0	0	0	0.37235	0.35507	0.25781	0.29929	0	0.27588	0
10388	10388-1	RWCVYARRRGVRYRRCW	�M	73	10	non-toxic	0.25	0.18121	0.60752	0	0	0.42857	0.79876	0.73343	0.49367	0.6804	0.69358	0.4092	0.304	0.00417	0.50423	0.35294	0.67983	0.52275	0.5287	0.46323	0.46532	0.54828	0.02862	0.49675	0.5325	0.49939	0.49978	0.56321	0.19116	0	0.37493	0	0	0	0	0	0.45956	0.43837	0.32918	0.37621	0	0.35291	0
10389	10389-1	RWCVYARVRGRRYRRCW	�M	50	10	non-toxic	0.25	0.03691	0.60752	0	0	0.42857	0.79876	0.73343	0.49367	0.6804	0.69358	0.4092	0.304	0.0097	0.50423	0.35294	0.67983	0.52275	0.5287	0.46323	0.46532	0.54828	0.02862	0.49675	0.46361	0.49939	0.49978	0.56321	0.16738	0	0	0	0	0.35411	0	0	0.47673	0.45458	0.34274	0.39108	0	0.36766	0
10390	10390-1	RWCVYARVRGVRYRRCR	�M	110	10	non-toxic	0.25	0.25168	0.56241	0	0	0.42857	0.79876	0.74207	0.46527	0.70192	0.72094	0.45453	0.304	0.00973	0.51893	0.35294	0.67983	0.52275	0.5287	0.46323	0.46532	0.54828	0.02862	0.49675	0.46361	0.49939	0.49978	0.56321	0.26219	0	0.37493	0	0	0	0	0	0.37189	0.39126	0.2888	0.33258	0	0.30948	0
10398	10398-1	ENFFKRIRRAGKRIRDAIISAAPAVETLAQAQKIIKGGD	�M	115	2.3	non-toxic	0.75	0.24497	0.47368	0	0	0.35714	0.76434	0.59655	0.4774	0.62063	0.72665	0.55407	0.30851	0.00551	0.45434	0.74359	0.8104	0.57328	0.5861	0.54518	0.48939	0.59146	0.52438	0.56039	0.53379	0.52219	0.51683	0.55238	0.04045	0	0	0	0	0	0	0	0.47221	0.44289	0.32946	0.38268	0	0.31521	0.09467
10399	10399-1	RNFFKRIRRAGKRIRKAIISAAPAVETLAQAQKIIKGGD	�M	115	6.88	non-toxic	0.75	0.25839	0.4797	0	0	0.5	0.83672	0.6646	0.34523	0.62307	0.69911	0.53273	0.29847	0.00041	0.46682	0.74359	0.78179	0.5728	0.58537	0.54471	0.48913	0.59099	0.52389	0.55994	0.53336	0.52171	0.51638	0.5304	0.04016	0	0	0	0	0	0	0	0.45911	0.43159	0.32061	0.37266	0	0.3062	0.09467
10403	10403-1	GLLWKWGWKWKEFLRIVGY	�M	51.90002757	51.36	toxic	0.29545	0.34899	0.44361	0	1	0.32143	0.73698	0.63114	0.49246	0.53624	0.58229	0.38262	0.31387	0.00179	0.69354	0.36842	0.67983	0.52275	0.26035	0.50362	0.41304	0.48747	0.54111	0.36321	0.35025	0.36842	0.32316	0.56321	0.09171	0.2224	0	0	0	0	0	0	0.24989	0.3023	0.19502	0.22334	0.25023	0.20814	0
10404	10404-1	GLLRKWGKKWKEFLRRVWK	�M	50.88674122	34.46	toxic	0.29545	0.59396	0.59248	0	1	0.46429	0.8632	0.74787	0.45021	0.59902	0.43425	0.30636	0.11928	0	0.51002	0.05263	0.67983	0.52275	0.26035	0.45856	0.37319	0.48747	0.37012	0.44925	0.4241	0.33713	0.39093	0.56321	0.08501	0	0	0	0	0	0	0	0.34568	0.3317	0.23873	0.29832	0	0.25458	0
10425	10425-1	KWKSFLKTFKSAKKTKLHTALKAISS	�M	335.6864957	6.2	non-toxic	0.45455	0.33893	0.50075	1	1	0.5	1	0.73594	0.35848	0.58984	0.47619	0.36418	0.32128	0	0.52071	0.76923	0.67983	0.46935	0.47227	0.44782	0.38432	0.48282	0.44046	0.486	0.46599	0.43269	0.44188	0.56321	0	0	0	0	0	0	0	0	0.37506	0.38749	0.28382	0.34098	0	0.2991	0
10426	10426-1	KWKSFLKTFKSAKKTGLHTALKAISS	�M	343.8966934	8.1	non-toxic	0.45455	0.37584	0.4797	1	1	0.46429	1	0.71572	0.37922	0.56537	0.505	0.37544	0.32128	0	0.52739	0.76923	0.67983	0.46935	0.47227	0.44782	0.38432	0.48282	0.44046	0.48913	0.45886	0.43269	0.44188	0.56321	0	0	0	0	0	0	0	0	0.37415	0.38673	0.28354	0.34034	0	0.29855	0
10427	10427-1	KWKSFLKTFKSAKKTSLHTALKAISS	�M	340.3826582	11.3	non-toxic	0.45455	0.36913	0.48271	1	1	0.46429	1	0.71362	0.38111	0.58495	0.48375	0.36181	0.3648	0	0.53185	0.76923	0.67983	0.46935	0.47227	0.44782	0.38432	0.48282	0.44046	0.48779	0.46232	0.43269	0.44188	0.56321	0	0	0	0	0	0	0	0	0.3737	0.38673	0.28326	0.34001	0	0.29828	0
10428	10428-1	KWKSFLKTFKSAKKTELHTALKAISS	�M	335.5806048	3.9	non-toxic	0.45455	0.34228	0.49774	1	1	0.42857	0.77493	0.6856	0.42457	0.59106	0.51941	0.39619	0.32128	0	0.51269	0.76923	0.67983	0.46935	0.47227	0.44782	0.38432	0.48282	0.44046	0.48734	0.46318	0.43269	0.44188	0.56321	0	0	0	0	0	0	0	0	0.3737	0.38636	0.28299	0.34001	0	0.29828	0
10429	10429-1	KWKSFLKTFKSAKKTALHTALKAISS	�M	342.246575	14.3	non-toxic	0.45455	0.39597	0.46767	1	1	0.46429	1	0.71473	0.37164	0.57516	0.49864	0.3956	0.32128	0	0.5363	0.76923	0.67983	0.46935	0.47227	0.44782	0.38432	0.48282	0.44046	0.48174	0.47614	0.43269	0.44188	0.56321	0	0	0	0	0	0	0	0	0.37551	0.38824	0.28437	0.34163	0	0.29964	0
1042	1042-1	FQWQRNIRKVR	�M	326.5924649	0	non-toxic	0.11364	0.29866	0.65714	0	1	0.35714	1	0.75427	0.59289	0.69733	0.68366	0.61138	0.14184	0	0.42673	0	0.67983	0.52275	0.5287	0.50969	0.45626	0.54828	0.49042	0.52924	0.26344	0.49042	0.4899	0.56321	0.14113	0	0	0	0	0	0	0	0.08676	0.12213	0.04537	0.06076	0	0.08877	0
10437	10437-1	IIGPVLGLIGKALGGLL	�M	79.78706826	38	toxic	0.25	0.59396	0.14737	0	1	0.25	1	0.60304	0.37395	0.56627	0.62013	0.39378	0.49753	0.03304	0.77773	0.70588	0.67983	0.52275	0.5287	0.60542	0.65424	0.54828	0.53626	0.56868	0.50853	0.59835	0.58707	0.56321	0.08522	0	0	0	0	0	0	0.22919	0.45142	0.44629	0.33167	0.3691	0	0.34499	0.22498
10438	10438-1	WGWRDIVRGIRKVAAPVLST	-	1000	0	non-toxic	0.31818	0.56376	0.40301	0	0	0.28571	0.80936	0.60818	0.50089	0.65468	0.70598	0.56668	0.26996	0	0.59332	0.8	0.67983	0	0	0.29956	0.25259	0.06314	0.19015	0.45709	0.45951	0.30488	0.39093	0.56321	0.25724	0.2104	0	0	0	0	0	0	0.2901	0.29891	0.19336	0.23659	0	0.19476	0
1043	1043-1	FWQRNIRKWR	�M	335.5929928	0	non-toxic	0.09091	0.31879	0.70526	0	1	0.35714	1	0.76101	0.62318	0.61492	0.59001	0.47266	0.15602	0	0.44811	0	0.67983	0.52275	0.5287	0.50969	0.45626	0.54828	0.49042	0.52924	0.51004	0.49042	0.4899	0.56321	0	0	0	0	0	0	0	0	0.28784	0.36977	0.29101	0.29994	0	0.39962	0
10457	10457-1	AGWRDIVRGIRKVAAPVLST	-	1000	0	non-toxic	0.31818	0.5302	0.38346	0	0	0.28571	0.80936	0.61341	0.48858	0.65388	0.71629	0.58672	0.26996	0	0.56971	0.75	0.67983	0.22318	0.11286	0.34298	0.29296	0.13533	0.24667	0.48039	0.47959	0.33713	0.41719	0.56321	0.2558	0.2104	0	0	0	0	0	0	0.32806	0.33472	0.22296	0.26891	0	0.22589	0
10458	10458-1	WAWRDIVRGIRKVAAPVLST	-	1000	0	non-toxic	0.31818	0.5906	0.38647	0	0	0.28571	0.80936	0.60757	0.49048	0.6674	0.69771	0.59288	0.26996	0	0.60445	0.8	0.67983	0.83405	0.84355	0.6248	0.55305	0.60214	0.61242	0.63052	0.6098	0.5462	0.5864	0.56321	0.25683	0	0	0	0	0	0	0	0.35201	0.35658	0.24122	0.28927	0	0.24529	0
10459	10459-1	WGARDIVRGIRKVAAPVLST	-	1000	0	non-toxic	0.31818	0.59396	0.38346	0	0	0.28571	0.80936	0.61341	0.48858	0.65388	0.71629	0.58672	0.26996	0	0.56971	0.75	0.67983	0	0.11286	0.38104	0.3279	0.19824	0.2959	0.50056	0.49708	0.36527	0.43986	0.56321	0.25443	0	0	0	0	0	0	0	0.35066	0.35582	0.24039	0.2883	0	0.24447	0
1045	1045-1	FWRIRKWR	�M	400.7598407	21	non-toxic	0.04545	0.2953	0.64511	0	1	0.35714	1	0.80982	0.58532	0.55131	0.50806	0.3089	0.19503	0	0.57194	0	0.67983	0.52275	0.5287	0.50969	0.45626	0.54828	0.49042	0.52924	0.51004	0.49042	0.4899	0.56321	0	0	0	0	0	0	0	0	0.27745	0.38259	0.3195	0.30123	0	0.4608	0
10460	10460-1	WGWADIVRGIRKVAAPVLST	-	1000	0	non-toxic	0.31818	0.47987	0.35489	0	0	0.25	0.75375	0.57789	0.50459	0.63559	0.72581	0.60752	0.26996	0	0.62004	0.75	0.67983	0	0	0.34579	0.29529	0.31105	0.25006	0.48174	0.48067	0.33907	0.41876	0.56321	0.25188	0.2104	0	0	0	0	0	0	0.29417	0.30305	0.1964	0.24014	0	0.19803	0
10461	10461-1	WGWRAIVRGIRKVAAPVLST	-	1000	0	non-toxic	0.31818	0.53356	0.36391	0	0	0.32143	0.85966	0.64359	0.44229	0.64195	0.7283	0.60752	0.25038	0	0.63341	0.8	0.67983	0	0	0.14849	0.1131	0.06314	0.04414	0.37665	0.38955	0.19258	0.30027	0.56321	0.25179	0.2104	0	0	0	0	0	0	0.31812	0.32529	0.21521	0.26083	0	0.2177	0
10462	10462-1	ILGKAWEGAKSLF	�M	70.42947896	10	non-toxic	0.15909	0.52013	0.36692	0	1	0.25	0.71139	0.61517	0.51216	0.49381	0.57584	0.4039	0.32329	0	0.60757	0.61538	0.67983	0.52275	0.5287	0.50969	0.45626	0.54828	0.49042	0.36791	0.45692	0.49042	0.41517	0.56321	0	0	0	0	0	0	0	0	0.47221	0.46589	0.32614	0.38849	0	0.33242	0
10463	10463-1	ILGKVWEGVKSLF	�M	67.75159555	8	non-toxic	0.15909	0.64094	0.31128	0	1	0.25	0.71139	0.61116	0.47714	0.55253	0.6157	0.4608	0.32329	0.00073	0.71938	0.61538	0.67983	0.52275	0.5287	0.50969	0.45626	0.54828	0.49042	0.36791	0.45692	0.49042	0.41517	0.56321	0.26503	0	0.4997	0	0	0	0	0	0.45233	0.44591	0.32946	0.36942	0	0.37695	0
10464	10464-1	ILGKLWEGLKSLF	�M	33.24423877	80	toxic	0.15909	0.62081	0.3203	0	1	0.25	0.71139	0.60927	0.48282	0.53296	0.44281	0.25451	0.43952	0	0.70468	0.61538	0.67983	0.52275	0.5287	0.50969	0.45626	0.54828	0.49042	0.36791	0.45692	0.49042	0.41517	0.56321	0	0	0	0	0	0	0	0	0.45188	0.44591	0.32946	0.36942	0	0.37749	0
10465	10465-1	ILGKIWEGIESLF	�M	66.44694876	0	non-toxic	0.15909	0.65101	0.29925	0	1	0.17857	0.38217	0.50967	0.53754	0.5403	0.70696	0.39441	0.56333	0	0.71849	0.61538	0.67983	0.52275	0.5287	0.50969	0.45626	0.54828	0.49042	0.36791	0.45692	0.49042	0.41517	0.56321	0	0	0	0	0	0	0	0	0.42476	0.41839	0.3314	0.31383	0	0.40426	0
10466	10466-1	ILGAAWNGAKSLF	�M	74.19773697	5	non-toxic	0.15909	0.50336	0.30075	0	1	0.25	1	0.62081	0.47051	0.44488	0.57224	0.47385	0.32329	0.00039	0.64187	0.61538	0.67983	0.52275	0.5287	0.50969	0.45626	0.54828	0.49042	0.36791	0.31635	0.49042	0.41517	0.56321	0	0	0	0	0	0	0	0	0.46362	0.45722	0.3184	0.38041	0	0.32368	0
10468	10468-1	WGWRDAVRGIRKVAAPVLST	-	1000	0	non-toxic	0.31818	0.52349	0.42256	0	0	0.28571	0.80936	0.61003	0.5132	0.64036	0.69147	0.59057	0.19195	0	0.55189	0.75	0.67983	0	0	0.23652	0.22257	0.06314	0.19015	0.43984	0.4444	0.28062	0.37141	0.56321	0.25412	0.2104	0	0	0	0	0	0	0.29824	0.30645	0.19972	0.2437	0	0.20131	0
10469	10469-1	WGWRDIARGIRKVAAPVLST	-	1000	0	non-toxic	0.31818	0.55705	0.42105	0	0	0.28571	0.80936	0.6094	0.51225	0.63559	0.69303	0.54818	0.26996	0	0.55724	0.75	0.67983	0	0	0.29956	0.24586	0.06314	0.19015	0.44208	0.44634	0.28377	0.37388	0.56321	0.16855	0.2104	0	0	0	0	0	0	0.26028	0.27139	0.1704	0.21138	0	0.17045	0
1046	1046-1	FWQRNIRIRR	�M	346.0590792	0	non-toxic	0.09091	0.22819	0.63308	0	1	0.35714	1	0.76885	0.57774	0.64195	0.65838	0.46495	0.31205	0	0.46904	0	0.67983	0.52275	0.5287	0.50969	0.45626	0.54828	0.49042	0.52924	0.51004	0.49042	0.4899	0.56321	0	0	0	0	0	0	0	0	0.28152	0.3023	0.29101	0.29994	0	0.39962	0
10470	10470-1	WGWRDIVAGIRKVAAPVLST	-	1000	0	non-toxic	0.31818	0.45973	0.35489	0	0	0.25	0.75375	0.57789	0.50459	0.63559	0.72581	0.60752	0.26996	0.00915	0.62004	0.75	0.67983	0	0	0.29956	0.25259	0.06314	0.19015	0.40713	0.41611	0.34198	0.33461	0.56321	0.26506	0.2104	0	0	0	0	0	0	0.29056	0.29966	0.19364	0.23723	0	0.19503	0
10471	10471-1	WGWRDIVRAIRKVAAPVLST	-	1000	0	non-toxic	0.31818	0.56376	0.38647	0	0	0.28571	0.80936	0.60757	0.49048	0.6674	0.69771	0.59288	0.26996	0	0.60445	0.8	0.67983	0	0	0.29956	0.25259	0.06314	0.19015	0.3594	0.37465	0.30488	0.30902	0.56321	0.25892	0.2104	0	0	0	0	0	0	0.31179	0.31926	0.21024	0.25533	0	0.21251	0
10472	10472-1	WGWRDIVRGARKVAAPVLST	-	1000	0	non-toxic	0.31818	0.52013	0.42256	0	0	0.28571	0.80936	0.61003	0.5132	0.64036	0.69147	0.59057	0.19195	0	0.55189	0.75	0.67983	0	0	0.29956	0.25259	0.06314	0.19015	0.41026	0.38329	0.30488	0.39093	0.56321	0.25387	0.2104	0	0	0	0	0	0	0.35427	0.35922	0.24315	0.29121	0	0.24747	0
10473	10473-1	WGWRDIVRGIAKVAAPVLST	-	1000	0	non-toxic	0.31818	0.55705	0.35489	0	0	0.25	0.75375	0.57789	0.50459	0.63559	0.72581	0.60752	0.26996	0	0.62004	0.75	0.67983	0	0	0.29956	0.25259	0.06314	0.19015	0.45709	0.43943	0.30488	0.39093	0.56321	0.24967	0.2104	0	0	0	0	0	0	0.30185	0.31021	0.20249	0.24661	0	0.20432	0
10474	10474-1	WGWRDIVRGIRAVAAPVLST	-	1000	0	non-toxic	0.31818	0.47315	0.3609	0	0	0.25	0.80583	0.57703	0.50837	0.63559	0.73517	0.60752	0.26996	0	0.61336	0.75	0.67983	0	0	0.29956	0.25259	0.06314	0.19015	0.45709	0.45951	0.30488	0.39093	0.56321	0.25493	0.2104	0	0	0	0	0	0	0.29462	0.30305	0.19668	0.24047	0	0.19831	0
10475	10475-1	WGWRDIVRGIRKAAAPVLST	-	1000	0	non-toxic	0.31818	0.55034	0.42105	0	0	0.28571	0.80936	0.6094	0.51225	0.63559	0.69303	0.54818	0.26996	0	0.55724	0.75	0.67983	0	0	0.29956	0.25259	0.06314	0.19015	0.45709	0.45951	0.30488	0.39093	0.56321	0.1705	0.2104	0	0	0	0	0	0	0.30773	0.31549	0.20719	0.25178	0	0.20923	0
10476	10476-1	WGWRDIVRGIRKVAAAVLST	-	1000	0	non-toxic	0.31818	0.52349	0.37744	0	0	0.28571	0.80936	0.60931	0.4848	0.61492	0.68678	0.54587	0.26996	0.12516	0.6	0.8	0.67983	0	0	0.29956	0.25259	0.06314	0.19015	0.45709	0.45951	0.30488	0.39093	0.56321	0.25777	0.2104	0	0	0	0	0	0	0.29236	0.30117	0.19308	0.23853	0	0.19476	0
10477	10477-1	WGWRDIVRGIRKVAAPALST	-	1000	0	non-toxic	0.31818	0.53691	0.42105	0	0	0.28571	0.80936	0.6094	0.51225	0.63559	0.69303	0.54818	0.26996	0	0.55724	0.8	0.67983	0	0	0.29956	0.25259	0.06314	0.19015	0.45709	0.45951	0.30488	0.39093	0.56321	0.17177	0.2104	0	0	0	0	0	0	0.26932	0.28006	0.19336	0.24176	0	0.19476	0
10478	10478-1	WGWRDIVRGIRKVAAPVAST	-	1000	0	non-toxic	0.31818	0.54362	0.41805	0	0	0.28571	0.80936	0.61003	0.51036	0.64195	0.74922	0.61523	0.23219	0	0.56169	0.8	0.67983	0	0	0.29956	0.25259	0.06314	0.19015	0.45709	0.45951	0.30488	0.39093	0.56321	0.25927	0.2104	0	0	0	0	0	0	0.29327	0.27441	0.19336	0.23659	0	0.19476	0
10479	10479-1	WGWRDIVRGIRKVAAPVLAT	-	1000	0	non-toxic	0.31818	0.52685	0.38346	0	0	0.28571	0.80936	0.60887	0.48858	0.64195	0.72534	0.61061	0.21338	0	0.59911	0.8	0.67983	0	0	0.29956	0.25259	0.06314	0.19015	0.45709	0.45951	0.30488	0.39093	0.56321	0.25437	0.2104	0	0	0	0	0	0	0.29236	0.29891	0.19336	0.23659	0	0.19476	0
1047	1047-1	FWRIRIRR	�M	415.7762126	1	non-toxic	0.04545	0.20134	0.55489	0	1	0.35714	1	0.82107	0.52852	0.5851	0.59352	0.29927	0.39006	0	0.59822	0	0.67983	0.52275	0.5287	0.50969	0.45626	0.54828	0.49042	0.52924	0.51004	0.49042	0.4899	0.56321	0	0	0	0	0	0	0	0	0.26932	0.28798	0.3195	0.30123	0	0.4608	0
10480	10480-1	WGWRDIVRGIRKVAAPVLSA	-	1000	0	non-toxic	0.31818	0.54698	0.38496	0	0	0.28571	0.80936	0.60949	0.48953	0.64036	0.68054	0.55897	0.26996	0	0.59599	0.8	0.67983	0	0	0.29956	0.25259	0.06314	0.19015	0.45709	0.45951	0.30488	0.39093	0.56321	0.25564	0.2104	0	0	0	0	0	0	0.26887	0.29891	0.19336	0.23659	0	0.19476	0
10487	10487-1	FFGWLIKGAIHAGKAIHPLIHRRRH	�M	40	0	non-toxic	0.43182	0.34564	0.42857	0	0	0.35714	0.86055	0.63735	0.449	0.49724	0.65682	0.45108	0.31008	0.04698	0.56659	0.52	0.67983	0.47366	0.51054	0.44642	0.41848	0.49675	0.43245	0.48801	0.46772	0.43269	0.45265	0.56321	0	0.1668	0	0	0	0	0	0	0.51333	0.49906	0.36846	0.4331	0	0.3764	0
10488	10488-1	FFGWLIKGAIHAPKAIHPLIHRRRH	�M	50	0.5	non-toxic	0.43182	0.33893	0.43609	0	0	0.35714	0.86055	0.63563	0.45374	0.53922	0.66556	0.48869	0.31008	0.04698	0.57016	0.52	0.67983	0.47366	0.51054	0.44642	0.41848	0.49675	0.43245	0.4907	0.46988	0.44021	0.45557	0.56321	0	0.1668	0	0	0	0	0	0	0.50429	0.49077	0.36183	0.42566	0	0.36957	0
10526	10526-2	NLLNKALGTVNGLLGRS	�M	105	50	toxic	0.25	0.57718	0.39098	0	0	0.25	0.76876	0.59575	0.52731	0.58124	0.49471	0.44365	0.28876	0	0.52472	0.70588	0.67983	0.52275	0.5287	0.53794	0.44772	0.54828	0.40747	0.54268	0.48694	0.49745	0.47644	0.56321	0.09768	0	0	0.56256	0	0.35411	0	0	0.39358	0.36148	0.25671	0.33678	0	0.28462	0
10527	10527-2	NLLKSALKTVNKLLAAS	�M	174	50	toxic	0.25	0.5604	0.35338	0	1	0.32143	1	0.67756	0.43566	0.65421	0.40271	0.43005	0.35533	0.00139	0.57506	0.88235	0.67983	0.52275	0.5287	0.53794	0.44513	0.54828	0.40747	0.53507	0.50335	0.51176	0.46724	0.56321	0.09866	0	0	0	0	0	0	0	0.40578	0.4003	0.27082	0.35197	0	0.29008	0
1052	1052-1	PFWRIRIRR	�M	384.7041625	2	non-toxic	0.06818	0.23154	0.56692	0	1	0.35714	1	0.79779	0.53609	0.65556	0.65591	0.41443	0.34672	0	0.57283	0.11111	0.67983	0.52275	0.5287	0.50969	0.45626	0.54828	0.49042	0.52924	0.51004	0.49042	0.4899	0.56321	0	0	0	0	0	0	0	0	0.27338	0.29325	0.29793	0.29703	0	0.38842	0
10537	10537-1	GLPTCGETCTLGKCNTPKCTCNWPICYKD	�M	12.45	50	toxic	0.52273	0.04362	0.47519	0	0	0.21429	0.42101	0.53344	0.61431	0.69992	0.81435	0.55929	0.2856	0	0.49087	0.58621	0.67338	0.4636	0.44975	0.44618	0.39208	0.49257	0.4276	0.48577	0.46793	0.4373	0.45018	0.56321	0	0	0	0	0	0	0	0	0.35337	0.35658	0.23873	0.30284	0	0.24966	0
10539	10539-1	GLPTCGETCTLGKCNTPKCTCNWPICYKN	�M	12.45	50	toxic	0.52273	0.04362	0.47519	0	0	0.25	0.45543	0.55722	0.58032	0.69663	0.82662	0.59118	0.27209	0	0.49933	0.55172	0.66472	0.4636	0.44975	0.44618	0.39208	0.49257	0.4276	0.48577	0.46793	0.4373	0.45018	0.56321	0	0	0	0	0	0	0	0	0.35111	0.35658	0.23873	0.30284	0	0.24966	0
10540	10540-1	GKYTCGETCFKGKCYTPGCTCSYPICKKD	�M	3.07	50	toxic	0.52273	0.06376	0.50677	0	0	0.28571	0.48102	0.58019	0.56621	0.65111	0.84298	0.46788	0.41989	0	0.50156	0.68966	0.7302	0.54502	0.56479	0.54191	0.48939	0.59355	0.52486	0.55613	0.53207	0.52268	0.53748	0.56321	0	0	0	0	0	0	0	0	0.39675	0.38334	0.27109	0.33904	0	0.28298	0
10541	10541-1	GKPTCGETCFKGKCYTPGCTCSYPLCKKD	�M	5.86	50	toxic	0.52273	0.05369	0.51128	0	0	0.28571	0.48102	0.58169	0.56905	0.66756	0.79562	0.47957	0.31845	0	0.47171	0.62069	0.74068	0.56346	0.5815	0.55475	0.50259	0.6084	0.53917	0.56576	0.54092	0.53432	0.54758	0.56321	0	0	0	0	0	0	0	0	0.42115	0.4052	0.29322	0.35844	0	0.30402	0
10542	10542-1	GKPICGETCFKGKCYTPGCTCSYPICKKD	�M	5.39	50	toxic	0.52273	0.05705	0.4812	0	0	0.28571	0.48102	0.58141	0.55011	0.66866	0.82791	0.47479	0.4	0	0.50913	0.68966	0.72738	0.56346	0.58174	0.55475	0.50259	0.6084	0.53941	0.56576	0.54092	0.53456	0.5478	0.56321	0	0	0	0	0	0	0	0	0.44239	0.42405	0.30346	0.37524	0	0.31631	0
10543	10543-1	GKPICGETCFKGKCYTPGCTCSYPICKKN	�M	5.39	50	toxic	0.52273	0.05705	0.4812	0	0	0.32143	0.50574	0.60535	0.51612	0.66537	0.84018	0.50668	0.3865	0	0.51715	0.62069	0.73665	0.56346	0.58174	0.55475	0.50259	0.6084	0.53941	0.56576	0.54092	0.53456	0.5478	0.56321	0	0	0	0	0	0	0	0	0.43967	0.42405	0.30346	0.37524	0	0.31631	0
10544	10544-1	GLPTCGETCFKGKCYTPGCSCSYPICKKD	�M	3.13	50	toxic	0.52273	0.12416	0.46917	0	0	0.25	0.45543	0.55813	0.57653	0.66318	0.79486	0.45565	0.41127	0	0.5118	0.62069	0.70764	0.4897	0.51368	0.50339	0.44953	0.54875	0.48193	0.52745	0.49708	0.48775	0.50696	0.56321	0	0	0	0	0	0	0	0	0.39178	0.37882	0.26722	0.33484	0	0.27916	0
10545	10545-1	GLPTCGETCFKGKCYTPGCSCSYPICKKN	�M	3.13	50	toxic	0.52273	0.12416	0.46917	0	0	0.28571	0.48102	0.58239	0.54254	0.65989	0.80713	0.48754	0.39777	0	0.52027	0.62069	0.71106	0.4897	0.51368	0.50339	0.44953	0.54875	0.48193	0.52745	0.49708	0.48775	0.50696	0.56321	0	0	0	0	0	0	0	0	0.38906	0.37882	0.26722	0.33484	0	0.27916	0
1055	1055-1	PFWRRRIRIRR	�M	310.1544569	0	non-toxic	0.11364	0.21812	0.66316	0	1	0.42857	1	0.83488	0.5287	0.68287	0.60477	0.35776	0.28368	0	0.46192	0.09091	0.67983	0.52275	0.5287	0.50969	0.45626	0.54828	0.49042	0.52924	0.20384	0.49042	0.4899	0.56321	0	0	0	0	0	0	0	0	0.33258	0.35545	0.3314	0.34712	0	0.39552	0
10565	10565-1	KLLKFIKKLL	�M	80.39877794	0	non-toxic	0.09091	0.7953	0.31729	0	1	0.35714	1	0.81074	0.37895	0.62446	0.19979	0.12279	0.45821	0	0.75546	0	0.67983	0.52275	0.5287	0.50969	0.45626	0.54828	0.49042	0.52924	0.51004	0.49042	0.4899	0.56321	0	0	0	0	0	0	0	0	0.4817	0.45873	0.38147	0.38882	0	0.26714	0
10566	10566-1	RLLKFIKKLL	�M	235.8842909	0	non-toxic	0.09091	0.80201	0.32632	0	1	0.35714	1	0.80411	0.38463	0.62446	0.21852	0.12279	0.45821	0	0.74165	0	0.67983	0.52275	0.5287	0.50969	0.45626	0.54828	0.49042	0.52924	0.51004	0.49042	0.4899	0.56321	0	0	0	0	0	0	0	0	0.48125	0.45797	0.38091	0.38849	0	0.26659	0
1057	1057-1	PFFWRIRIRR	�M	345.5687716	10	non-toxic	0.09091	0.1443	0.50977	0	1	0.35714	1	0.76848	0.50012	0.54972	0.64651	0.43105	0.31205	0	0.64499	0.1	0.67983	0.52275	0.5287	0.50969	0.45626	0.54828	0.49042	0.52924	0.51004	0.49042	0.4899	0.56321	0	0	0	0	0	0	0	0	0.36466	0.39126	0.3823	0.38882	0	0.47228	0
10585	10585-1	IVPFLLGMVPKLVCLITKKC	�M	7	50	toxic	0.31818	0.52013	0.19248	0	0	0.28571	0.63372	0.61106	0.36836	0.6992	0.62529	0.49886	0.3711	0.05028	0.82049	0.5	0.67983	0.47007	0.44006	0.48634	0.3869	0.38185	0.42469	0.43805	0.44159	0.3529	0.40171	0.56321	0.22909	0	0	0	0	0	0	0	0.53818	0.52921	0.41798	0.45637	0	0.39989	0
10586	10586-1	FLGAIAQALTSLLGKL	�M	22	50	toxic	0.22727	0.58389	0.21504	0	1	0.25	1	0.60235	0.41655	0.54137	0.52172	0.42257	0.40432	0.00481	0.70245	0.625	0.67983	0.52275	0.5287	0.75858	0.45083	0.54828	0.49042	0.4376	0.41114	0.38588	0.39632	0.56321	0	0	0	0	0	0	0	0	0.40127	0.40068	0.28963	0.3746	0	0.32696	0
10588	10588-1	RPKKVQGRKAEKDNGDGTTAANASGKKKSSNVFK	�M	6.10343096	25	toxic	0.63636	0.19128	0.65714	0	0	0.42857	0.74404	0.65512	0.52491	0.62989	0.63895	0.54428	0.12289	0	0.26682	0.67647	0.56982	0.64033	0.66311	0.62083	0.58307	0.67363	0.61484	0.60878	0.59642	0.59908	0.58191	0.56412	0.08221	0	0	0.27273	0	0.17167	0	0	0.61003	0.58047	0.43292	0.51907	0	0.4324	0
1058	1058-2	GLRKRLRKFRNKIKEKLKKIGQKIQGLLPKLAPRTDY	�M	14.43408248	1	non-toxic	0.70455	0.53691	0.58647	0	0	0.60714	0.80583	0.71237	0.31047	0.71034	0.53821	0.37602	0.31735	0	0.42717	0.89189	0.61374	0.48204	0.49237	0.50292	0.45135	0.52252	0.47854	0.52924	0.51479	0.48969	0.5	0.48946	0	0	0	0	0	0	0.33373	0	0.35201	0.35922	0.25533	0.30834	0	0.2625	0
10601	10601-2	GCRRLCYKQRCVTYCRGR	�M	71.7	50	toxic	0.27273	0.15436	0.55489	0	0	0.39286	0.65666	0.71192	0.49453	0.71034	0.72771	0.36391	0.37876	0	0.46949	0.72222	0.67983	0.52275	0.5287	0.42307	0.32169	0.21216	0.16178	0.48846	0.4865	0.42663	0.4439	0.56321	0.09369	0	0	0	0	0.33314	0	0	0.44465	0.41462	0.29793	0.37007	0	0.32587	0
10602	10602-2	GCRRLCWKQRCVTYCRGR	�M	39.7	50	toxic	0.27273	0.14765	0.55188	0	0	0.39286	0.68402	0.70984	0.49264	0.69532	0.6828	0.36477	0.26004	0	0.46682	0.72222	0.67983	0.52275	0.5287	0.42307	0.32169	0.21216	0.16178	0.51199	0.50615	0.42663	0.49708	0.56321	0.0958	0	0	0	0	0.33314	0	0	0.446	0.41576	0.29903	0.37136	0	0.32696	0
10603	10603-1	GCRRLCYKQRCVTWCRGR	�M	68.4	50	toxic	0.27273	0.14765	0.55188	0	0	0.39286	0.68402	0.70984	0.49264	0.69532	0.6828	0.36477	0.26004	0	0.46682	0.72222	0.67983	0.52275	0.5287	0.42307	0.32169	0.21216	0.16178	0.48846	0.4865	0.42663	0.4439	0.56321	0.09582	0	0	0	0	0.33314	0	0	0.44013	0.4101	0.28631	0.36619	0	0.32587	0
10604	10604-1	GCRRLCYRQRCVTYCRGR	�M	34.5	50	toxic	0.27273	0.15101	0.5594	0	0	0.39286	0.66637	0.7094	0.49737	0.71034	0.73812	0.36391	0.37876	0	0.46192	0.72222	0.67983	0.52275	0.5287	0.42307	0.32169	0.21216	0.16178	0.48644	0.50184	0.42663	0.4439	0.56321	0.09169	0	0	0	0	0.33314	0	0	0.44465	0.41462	0.29793	0.37039	0	0.32587	0
10605	10605-2	GCRRLCWRQRCVTWCRGR	�M	31.3	50	toxic	0.27273	0.13758	0.55338	0	0	0.39286	0.7714	0.70539	0.49358	0.6803	0.64828	0.36563	0.14133	0	0.45612	0.72222	0.67983	0.52275	0.5287	0.42307	0.32169	0.21216	0.16178	0.47434	0.49169	0.42663	0.49708	0.56321	0.09601	0	0	0	0	0.33314	0	0	0.44148	0.41161	0.28714	0.36749	0	0.32696	0
10606	10606-2	GCRALCYKQRCVTYCRGA	�M	51.2	50	toxic	0.27273	0.10067	0.44962	0	0	0.32143	0.56399	0.65569	0.49624	0.66793	0.77177	0.45468	0.37876	0	0.52918	0.72222	0.67983	0.52275	0.5287	0.21387	0.25285	0.21216	0.16178	0.4544	0.45778	0.37497	0.40417	0.56321	0.099	0	0	0	0	0	0	0	0.43877	0.41953	0.30207	0.3746	0	0.33024	0
10607	10607-1	KCRRLCYRQRCVTYCRGR	�M	9	50	toxic	0.27273	0.09396	0.58947	0	0	0.42857	0.69109	0.73555	0.48231	0.74568	0.6965	0.34765	0.37876	0	0.45212	0.72222	0.67983	0.52275	0.5287	0.49802	0.38406	0.43593	0.27844	0.51737	0.52796	0.47344	0.4798	0.56321	0.08892	0	0	0	0	0.33314	0	0	0.45142	0.42066	0.30318	0.37589	0	0.3316	0
10609	10609-2	GCRRWCYKQRCVTYCRGR	�M	25	50	toxic	0.27273	0.06711	0.59398	0	0	0.39286	0.65666	0.70548	0.51914	0.69708	0.76431	0.3956	0.33679	0	0.46102	0.72222	0.67983	0.52275	0.5287	0.42307	0.26113	0.21216	0.16178	0.48219	0.48111	0.41717	0.43649	0.56321	0.09445	0	0	0	0	0.33314	0	0	0.44555	0.41538	0.29876	0.37104	0	0.32696	0
10611	10611-2	KCRRYCYRQRCVTYCRGR	�M	14.7	50	toxic	0.27273	0.03356	0.63158	0	0	0.42857	0.66902	0.73078	0.50882	0.74744	0.77801	0.37847	0.4555	0	0.44677	0.72222	0.67983	0.52275	0.5287	0.49802	0.4397	0.43593	0.27844	0.52297	0.53271	0.48217	0.48654	0.56321	0.08663	0	0	0	0	0.33314	0	0	0.45142	0.42066	0.30318	0.37589	0	0.3316	0
1061	1061-1	RLSRIVVIRVSR	�M	100	0	non-toxic	0.13636	0.47315	0.34887	0	0	0.32143	0.87467	0.71572	0.43282	0.75805	0.6155	0.43284	0.5116	0	0.67439	0.25	0.67983	0.52275	0.5287	0.50969	0.45626	0.54828	0.49042	0.31279	0.3239	0.49042	0.4899	0.56321	0.43769	0	0	0	0	0	0	0	0.44013	0.45835	0.40332	0.42631	0	0.3499	0
10626	10626-1	WIRRIKKWIRRVHK	�M	128	50	toxic	0.18182	0.66443	0.60301	0	0	0.42857	0.87643	0.77503	0.49083	0.70352	0.58065	0.35046	0.33434	0	0.52739	0	0.67983	0.52275	0.5287	0.50969	0.45626	0.54828	0.49042	0.6406	0.62017	0.33131	0.47801	0.56321	0.11948	0	0	0	0	0	0	0	0.46453	0.45948	0.35076	0.42243	0	0.39607	0
10627	10627-1	WLRRIKAWLRRKRK	�M	128	50	toxic	0.18182	0.36242	0.65865	0	0	0.46429	0.88703	0.81433	0.49187	0.70125	0.37216	0.22275	0.21937	0	0.44053	0.5	0.67983	0.52275	0.5287	0.50969	0.45626	0.54828	0.49042	0.66233	0.63593	0.76959	0.51077	0.56321	0	0	0	0	0	0	0	0	0.48215	0.4576	0.32254	0.39237	0	0.35154	0
10629	10629-1	WWWLRRIW	�M	35	50	toxic	0.04545	0.54362	0.50226	0	1	0.28571	1	0.68228	0.56337	0.59504	0.49714	0.33394	0.28946	0	0.78753	0	0.67983	0.52275	0.5287	0.50969	0.45626	0.54828	0.49042	0.52924	0.51004	0.49042	0.4899	0.56321	0	0	0	0	0	0	0	0	0.94397	0.89974	0.91646	0.8552	0	1	0
10631	10631-1	WRWLRRIW	�M	100	50	toxic	0.04545	0.68121	0.56992	0	1	0.32143	1	0.74525	0.57197	0.64076	0.47334	0.28193	0.28946	0	0.66058	0	0.67983	0.52275	0.5287	0.50969	0.45626	0.54828	0.49042	0.52924	0.51004	0.49042	0.4899	0.56321	0	0	0	0	0	0	0	0	0.50791	0.39088	0.29378	0.30963	0	0.07757	0
10634	10634-1	WWWLRRRW	�M	150	50	toxic	0.04545	0.29866	0.67068	0	1	0.32143	1	0.73245	0.6354	0.60697	0.41129	0.29156	0.09443	0	0.61693	0	0.67983	0.52275	0.5287	0.50969	0.45626	0.54828	0.49042	0.52924	0.51004	0.49042	0.4899	0.56321	0	0	0	0	0	0	0	0	0.79711	0.89974	0.91646	0.8552	0	1	0
10636	10636-1	RRLRKKTRKRLKKIGKVLKWI	�M	32	5	non-toxic	0.34091	0.56711	0.61654	0	1	0.64286	1	0.86951	0.29541	0.72624	0.42084	0.24954	0.25652	0	0.45256	0.33333	0.67983	0.59842	0.50182	0.53374	0.48887	0.56453	0.5154	0.55478	0.52516	0.53577	0.54241	0.56321	0.05697	0	0	0	0	0	0	0	0.4329	0.39276	0.27801	0.35294	0	0.295	0
10637	10637-1	RKKTRKRLKKIGKVLKWI	�M	128	5	non-toxic	0.27273	0.52349	0.60451	0	1	0.57143	1	0.87098	0.35582	0.72006	0.45456	0.28257	0.2573	0	0.46949	0.22222	0.67983	0.52275	0.5287	0.5837	0.5352	0.69058	0.59326	0.57652	0.54006	0.57919	0.58124	0.56321	0.06876	0	0	0	0	0	0	0	0.45594	0.40709	0.28769	0.36813	0	0.30729	0
10640	10640-1	GRFRRLRKKTRKRLKKIGKVLKWIPPIVGSIPLGCG	�M	4	5	toxic	0.68182	0.28523	0.49023	0	1	0.67857	0.89585	0.76186	0.1819	0.67456	0.58862	0.38404	0.30115	0	0.53229	0.83333	0.69313	0.5249	0.54032	0.51669	0.45497	0.55571	0.50255	0.53574	0.51976	0.48242	0.48698	0.48043	0.07314	0	0	0	0.20014	0.16204	0	0	0.37325	0.3905	0.29571	0.35068	0	0.30757	0
10642	10642-1	GRFRRLRKKTRK	-	128	0	non-toxic	0.13636	0.41946	0.78045	0	1	0.5	1	0.9304	0.53455	0.63347	0.42664	0.23505	0.06295	0	0.27305	0.08333	0.67983	0.52275	0.5287	0.50969	0.45626	0.54828	0.49042	0.93973	0.51738	0.49042	0.4899	0.56321	0	0	0	0	0	0.51501	0	0	0.43832	0.40143	0.25837	0.3287	0	0.24474	0
10644	10644-1	GVFRRLRKVTRKVLKKIGKVLKWI	�M	32	30	toxic	0.40909	0.72483	0.44511	0	1	0.57143	1	0.79151	0.25547	0.65931	0.53603	0.41165	0.22445	0	0.61247	0.41667	0.67983	0.46719	0.44296	0.46136	0.41486	0.49814	0.43706	0.51468	0.49125	0.46883	0.46701	0.56321	0.26506	0	0.26095	0	0	0	0	0	0.39358	0.36185	0.2545	0.32385	0	0.26905	0
10645	10645-1	GVFRVLRKVTRVVLKVIGKVLKWI	�M	4	45	toxic	0.40909	0.75503	0.28872	0	1	0.46429	1	0.72305	0.259	0.65931	0.63358	0.56	0.22445	0	0.75857	0.41667	0.67983	0.42505	0.40736	0.43848	0.39208	0.4689	0.41038	0.48667	0.46621	0.42178	0.43649	0.56321	0.5043	0	0.26095	0	0	0	0	0	0.45413	0.41764	0.29986	0.37395	0	0.31631	0
10646	10646-1	GRFRRLRKKTRKRLKKIGKVLKAI	-	128	0	non-toxic	0.40909	0.4094	0.58797	0	1	0.67857	1	0.86498	0.24343	0.65865	0.45486	0.28	0.22445	0	0.44053	0.75	0.67983	0.47174	0.44684	0.48167	0.4353	0.50139	0.45452	0.51983	0.49579	0.48605	0.49776	0.56321	0.05155	0	0	0	0	0.24646	0	0	0.37822	0.38221	0.27109	0.34195	0	0.28653	0
10647	10647-1	GRFRRLRKKTRKRLKKIGKVLKKI	-	128	0	non-toxic	0.40909	0.48658	0.62406	0	1	0.71429	1	0.88313	0.23216	0.67456	0.43054	0.24596	0.22445	0	0.42361	0.41667	0.67983	0.47174	0.44684	0.48167	0.4353	0.50139	0.45452	0.51983	0.49579	0.48605	0.49776	0.56321	0.05152	0	0	0	0	0.24646	0	0	0.36873	0.38221	0.27109	0.34195	0	0.28653	0
10649	10649-1	FSEAIKKIIDFLG	�M	345.7310321	0	non-toxic	0.15909	0.72148	0.3203	0	1	0.21429	0.62048	0.56025	0.51681	0.49259	0.63972	0.3873	0.53534	0.00273	0.66637	0.76923	0.67983	0.52275	0.5287	0.50969	0.45626	0.54828	0.49042	0.47076	0.41848	0.49042	0.17953	0.56321	0	0	0	0	0	0	0	0	0.35608	0.34338	0.35602	0.34551	0	0.26058	0
10650	10650-1	LVKLVAGIKKFLKWK	�M	72.25433526	0	non-toxic	0.20455	0.42282	0.33985	0	1	0.39286	1	0.76333	0.35916	0.60114	0.44079	0.38635	0.25511	0.00082	0.71581	0.4	0.67983	0.52275	0.5287	0.50969	0.55616	0.54828	0.49042	0.53798	0.53552	0.50764	0.47285	0.56321	0.23724	0	0	0	0	0	0	0	0.32716	0.38221	0.25615	0.34777	0	0.27998	0
10651	10651-1	KRRWPWWPWRLI	�M	71.89597551	0	non-toxic	0.13636	0.32886	0.61955	0	1	0.35714	1	0.72001	0.56922	0.73419	0.57076	0.46239	0.19298	0	0.59154	0.41667	0.67983	0.52275	0.5287	0.50969	0.45626	0.54828	0.49042	0.66659	0.74865	0.49042	0.4899	0.56321	0	0	0	0	0	0	0	0	0.46769	0.41877	0.35629	0.40175	0	0.38815	0
10652	10652-1	KKLIKVFAKGFKKAKKLFKGIG	�M	206.5765584	0	non-toxic	0.36364	0.50336	0.44511	0	1	0.53571	1	0.81185	0.28946	0.49926	0.48586	0.35286	0.21052	0	0.58129	0.63636	0.67983	0.48539	0.5132	0.55662	0.4881	0.52507	0.49867	0.50863	0.49622	0.53602	0.4825	0.56321	0.07631	0	0	0	0	0	0	0	0.38048	0.4444	0.33084	0.38009	0	0.31958	0
10653	10653-1	LIGSLVRGILPLF	�M	183.1292206	0	non-toxic	0.15909	0.65436	0.14887	0	1	0.25	1	0.61682	0.3749	0.58311	0.54823	0.3707	0.55954	0.00095	0.8441	0.61538	0.67983	0.52275	0.5287	0.50969	0.45626	0.54828	0.49042	0.56263	0.63507	0.49042	0.41517	0.56321	0.11916	0	0	0	0.58293	0	0	0	0.49661	0.45684	0.29129	0.41015	0	0.35919	0
10682	10682-1	SLLSLIRLLIT	�M	50	0	non-toxic	0.11364	0.46309	0.13083	0	1	0.25	1	0.63031	0.36354	0.69877	0.37064	0.17141	0.83282	0.02981	0.86281	0.36364	0.67983	0.52275	0.5287	0.50969	0.45626	0.54828	0.49042	0.52924	0.34636	0.49042	0.4899	0.56321	0	0	0	0	0	0	0	0	0.38048	0.36902	0.23707	0.2702	0	0.28353	0
10683	10683-1	SLLSLIRKLLT	�M	25	0	non-toxic	0.11364	0.63087	0.24662	0	1	0.28571	1	0.68846	0.40244	0.70745	0.29117	0.14058	0.69098	0.01288	0.75145	0.36364	0.67983	0.52275	0.5287	0.50969	0.45626	0.54828	0.49042	0.52924	0.34636	0.49042	0.4899	0.56321	0	0	0	0	0	0	0	0	0.34659	0.33622	0.23707	0.3106	0	0.28353	0
10694	10694-1	LLPWKWPWWKWRR	�M	128.9603731	3.6	non-toxic	0.15909	0.01342	0.61654	0	1	0.35714	1	0.70284	0.56733	0.70911	0.46706	0.42879	0.11622	0	0.61693	0.23077	0.67983	0.52275	0.5287	0.50969	0.45626	0.54828	0.49042	0.50773	0.38588	0.49042	0.62096	0.56321	0	0	0	0	0	0	0	0	0.35517	0.37429	0.32614	0.35488	0	0.23955	0
10696	10696-1	RRPWRWPRWPWRR	�M	125.5303658	2.39	non-toxic	0.15909	0.34564	0.83008	0	1	0.42857	1	0.77292	0.63377	0.78863	0.6133	0.51534	0	0	0.36927	0.53846	0.67983	0.52275	0.5287	0.50969	0.45626	0.54828	0.49042	0.85212	0.60721	0.49042	0.84829	0.56321	0	0	0	0	0	0	0	0	0.27113	0.29024	0.21383	0.2563	0	0.24474	0
10699	10699-1	GIHHILKYGKPS	-	400	0	non-toxic	0.13636	0.50336	0.49474	0	0	0.25	0.67079	0.62065	0.59262	0.62022	0.71982	0.39817	0.59537	0	0.53675	0.91667	0.67983	0.52275	0.5287	0.50969	0.45626	0.54828	0.49042	0.67063	0.51781	0.49042	0.4899	0.56321	0	0	0	0	0	0	0	0	0.40217	0.38296	0.2888	0.31028	0	0.31849	0
10706	10706-1	FLGGLIKWKWPWWPWRR	�M	108.0810002	90	toxic	0.25	0.12752	0.51278	0	1	0.35714	1	0.67157	0.50201	0.58031	0.56283	0.43458	0.18066	0.00041	0.6588	0.64706	0.67983	0.52275	0.5287	0.50479	0.6338	0.54828	0.74897	0.56016	0.51306	0.54814	0.51773	0.56321	0	0	0	0	0	0	0	0	0.39313	0.40746	0.31397	0.36458	0	0.26113	0.22498
10720	10720-2	GFGCPLNQGACHRHCRSIRRRGGYCSGIIKQTCTCY	-	20	0	non-toxic	0.68182	0.2651	0.48722	0	0	0.39286	0.57282	0.6219	0.45193	0.61227	0.78729	0.43841	0.40711	0	0.48018	0.72222	0.60206	0.42816	0.44563	0.49708	0.46765	0.49234	0.45428	0.52857	0.52149	0.49915	0.49843	0.3531	0	0	0	0	0	0	0	0	0.40985	0.40897	0.3101	0.36328	0.12871	0.30811	0.10295
10721	10721-1	RLLRLLRRLLRLLR	�M	6.3	50	toxic	0.18182	0.67785	0.38496	0	1	0.42857	1	0.79145	0.35357	0.73306	0.10703	0.01468	0.43169	0	0.63073	0	0.67983	0.52275	0.5287	0.50969	0.45626	0.54828	0.49042	0.42864	0.38523	0.25612	0.44704	0.56321	0	0	0	0	0	0	0	0	0.42024	0.40294	0.32725	0.3691	0	0.3032	0
10722	10722-1	RLLRLLRLRRLLRL	�M	21.4	50	toxic	0.18182	0.13758	0.38496	0	1	0.42857	1	0.79145	0.35357	0.73306	0.10703	0.01468	0.43169	0	0.63073	0	0.67983	0.52275	0.5287	0.50969	0.45626	0.54828	0.49042	0.42864	0.38523	0.25612	0.44704	0.56321	0	0	0	0	0	0	0	0	0.36557	0.40294	0.27884	0.31803	0	0.27315	0
10723	10723-1	KLLKLLKKLLKLLK	�M	9.3	50	toxic	0.18182	0.63758	0.34586	0	1	0.42857	1	0.81943	0.32896	0.73306	0.02676	0.01468	0.43169	0	0.68998	0	0.67983	0.52275	0.5287	0.50969	0.45626	0.54828	0.49042	0.51759	0.48154	0.40068	0.51391	0.56321	0	0	0	0	0	0	0	0	0.42296	0.40482	0.32835	0.37072	0	0.30456	0
10724	10724-1	KLLKLLKLKKLLKL	�M	56.5	50	toxic	0.18182	0.12416	0.34586	0	1	0.42857	1	0.81943	0.32896	0.73306	0.02676	0.01468	0.43169	0	0.68998	0	0.67983	0.52275	0.5287	0.50969	0.45626	0.54828	0.49042	0.51759	0.48154	0.40068	0.51391	0.56321	0	0	0	0	0	0	0	0	0.36828	0.40482	0.28022	0.31997	0	0.27506	0
1074	1074-1	KNLRRIIRKIIHIIKKYG	�M	35.34989771	70	toxic	0.27273	0.74161	0.47669	0	0	0.42857	0.81818	0.74133	0.41131	0.6909	0.65904	0.3211	0.68077	0.00093	0.59421	1	0.67983	0.52275	0.5287	0.4247	0.48913	0.59865	0.47514	0.58683	0.57504	0.5416	0.53658	0.56321	0	0	0	0	0	0	0	0	0.52192	0.55107	0.43237	0.48028	0	0.38514	0
10759	10759-1	APKVNVNALRKGGRVIRKGLGVIGAAGTAHEVYNHVRNRNQG	�M	100	0	non-toxic	0.81818	0.17785	0.49474	0	0	0.42857	0.82171	0.62749	0.42267	0.61189	0.76401	0.66642	0.16115	0.0032	0.43653	0.61905	0.63591	0.54071	0.53354	0.51202	0.45704	0.55966	0.49018	0.52678	0.50788	0.50036	0.49057	0.51355	0.22975	0	0.14637	0.21962	0	0.13824	0	0	0.42567	0.40068	0.28575	0.34583	0	0.29036	0.08783
10760	10760-1	APKVNVNALKKGGHVIKKGLGVIGAAGTAHEVYNHVRNRNQG	�M	100	0	non-toxic	0.81818	0.16107	0.48571	0	0	0.39286	0.75375	0.61239	0.45098	0.60204	0.76342	0.6767	0.16115	0.0032	0.44543	0.61905	0.60669	0.5103	0.50424	0.48681	0.43012	0.5325	0.46301	0.50571	0.48823	0.47611	0.46881	0.51385	0.23272	0	0.14637	0.21962	0	0	0	0	0.42612	0.40143	0.28631	0.34648	0	0.29063	0.08783
1077	1077-1	FLPLLAGLAANFLPKIFCKITRKC	�M	0.5	100	toxic	0.40909	0.52013	0.2782	0	0	0.32143	0.68138	0.62151	0.38833	0.55926	0.55502	0.45853	0.32467	0.01065	0.70557	0.41667	0.67983	0.55891	0.50884	0.50455	0.44125	0.49513	0.4618	0.51333	0.50356	0.46374	0.48721	0.56321	0	0	0	0	0	0	0	0	0.43335	0.43121	0.33195	0.36878	0	0.35564	0
107	107-1	ALWKTLLKKVLKAAAK	�M	10	50	toxic	0.22727	0.54027	0.36992	0	1	0.39286	1	0.76177	0.37809	0.64971	0.40758	0.42931	0.18886	0	0.60535	0.8125	0.67983	0.52275	0.5287	0.66379	0.69048	0.54828	0.49042	0.57495	0.56791	0.57773	0.55633	0.56321	0.10122	0	0	0	0	0	0	0	0.45639	0.45043	0.33223	0.39463	0	0.35783	0
1088	1088-1	RRLCRIVWVIRVCRR	�M	16.12334358	10	toxic	0.20455	0.2047	0.39549	0	0	0.39286	0.8323	0.73609	0.39419	0.74744	0.63039	0.40895	0.31801	0.27276	0.65301	0	0.67983	0.52275	0.5287	0.50969	0.86957	0.54828	0.49042	0.53663	0.53941	0.56706	0.59425	0.56321	0.33946	0	0	0	0	0	0	0	0.57659	0.57105	0.43928	0.48998	0	0.48894	0
108	108-1	ALWKTLLKKVLKA	�M	57	50	toxic	0.15909	0.54362	0.35338	0	1	0.35714	1	0.75732	0.40167	0.67241	0.36861	0.379	0.23245	0	0.66013	0.38462	0.67983	0.52275	0.5287	0.50969	0.45626	0.54828	0.49042	0.73202	0.58778	0.49042	0.63802	0.56321	0.12376	0	0	0	0	0	0	0	0.46001	0.47606	0.34385	0.38429	0	0.34471	0
1090	1090-1	RRRCPIVVIRVCRR	�M	8.976559958	10	toxic	0.18182	0.44631	0.44211	0	0	0.39286	0.8323	0.76178	0.42353	0.80803	0.72425	0.50018	0.28676	0.00937	0.5755	0.35714	0.67983	0.52275	0.5287	0.50969	0.45626	0.54828	0.49042	0.67354	0.55949	0.87776	0.84829	0.56321	0.3557	0	0	0	0	0	0	0	0.53592	0.53336	0.40747	0.45346	0	0.45889	0
1091	1091-1	RRRLCPIVIRVCRR	�M	17.81300795	10	toxic	0.18182	0.63087	0.44662	0	0	0.39286	0.8323	0.75982	0.42637	0.79894	0.64397	0.4044	0.34073	0	0.56882	0.42857	0.67983	0.52275	0.5287	0.50969	0.45626	0.54828	0.49042	0.69572	0.67156	0.87776	0.84829	0.56321	0.2324	0	0	0	0	0	0	0	0.51649	0.51413	0.39004	0.43536	0	0.43977	0
1093	1093-1	RLCRIVWVIRVCR	�M	2.391915326	10	toxic	0.15909	0.08054	0.28872	0	0	0.32143	0.78994	0.68881	0.39496	0.73847	0.66974	0.45606	0.36694	0.27323	0.75902	0	0.67983	0.52275	0.5287	0.50969	0.45626	0.54828	0.49042	0.50661	0.40466	0.49042	0.27311	0.56321	0.43009	0	0	0	0	0	0	0	0.5775	0.56502	0.49295	0.52521	0	0.45971	0
1094	1094-1	RRLCRIVWVIRVCRR	�M	4.030835895	10	toxic	0.20455	0.2047	0.39549	0	0	0.39286	0.8323	0.73609	0.39419	0.74744	0.63039	0.40895	0.31801	0.27276	0.65301	0	0.67983	0.52275	0.5287	0.50969	0.86957	0.54828	0.49042	0.53663	0.53941	0.56706	0.59425	0.56321	0.33946	0	0	0	0	0	0	0	0.57659	0.57105	0.43928	0.48998	0	0.48894	0
1098	1098-1	ALWKNMLKGIGKLAGKAALGAVKKLVGAES	�M	50	50	toxic	0.54545	0.39933	0.36842	0	0	0.35714	0.73433	0.6335	0.41114	0.57198	0.55068	0.45006	0.22849	0	0.55145	0.7	0.74814	0.61231	0.60426	0.56969	0.5119	0.62674	0.54499	0.57316	0.53682	0.55008	0.55027	0.56321	0.11203	0	0	0	0	0	0	0	0.40172	0.37957	0.2852	0.32967	0	0.28189	0
109	109-1	KLALKAALKAWKAAAKLA	�M	107	50	toxic	0.27273	0.42617	0.34436	0	1	0.39286	1	0.75041	0.362	0.58753	0.40531	0.45468	0.16788	0	0.55635	0.77778	0.67983	0.52275	0.5287	0.58347	0.49379	0.4624	0.52559	0.57943	0.54222	0.49818	0.52379	0.56321	0	0	0	0	0	0	0	0	0.33439	0.35394	0.25035	0.30478	0	0.2543	0
1105	1105-1	GFIATLCTKVLDFGIDKLIQLIEDK	�M	10	10	toxic	0.43182	0.51342	0.32481	0	0	0.14286	0.14563	0.48287	0.58763	0.59583	0.63971	0.43197	0.43539	0.20082	0.62584	0.56	0.67983	0.41954	0.43182	0.44992	0.37733	0.47006	0.41111	0.4302	0.42734	0.3934	0.37208	0.56321	0.06513	0	0	0	0	0	0	0	0.30728	0.27818	0.20028	0.27311	0	0.22262	0
1106	1106-1	GEILCNLCTGLINTLENLLTTKRKRQQ	�M	10	50	toxic	0.47727	0.39597	0.46617	0	1	0.28571	0.64166	0.58276	0.54065	0.70562	0.67314	0.51034	0.31657	0.00395	0.48151	0.51852	0.67983	0.57759	0.5861	0.52697	0.47593	0.57219	0.5057	0.53686	0.51263	0.50473	0.49237	0.56321	0	0	0	0	0	0	0	0	0.48712	0.44327	0.31923	0.38365	0	0.32396	0
111	111-1	KAIAKSILKWIKSIAKAI	�M	1.8	50	toxic	0.27273	0.68121	0.32481	0	1	0.39286	1	0.73631	0.3497	0.65291	0.58706	0.38618	0.60111	0	0.66815	0.72222	0.67983	0.52275	0.5287	0.41863	0.35352	0.45125	0.39413	0.49698	0.4729	0.43658	0.46454	0.56321	0	0	0	0	0	0	0	0	0.39765	0.4003	0.29433	0.34745	0	0.34417	0
1121	1121-1	GIGDPVTCLKSGAICHPVFCPRRYKQIGTCGLPGTKCCKKP	�M	11.53455753	0	non-toxic	0.79545	0.0604	0.43609	0	0	0.39286	0.57282	0.61334	0.41975	0.68008	0.77663	0.52679	0.30572	0	0.52739	0.70732	0.6762	0.59531	0.59797	0.57506	0.53209	0.61142	0.5576	0.57831	0.54805	0.56173	0.55184	0.51535	0.07918	0	0	0.45005	0	0	0	0	0.39765	0.39427	0.28824	0.34777	0	0.2991	0
1127	1127-1	FLPIVGKLLSGLL	�M	75	50	toxic	0.15909	0.61409	0.15038	0	1	0.25	1	0.61902	0.37585	0.58067	0.44497	0.33276	0.49763	0.00822	0.83964	0.76923	0.67983	0.52275	0.5287	0.50969	0.45626	0.54828	0.49042	0.56173	0.56273	0.49042	0.72913	0.56321	0.11458	0	0	0	0	0	0	0	0.51288	0.5081	0.39115	0.41306	0	0.37066	0
1129	1129-1	FLPIIGKLLSGLL	�M	95	50	toxic	0.15909	0.62081	0.14737	0	1	0.25	1	0.61791	0.37395	0.57333	0.44737	0.26755	0.61765	0.00821	0.84766	0.76923	0.67983	0.52275	0.5287	0.50969	0.45626	0.54828	0.49042	0.56173	0.56273	0.49042	0.72913	0.56321	0	0	0	0	0	0	0	0	0.53186	0.52695	0.40858	0.43116	0	0.39033	0
112	112-1	KALAALLKKWAKLLAALK	�M	2.5	50	toxic	0.27273	0.34899	0.31128	0	1	0.39286	1	0.74003	0.34118	0.6158	0.30923	0.34679	0.25182	0.0143	0.62628	0.61111	0.67983	0.52275	0.5287	0.57973	0.56263	0.45125	0.51977	0.6099	0.58432	0.60223	0.59807	0.56321	0	0	0	0	0	0	0	0	0.40352	0.41953	0.30982	0.36619	0	0.29555	0
1133	1133-1	KWKLFKKLPLIGRVL	�M	86	1	non-toxic	0.20455	0.36577	0.38346	0	1	0.39286	1	0.75395	0.38661	0.64566	0.40395	0.3247	0.30547	0	0.69131	0.6	0.67983	0.52275	0.5287	0.50969	0.26734	0.54828	0.49042	0.48644	0.44785	0.31336	0.35301	0.56321	0.12332	0	0	0	0	0.40453	0	0	0.38138	0.36638	0.2899	0.30123	0	0.24529	0
113	113-1	KLLAKAALKWLLKALKAA	�M	1.7	50	toxic	0.27273	0.48993	0.31128	0	1	0.39286	1	0.74003	0.34118	0.6158	0.30923	0.34679	0.25182	0	0.62628	0.77778	0.67983	0.52275	0.5287	0.57763	0.48577	0.4624	0.51637	0.5754	0.53898	0.49212	0.51908	0.56321	0	0	0	0	0	0	0	0	0.43787	0.43272	0.33333	0.39173	0	0.34198	0
1142	1142-1	IIGLVSKGTCVLVKTVCKKVLKQ	-	50	0	non-toxic	0.38636	0.48993	0.28722	0	1	0.39286	0.72374	0.69246	0.32603	0.71863	0.67063	0.53029	0.32229	0.00458	0.698	0.34783	0.67983	0.52874	0.50932	0.54144	0.48137	0.5513	0.51758	0.56935	0.54178	0.52389	0.52603	0.56321	0.34577	0	0	0.40954	0	0	0	0	0.5174	0.50471	0.3704	0.42663	0	0.37695	0
1143	1143-1	FDITKLNIKKLTKATCKVISKGASMCKVLFDKKKQE	-	50	0	non-toxic	0.68182	0.30872	0.46767	0	0	0.42857	0.69109	0.63793	0.40563	0.65468	0.57943	0.42428	0.31315	0	0.51403	0.61111	0.76788	0.48252	0.48753	0.49358	0.42443	0.51602	0.46423	0.49742	0.47657	0.45283	0.44143	0.2655	0.08766	0	0	0	0	0	0	0	0.34659	0.32718	0.23043	0.28216	0	0.23136	0
11519	11519-9	SKFFRKARKKLGKGLQKIKNVLRKY	�M	21.07960515	52.3	toxic	0.43182	0.58054	0.58346	0	0	0.57143	0.82524	0.78102	0.34256	0.62001	0.47176	0.33518	0.2838	0	0.46503	0.48	0.67983	0.52993	0.49721	0.49965	0.42003	0.53969	0.48872	0.5093	0.48305	0.47344	0.48766	0.56321	0.0616	0	0	0	0	0	0	0	0.38409	0.38937	0.27746	0.34842	0	0.29801	0
11525	11525-1	FFRNLWKGAKAAFRAGHAAWRA	�M	34.54060989	50	toxic	0.36364	0.33221	0.46015	0	0	0.35714	0.86055	0.6575	0.46888	0.39372	0.58618	0.54692	0.03434	0	0.50557	0.72727	0.67983	0.58261	0.5534	0.56082	0.46532	0.62071	0.52389	0.53305	0.53509	0.48678	0.47733	0.56321	0	0	0	0	0	0	0	0	0.42838	0.44214	0.32918	0.39043	0	0.33898	0
11527	11527-1	FSGGDCRGLRRRCFCTR	�M	140.76	50	toxic	0.25	0.13087	0.52481	0	1	0.35714	0.77935	0.6978	0.50959	0.5064	0.58744	0.26323	0.21294	0	0.42717	0.29412	0.67983	0.52275	0.5287	0.51599	0.64208	0.54828	0.15498	0.5801	0.60851	0.71259	0.60772	0.56321	0	0	0	0	0	0	0	0	0.46453	0.46212	0.30871	0.38688	0	0.32614	0.22498
11531	11531-1	CKILSKTIKCRIPCGRRKEY	-	10	0	non-toxic	0.31818	0.26846	0.51579	0	0	0.39286	0.69109	0.6972	0.46992	0.74532	0.68444	0.33626	0.5023	0	0.50824	0.65	0.67983	0.40685	0.49552	0.46836	0.42262	0.50139	0.40771	0.50527	0.4621	0.46665	0.47644	0.56321	0	0	0	0	0	0.29802	0	0	0.3258	0.34225	0.23181	0.28992	0	0.22562	0
11532	11532-1	KRCKNKMEGDDVAVSGRGARKAAKK	-	10	0	non-toxic	0.43182	0.30537	0.61955	0	0	0.39286	0.72816	0.67583	0.53523	0.63655	0.57927	0.4332	0.1099	0	0.28419	0.72	0.67983	0.46336	0.42819	0.53187	0.4661	0.50046	0.48678	0.54201	0.54222	0.50764	0.51212	0.56321	0.11061	0	0	0	0	0.23626	0	0	0.48803	0.4738	0.35048	0.415	0	0.35619	0
11538	11538-3	GLVGTLLGHIGKAILGG	�M	200	37.5	toxic	0.25	0.49664	0.24361	0	0	0.21429	0.65755	0.55719	0.46853	0.48769	0.66824	0.4101	0.36131	0.04597	0.65746	0.76471	0.67983	0.52275	0.5287	0.4254	0.331	0.54828	0.22168	0.50213	0.45347	0.42105	0.4311	0.56321	0.08882	0	0	0.56256	0	0	0	0	0.41573	0.41538	0.26999	0.32094	0	0.2737	0.22498
11539	11539-1	SLLPLIRKLIT	�M	12.5	0	non-toxic	0.11364	0.66779	0.24812	0	1	0.28571	1	0.68704	0.40339	0.75949	0.46628	0.30312	0.66127	0	0.76748	0.36364	0.67983	0.52275	0.5287	0.50969	0.45626	0.54828	0.49042	0.52924	0.34636	0.49042	0.4899	0.56321	0	0	0	0	0	0	0	0	0.42973	0.42028	0.31895	0.3927	0	0.38077	0
11548	11548-2	LKWLKKL	-	100	0	non-toxic	0.02273	0.69799	0.44662	0	1	0.32143	1	0.83238	0.49435	0.69898	0.12086	0.09615	0.32377	0	0.66815	0	0.67983	0.52275	0.5287	0.50969	0.45626	0.54828	0.49042	0.52924	0.51004	0.49042	0.4899	0.56321	0	0	0	0	0	0	0	0	0.37732	0.38636	0.11397	0.38752	0	0.16826	0
11549	11549-2	LRWLRRL	-	100	0	non-toxic	0.02273	0.76174	0.48571	0	1	0.32143	1	0.8056	0.51896	0.69898	0.20113	0.09615	0.32377	0	0.60891	0	0.67983	0.52275	0.5287	0.50969	0.45626	0.54828	0.49042	0.52924	0.51004	0.49042	0.4899	0.56321	0	0	0	0	0	0	0	0	0.37506	0.38296	0.11037	0.38494	0	0.16553	0
11553	11553-1	SLLSLFRKLI	�M	12.5	0	non-toxic	0.09091	0.63758	0.23308	0	1	0.28571	1	0.69854	0.39392	0.59902	0.25786	0.11046	0.68454	0.01513	0.79866	0.1	0.67983	0.52275	0.5287	0.50969	0.45626	0.54828	0.49042	0.52924	0.51004	0.49042	0.4899	0.56321	0	0	0	0	0	0	0	0	0.40759	0.34263	0.24869	0.27279	0	0.15925	0
11567	11567-1	ALWKDILKNAGKAALNEINQIVQ	�M	132.1	50	toxic	0.38636	0.58725	0.42857	0	1	0.25	0.69109	0.56838	0.55097	0.66401	0.65516	0.60602	0.31907	0.00053	0.49978	0.47826	0.67983	0.61758	0.62751	0.55498	0.48991	0.61421	0.53675	0.53305	0.5258	0.48848	0.50247	0.56321	0.07232	0	0	0	0	0	0	0	0.37777	0.37128	0.28299	0.35844	0	0.31494	0
11568	11568-1	ALWKKILKNAGKAALNKINQIVQ	�M	123	50	toxic	0.38636	0.58725	0.43459	0	1	0.39286	1	0.68497	0.4188	0.66816	0.60033	0.56983	0.30205	0.0005	0.5265	0.47826	0.67983	0.60153	0.60257	0.54004	0.47516	0.59448	0.51904	0.52341	0.51717	0.47587	0.49215	0.56321	0.07287	0	0	0	0	0	0	0	0.40398	0.39502	0.30263	0.38009	0	0.33543	0
11569	11569-1	ALWKDILKNLLKAALNEINQIVQ	�M	8.76	50	toxic	0.38636	0.63087	0.38797	0	1	0.25	0.69109	0.56621	0.52541	0.6972	0.57277	0.54436	0.38477	0.00052	0.56437	0.56522	0.67983	0.61758	0.62751	0.55498	0.49094	0.61421	0.53675	0.54806	0.53919	0.53383	0.51885	0.56321	0.0724	0	0	0	0	0	0	0	0.35291	0.34828	0.26445	0.33807	0	0.29555	0
1156	1156-1	RLKELITTGGQKIGEKIRRIGQRIKDFFKNLQPREEKS	�M	100	5	non-toxic	0.72727	0.48993	0.59248	0	0	0.39286	0.74846	0.60925	0.51819	0.67686	0.7028	0.47388	0.30502	0.00104	0.39198	0.55263	0.71791	0.61925	0.62897	0.62176	0.57764	0.65297	0.60611	0.63097	0.59944	0.60466	0.57899	0.56893	0	0	0	0	0	0	0.64946	0	0.4347	0.41689	0.28603	0.34874	0	0.29336	0.09719
11570	11570-3	GWLKKLGKKIERVGQHTRDATIQTIGVAQQAVNVAATLKG	�M	13.60052256	50	toxic	0.77273	0.2349	0.46316	0	0	0.35714	0.7511	0.59703	0.47077	0.65984	0.76483	0.64875	0.18347	0.03799	0.47038	0.775	0.50091	0.51221	0.5224	0.51272	0.45212	0.5441	0.48727	0.52924	0.50486	0.49066	0.48452	0.44521	0.16111	0.1024	0.15357	0	0	0	0.30732	0	0.30953	0.32152	0.23845	0.28862	0	0.24583	0
115	115-1	KALKKLLAKWLAAAKALL	�M	2	50	toxic	0.27273	0.4094	0.31128	0	1	0.39286	1	0.74003	0.34118	0.6158	0.30923	0.34679	0.25182	0.00045	0.62628	0.72222	0.67983	0.52275	0.5287	0.49965	0.46299	0.45125	0.51977	0.56061	0.52516	0.47756	0.5018	0.56321	0	0	0	0	0	0	0	0	0.47221	0.44516	0.32642	0.38849	0	0.33597	0
1160	1160-1	GNNRPVYIPQPRPPHPRL	�M	300	1	non-toxic	0.27273	0.0604	0.63759	0	0	0.28571	0.80671	0.61622	0.64856	0.8623	0.86681	0.81774	0.24736	0	0.38842	0.72222	0.67983	0.52275	0.5287	0.61989	0.63095	0.69893	0.5935	0.59937	0.58108	0.59641	0.57338	0.56321	0.09268	0	0	0	0	0	0	0	0.55174	0.55334	0.42213	0.4903	0	0.43731	0
11620	11620-1	WWLWWLRWL	�M	57.5	50	toxic	0.06818	0.31544	0.38045	0	1	0.25	1	0.61334	0.52068	0.56014	0.32431	0.28257	0.25182	0.16438	0.91626	0	0.67983	0.52275	0.5287	0.50969	0.45626	0.54828	0.49042	0.52924	0.51004	0.49042	0.4899	0.56321	0	0	0	0	0	0	0	0	0.98373	1	0.87497	1	0	0.83529	0
1163	1163-1	GILDAIKAIAKAAG	�M	195.2	5	non-toxic	0.18182	0.52013	0.26917	0	1	0.25	0.71139	0.62386	0.45063	0.53995	0.67987	0.49798	0.41627	0.00197	0.57684	0.85714	0.67983	0.52275	0.5287	0.50969	0.45626	0.54828	0.49042	0.49205	0.43468	0.64346	0.52334	0.56321	0	0	0	0	0	0	0	0	0.35156	0.34565	0.23707	0.29476	0	0.24447	0
11674	11674-3	GNPLKLFLPSTWVHFFKFLR	�M	40	50	toxic	0.31818	0.32886	0.37895	0	0	0.28571	0.78553	0.60145	0.48574	0.4869	0.52664	0.49886	0.20767	0.01091	0.69621	0.45	0.67983	0.67816	0.66239	0.49031	0.48447	0.57358	0.48775	0.57786	0.55668	0.54984	0.51638	0.56321	0.08106	0	0	0	0	0	0	0	0.53095	0.50697	0.40526	0.45992	0	0.39033	0
116	116-1	KITLKLAIKAWKLALKAA	�M	10	50	toxic	0.27273	0.38255	0.3203	0	1	0.39286	1	0.73654	0.34686	0.63524	0.46583	0.41015	0.34124	0	0.64499	0.77778	0.67983	0.52275	0.5287	0.52066	0.44151	0.59726	0.52729	0.51916	0.50723	0.46131	0.49215	0.56321	0	0	0	0	0	0	0	0	0.21329	0.22051	0.15353	0.19651	0	0.15406	0
11765	11765-1	RPDKPRPYLPRPRPPRPVR	-	100	0	non-toxic	0.29545	0.14094	0.74135	1	1	0.42857	0.85966	0.73266	0.57792	0.96144	0.75316	0.69736	0.17284	0	0.31136	0.63158	0.67983	0.52275	0.83991	0.70465	0.69565	0.82033	0.72059	0.69415	0.63269	0.72932	0.67662	0.56321	0.07403	0	0	0	0	0	0	0	0.47673	0.48963	0.36127	0.42793	0	0.37203	0
11776	11776-1	GLRKRPRKFRNKIKEKLKKIGQKIQGLLPKLAPRTDY	�M	14.48648795	1	non-toxic	0.70455	0.49329	0.60752	0	0	0.60714	0.80583	0.7131	0.32372	0.72495	0.57195	0.41351	0.29693	0	0.40668	0.86486	0.61636	0.54191	0.54977	0.55055	0.50207	0.57474	0.53044	0.568	0.55085	0.53505	0.54039	0.54937	0	0	0	0	0	0	0.33373	0	0.36963	0.37467	0.26722	0.32191	0	0.27479	0
11778	11778-1	GLRKRLRKFRNKDKEKLKKIGQKIQGLLPKLAPRTDY	�M	14.42780238	1	non-toxic	0.70455	0.4698	0.61805	0	0	0.57143	0.78376	0.69539	0.36434	0.70948	0.51829	0.36685	0.28576	0	0.38307	0.86486	0.61414	0.4897	0.49988	0.50922	0.45807	0.52925	0.48533	0.53439	0.51954	0.49551	0.50516	0.48946	0	0	0	0	0	0	0.33373	0	0.39178	0.39427	0.28271	0.33937	0	0.29036	0
11781	11781-1	GLRKRLRKFRNKFKEKLKKIGQKIQGLLPKLAPRTDY	�M	14.32417854	2	non-toxic	0.70455	0.52685	0.59248	0	0	0.60714	0.80583	0.71082	0.31425	0.68025	0.52471	0.37977	0.27518	0	0.42628	0.89189	0.61273	0.45833	0.46961	0.48401	0.43142	0.50186	0.45792	0.514	0.50054	0.47174	0.48407	0.48946	0	0	0	0	0	0	0.33373	0	0.35834	0.36487	0.25975	0.31319	0	0.26714	0
11782	11782-1	GLRKRLRKFRNKHKEKLKKIGQKIQGLLPKLAPRTDY	�M	14.35640677	1	non-toxic	0.70455	0.47315	0.61805	0	0	0.60714	0.80583	0.71128	0.33035	0.70174	0.52909	0.37852	0.27518	0	0.39287	0.89189	0.61273	0.45977	0.47106	0.48517	0.43271	0.50302	0.45913	0.5149	0.5014	0.47296	0.48496	0.48946	0	0	0	0	0	0	0.33373	0	0.3737	0.37806	0.27026	0.32515	0	0.27779	0
11783	11783-1	GLRKRLRKFRNKMKEKLKKIGQKIQGLLPKLAPRTDY	�M	14.37559384	2	non-toxic	0.70455	0.51678	0.59699	0	0	0.60714	0.80583	0.71155	0.31709	0.70948	0.52285	0.36685	0.2856	0	0.41604	0.89189	0.61354	0.45522	0.4667	0.48167	0.42883	0.4993	0.45525	0.51199	0.49881	0.46956	0.48182	0.48946	0	0	0	0	0	0	0.33373	0	0.36331	0.36902	0.26307	0.31707	0	0.27042	0
11785	11785-1	GLRKRLRKFRNKIKEDLKKIGQKIQGLLPKLAPRTDY	�M	14.47682125	1	non-toxic	0.70455	0.54362	0.58496	0	0	0.53571	0.78111	0.67908	0.3775	0.7069	0.54192	0.37602	0.32793	0	0.41648	0.86486	0.61011	0.48276	0.4931	0.50362	0.45212	0.52321	0.47902	0.52969	0.51522	0.49018	0.50045	0.48946	0	0	0	0	0	0	0.33373	0	0.35427	0.3611	0.25671	0.30995	0	0.26414	0
11787	11787-1	GLRKRLRKFRNKIKEKKKKIGQKIQGLLPKLAPRTDY	�M	14.38535212	1	non-toxic	0.70455	0.48322	0.61805	0	0	0.64286	0.80671	0.72852	0.29636	0.71378	0.5458	0.38018	0.29693	0	0.39955	0.89189	0.61938	0.49808	0.50763	0.51576	0.46506	0.53644	0.49236	0.53977	0.52451	0.50182	0.51077	0.48946	0	0	0	0	0	0	0.33373	0	0.3737	0.37806	0.27026	0.32515	0	0.27779	0
11789	11789-1	GLRKRLRKFRNKIKEKLPKIGQKIQGLLPKLAPRTDY	�M	14.5359071	1	non-toxic	0.70455	0.52685	0.57744	0	0	0.57143	0.80406	0.69679	0.33878	0.72151	0.56436	0.40934	0.31735	0	0.4343	0.86486	0.6077	0.47989	0.49043	0.50128	0.44979	0.52066	0.47684	0.5279	0.5135	0.48824	0.49865	0.48946	0	0	0	0	0	0	0.33373	0	0.35382	0.36072	0.25643	0.30963	0	0.26386	0
11790	11790-1	GLRKRLRKFRNKIKEKLKKEGQKIQGLLPKLAPRTDY	�M	14.38231335	1	non-toxic	0.70455	0.47987	0.61805	0	0	0.57143	0.78376	0.69481	0.36434	0.71378	0.54496	0.38935	0.27518	0	0.38842	0.89189	0.61394	0.48204	0.49504	0.51179	0.46092	0.53227	0.48799	0.53641	0.52149	0.49818	0.50741	0.48946	0	0	0	0	0	0	0.33373	0	0.40759	0.40822	0.2935	0.35165	0	0.30156	0
11791	11791-1	GLRKRLRKFRNKIKEKLKKNGQKIQGLLPKLAPRTDY	�M	14.43099055	0	non-toxic	0.70455	0.47987	0.61805	0	0	0.60714	0.80583	0.71232	0.33035	0.7069	0.52791	0.39185	0.27518	0	0.38976	0.89189	0.61616	0.48204	0.49237	0.50315	0.4516	0.52275	0.47878	0.52946	0.51501	0.48993	0.5	0.48946	0	0	0	0	0	0	0.33373	0	0.40081	0.40219	0.2888	0.34615	0	0.29691	0
11798	11798-1	GLRKRLRKFRNKIKEKLKKIGQKDQGLLPKLAPRTDY	�M	14.42780238	0	non-toxic	0.70455	0.4698	0.61805	0	0	0.57143	0.78376	0.69539	0.36434	0.70948	0.51829	0.36685	0.28576	0	0.38307	0.86486	0.61414	0.48204	0.49237	0.50292	0.45471	0.52252	0.47854	0.53619	0.52105	0.4977	0.50696	0.48946	0	0	0	0	0	0	0.33373	0	0.41663	0.41613	0.29986	0.35876	0	0.30784	0
11799	11799-1	GLRKRLRKFRNKIKEKLKKIGQKGQGLLPKLAPRTDY	�M	14.61904816	1	non-toxic	0.70455	0.49664	0.60602	0	0	0.60714	0.80583	0.71496	0.32277	0.69572	0.53483	0.37477	0.27518	0	0.39866	0.86486	0.61253	0.48204	0.49237	0.50292	0.45704	0.52252	0.47854	0.54067	0.52537	0.50303	0.51167	0.48946	0	0	0	0	0	0	0.66747	0	0.41121	0.41123	0.29599	0.35456	0	0.30402	0
117	117-1	KALAKALAKLWKALAKAA	�M	10	50	toxic	0.27273	0.58725	0.34436	0	1	0.39286	1	0.75041	0.362	0.58753	0.40531	0.45468	0.16788	0	0.55635	0.83333	0.67983	0.52275	0.5287	0.57973	0.48758	0.45125	0.51977	0.57361	0.53617	0.49357	0.51706	0.56321	0	0	0	0	0	0	0	0	0.42386	0.41953	0.30871	0.3649	0	0.32013	0
11800	11800-1	GLRKRLRKFRNKIKEKLKKIGQKNQGLLPKLAPRTDY	�M	14.43099055	1	non-toxic	0.70455	0.4698	0.61805	0	0	0.60714	0.80583	0.71232	0.33035	0.7069	0.52791	0.39185	0.27518	0	0.38976	0.89189	0.61616	0.48204	0.49237	0.50292	0.4516	0.52252	0.47854	0.52946	0.51479	0.48993	0.5	0.48946	0	0	0	0	0	0	0.33373	0	0.41075	0.41086	0.29544	0.35391	0	0.30374	0
11801	11801-1	GLRKRLRKFRNKIKEKLKKIGQKIQTLLPKLAPRTDY	�M	14.29209469	2	non-toxic	0.70455	0.54362	0.58797	0	0	0.60714	0.80583	0.71037	0.31141	0.72495	0.54749	0.39435	0.31735	0	0.43163	0.89189	0.61495	0.48204	0.49237	0.50292	0.45135	0.52252	0.47854	0.52879	0.51414	0.48969	0.4908	0.48946	0	0	0	0	0	0	0.33373	0	0.35201	0.35884	0.25533	0.30834	0	0.2625	0
11802	11802-1	GLRKRLRKFRNKIKEKLKKIGQKIQGPLPKLAPRTDY	�M	14.48648795	1	non-toxic	0.70455	0.51007	0.60752	0	0	0.60714	0.80583	0.7131	0.32372	0.72495	0.57195	0.41351	0.29693	0	0.40668	0.86486	0.61374	0.48204	0.49237	0.50292	0.45135	0.52252	0.47854	0.55142	0.52451	0.48969	0.5	0.48946	0	0	0	0	0	0	0.33373	0.10194	0.35111	0.35809	0.2545	0.30769	0	0.26195	0
11804	11804-1	ALWKDLLKNVGKAAGKAVLNKVTDMVNQ	�M	114.7	50	toxic	0.5	0.50671	0.43008	0	1	0.32143	0.72374	0.60867	0.48394	0.64616	0.56515	0.5767	0.14966	0	0.50067	0.53571	0.67983	0.54909	0.535	0.5328	0.45704	0.56871	0.50158	0.53932	0.52386	0.50255	0.49439	0.56321	0.23661	0	0	0	0	0	0	0	0.43651	0.4297	0.31784	0.36425	0	0.3133	0
11805	11805-1	ALWKSLLKNVGKAAGKAALNAVTDMVNQ	�M	216.6	50	toxic	0.5	0.48658	0.3985	0	1	0.32143	0.75022	0.61252	0.46406	0.61889	0.57886	0.59046	0.17609	0.00288	0.51314	0.64286	0.67983	0.54957	0.53548	0.53304	0.4573	0.56894	0.50182	0.54358	0.53099	0.50279	0.49461	0.56321	0.17492	0	0	0	0	0	0	0	0.42115	0.41576	0.30678	0.35165	0	0.3021	0
11809	11809-2	EVASFDKSKLK	�M	39949.50383	11.8	non-toxic	0.11364	0.2651	0.52632	0	0	0.21429	0.63019	0.56951	0.64649	0.61781	0.47592	0.37878	0.31003	0	0.43786	0.54545	0.67983	0.52275	0.5287	0.50969	0.45626	0.54828	0.49042	0.52924	0.41546	0.49042	0.4899	0.56321	0.13926	0	0	0	0	0	0	0	0.27745	0.32115	0.15408	0.24144	0	0.09806	0
1187	1187-1	KWKLFKKIGAVLKVL	�M	64	45	toxic	0.20455	0.42282	0.33985	0	0	0.35714	0.75993	0.72106	0.39315	0.60114	0.44079	0.38635	0.25511	0.0009	0.71581	0.6	0.67983	0.52275	0.5287	0.50969	0.26734	0.54828	0.49042	0.48644	0.44785	0.31336	0.35301	0.56321	0.23724	0	0	0	0	0	0	0	0.32716	0.31323	0.20166	0.28345	0	0.20322	0
1188	1188-1	KWKKFKKIGAVLKVL	�M	64	21	toxic	0.20455	0.25168	0.41654	0	0	0.39286	0.76787	0.7612	0.40744	0.60962	0.45952	0.39662	0.20474	0.0009	0.64722	0.6	0.67983	0.52275	0.5287	0.50969	0.26734	0.54828	0.49042	0.42281	0.39862	0.31336	0.39834	0.56321	0.22408	0	0	0	0	0	0	0	0.29372	0.28081	0.17317	0.25307	0	0.17208	0
1189	1189-1	KWKLFKKIGKVLKVL	�M	64	67	toxic	0.20455	0.5302	0.39699	0	0	0.39286	0.76787	0.75541	0.39513	0.62658	0.40187	0.33189	0.25511	0	0.68909	0.6	0.67983	0.52275	0.5287	0.50969	0.26734	0.54828	0.49042	0.48644	0.44785	0.31336	0.35301	0.56321	0.24427	0	0	0	0	0	0	0	0.32671	0.31248	0.20111	0.28281	0	0.21579	0
1190	1190-1	KWKLFKKIGAVLKKL	�M	64	4	non-toxic	0.20455	0.53691	0.42105	0	0	0.39286	0.76787	0.75924	0.41028	0.60114	0.3846	0.30723	0.25511	0.00037	0.64053	0.6	0.67983	0.52275	0.5287	0.50969	0.26734	0.54828	0.49042	0.48644	0.44785	0.31336	0.35301	0.56321	0.12421	0	0	0	0	0	0	0	0.30456	0.31323	0.20166	0.28345	0	0.20322	0
1191	1191-1	KWKKFKKIGKVLKVL	�M	64	9	non-toxic	0.20455	0.36242	0.47368	0	0	0.42857	0.77493	0.79403	0.40942	0.63506	0.4206	0.34217	0.20474	0	0.62049	0.6	0.67983	0.52275	0.5287	0.50969	0.26734	0.54828	0.49042	0.42281	0.39862	0.31336	0.39834	0.56321	0.23033	0	0	0	0	0	0	0	0.29327	0.28006	0.17261	0.25242	0	0.18438	0
1192	1192-1	KWKKFKKIGAVLKKL	�M	64	3	non-toxic	0.20455	0.37584	0.49774	0	0	0.42857	0.77493	0.79843	0.42457	0.60962	0.40333	0.3175	0.20474	0.00037	0.57194	0.6	0.67983	0.52275	0.5287	0.50969	0.26734	0.54828	0.49042	0.42281	0.39862	0.31336	0.39834	0.56321	0.11698	0	0	0	0	0	0	0	0.27113	0.28081	0.17317	0.25307	0	0.17208	0
1193	1193-1	KWKLFKKIGKVLKKL	�M	64	8	non-toxic	0.20455	0.65772	0.4782	0	0	0.42857	0.77493	0.79189	0.41226	0.62658	0.34568	0.25277	0.25511	0	0.61425	0.6	0.67983	0.52275	0.5287	0.50969	0.26734	0.54828	0.49042	0.48644	0.44785	0.31336	0.35301	0.56321	0.12134	0	0	0	0	0	0	0	0.30411	0.31248	0.20111	0.28281	0	0.21579	0
1194	1194-1	RPAFRKAAFRVMRACV	�M	42.56405891	2	non-toxic	0.22727	0.49664	0.4015	0	1	0.39286	0.87467	0.74876	0.39797	0.57119	0.64776	0.595	0.05203	0	0.56748	0.4375	0.67983	0.52275	0.5287	0.80971	0.50906	0.54828	0.49042	0.54985	0.51155	0.62066	0.48137	0.56321	0.2003	0	0	0	0	0	0	0	0.40578	0.38786	0.29073	0.33549	0	0.27424	0
1195	1195-2	GLWSKIKEVGKEAAKAAAKAAGKAALGAVSEAV	�M	1.09	50	toxic	0.61364	0.45638	0.39098	0	1	0.32143	0.70786	0.60382	0.45933	0.57492	0.68433	0.6039	0.16165	0.00388	0.48196	0.72727	0.65384	0.51245	0.51223	0.51039	0.45135	0.54434	0.49721	0.52767	0.50464	0.49503	0.4807	0.45063	0.14569	0	0	0	0	0	0	0	0.39539	0.39616	0.28631	0.32999	0	0.29555	0
1196	1196-1	RPAWRKAAFRVMRACV	�M	41.69772278	4	non-toxic	0.22727	0.42617	0.43609	0	1	0.39286	0.87467	0.74389	0.41975	0.62386	0.64796	0.59115	0.05203	0	0.54744	0.4375	0.67983	0.52275	0.5287	0.80971	0.50906	0.54828	0.49042	0.54784	0.51004	0.62843	0.4789	0.56321	0.20055	0	0	0	0	0	0	0	0.39855	0.38108	0.28465	0.3287	0	0.26741	0
119	119-2	GLGKFLHSAKRFGKAFVGEAMNS	�M	150	12	non-toxic	0.38636	0.46309	0.43459	0	1	0.32143	0.79435	0.63179	0.48678	0.43376	0.58702	0.45055	0.18085	0	0.51448	0.65217	0.67983	0.39176	0.47421	0.44338	0.37888	0.54271	0.44143	0.4199	0.42431	0.43997	0.41158	0.56321	0.07272	0	0	0	0	0	0	0	0.42702	0.42028	0.30761	0.3691	0	0.29664	0
11	1-Nov	RVKRVWPLVIRTVIAGYNLYRAIKKK	�M	6	50	toxic	0.45455	0.18121	0.43158	0	0	0.46429	0.80494	0.70035	0.34893	0.7134	0.70275	0.55387	0.40251	0.00801	0.63385	0.57692	0.67983	0.4387	0.46597	0.4784	0.42236	0.48932	0.44822	0.47815	0.4621	0.45695	0.45512	0.56321	0.25098	0	0	0	0	0	0	0	0.42205	0.4101	0.31508	0.37169	0.18002	0.32314	0
12073	12073-2	LRLKKYKVPQL	�M	32	5	non-toxic	0.11364	0.34564	0.51729	0	0	0.32143	0.73698	0.72583	0.53884	0.83178	0.48813	0.41942	0.40029	0	0.56882	0.81818	0.67983	0.52275	0.5287	0.50969	0.45626	0.54828	0.49042	0.52924	0.30145	0.49042	0.4899	0.56321	0.14111	0	0	0	0	0	0	0	0.23633	0.27139	0.19806	0.23174	0	0.21497	0
12083	12083-1	LLCKALRKI	�M	189.1252955	2	non-toxic	0.06818	0.73826	0.28872	0	1	0.32143	0.78553	0.79296	0.39496	0.69973	0.34027	0.18495	0.47486	0	0.68597	0.55556	0.67983	0.52275	0.5287	0.50969	0.45626	0.54828	0.49042	0.52924	0.51004	0.49042	0.4899	0.56321	0	0	0	0	0	0	0	0	0.42973	0.46626	0.40553	0.45087	0	0.43786	0
12087	12087-1	LLRIALRKK	�M	180.0909459	1	non-toxic	0.06818	0.3255	0.40602	0	1	0.35714	1	0.84687	0.4348	0.71034	0.29726	0.17982	0.42518	0	0.59465	0.55556	0.67983	0.52275	0.5287	0.50969	0.45626	0.54828	0.49042	0.52924	0.51004	0.49042	0.4899	0.56321	0	0	0	0	0	0	0	0	0.38274	0.3366	0.26279	0.31739	0	0.27452	0
12088	12088-1	LLLIALRKK	�M	187.3501199	30	toxic	0.06818	0.14765	0.26767	0	1	0.32143	1	0.7903	0.3817	0.6962	0.24523	0.16269	0.50912	0.06383	0.72428	0.55556	0.67983	0.52275	0.5287	0.50969	0.45626	0.54828	0.49042	0.52924	0.51004	0.49042	0.4899	0.56321	0	0	0	0	0	0	0	0	0.61997	0.60083	0.5538	0.5892	0	0.65747	0
12089	12089-1	LLWIALRKK	�M	175.3478463	1.5	non-toxic	0.06818	0.21477	0.34586	0	1	0.32143	1	0.77232	0.43093	0.6697	0.31842	0.22606	0.42518	0.05047	0.70735	0.55556	0.67983	0.52275	0.5287	0.50969	0.45626	0.54828	0.49042	0.52924	0.51004	0.49042	0.4899	0.56321	0	0	0	0	0	0	0	0	0.70718	0.69732	0.66003	0.68875	0	0.79732	0
12090	12090-1	LLLIVLRKK	�M	182.5517078	13.6	non-toxic	0.06818	0.18792	0.22707	0	1	0.32143	1	0.78312	0.35614	0.73861	0.27402	0.20379	0.50912	0.23791	0.8049	0	0.67983	0.52275	0.5287	0.50969	0.45626	0.54828	0.49042	0.52924	0.51004	0.49042	0.4899	0.56321	0.19051	0	0	0	0	0	0	0	0.78943	0.78892	0.68326	0.78281	0	0.65747	0
120	120-1	GIGKFIHSAKKFGKLFVGEIMNS	�M	260	50	toxic	0.38636	0.47651	0.39098	0	1	0.32143	0.74934	0.62906	0.45933	0.46004	0.65435	0.43044	0.35152	0	0.60089	0.56522	0.67983	0.59986	0.56164	0.45109	0.38665	0.55292	0.45064	0.43805	0.44051	0.4373	0.43133	0.56321	0.07232	0	0	0	0	0	0	0	0.41934	0.41312	0.31342	0.33613	0	0.30265	0
12108	12108-1	DEMKLDGFNMHLE	�M	160	0	non-toxic	0.15909	0.13423	0.54586	0	1	0.10714	0.15446	0.41481	0.76077	0.56109	0.55087	0.3707	0.23577	0	0.3804	0.46154	0.67983	0.52275	0.5287	0.50969	0.45626	0.54828	0.49042	0.4721	0.41632	0.49042	0.69277	0.56321	0	0	0	0	0	0	0	0	0.24492	0.28647	0.20913	0.23594	0	0.24802	0
12110	12110-1	GLLDFLKAAGKGLVSNLLEK	�M	40	100	toxic	0.31818	0.34899	0.35188	0	1	0.25	0.68579	0.58145	0.50269	0.55131	0.43221	0.35013	0.3028	0.00589	0.56793	0.5	0.67983	0.25742	0.46525	0.43007	0.36672	0.44615	0.32234	0.45463	0.46038	0.40407	0.44075	0.56321	0.08111	0	0	0	0	0	0	0	0.39765	0.4101	0.2982	0.33743	0	0.28626	0
12113	12113-1	PKILNKILGKILRLAAAFK	�M	143.2	50	toxic	0.29545	0.53356	0.33233	0	0	0.35714	0.80494	0.68732	0.38842	0.61659	0.50424	0.40695	0.4054	0.01865	0.64499	0.78947	0.67983	0.52275	0.6481	0.51132	0.46894	0.62999	0.52049	0.50168	0.50335	0.50885	0.49394	0.56321	0	0	0	0	0	0	0	0	0.41437	0.43196	0.31757	0.3775	0	0.32915	0
12121	12121-1	RGGRLCYCRRRFCVCVGR	�M	2	5	toxic	0.27273	0.28523	0.45865	0	1	0.42857	0.77317	0.75229	0.39995	0.59902	0.66701	0.33394	0.26004	0.00133	0.53719	0.16667	0.67983	0.52275	0.5287	0.95821	0.76656	0.97354	0.96726	0.71275	0.63053	0.76013	0.70108	0.56321	0.20034	0	0	0	0	0.66629	0	0	0.56168	0.56238	0.40166	0.48319	0	0.40235	0.21166
12131	12131-1	GIGGALLSFGKSALKGLAKGLAEHF	�M	26.19493947	50	toxic	0.43182	0.33557	0.33684	0	1	0.28571	0.73433	0.60163	0.45924	0.44062	0.55143	0.37032	0.30403	0.00531	0.5706	0.64	0.67983	0.65661	0.61855	0.50712	0.46506	0.58357	0.46859	0.5261	0.51738	0.48072	0.49304	0.56321	0	0	0	0	0	0	0	0	0.32851	0.33509	0.239	0.2883	0	0.25867	0.15011
12135	12135-1	HGVSGHGQHGTHG	�M	252.4654832	1	non-toxic	0.15909	0.33221	0.6015	0	0	0.17857	0.45631	0.50967	0.72781	0.44365	0.87913	0.59596	0.08705	0	0.27973	0.76923	0.67983	0.52275	0.5287	0.50969	0.45626	0.54828	0.49042	0.23885	0.28741	0.49042	0.07249	0.56321	0.12537	0	0.4997	0.74977	0	0	1	0	0.4338	0.43988	0.30041	0.35488	0	0.31358	0
12136	12136-2	LLGPVLGLVSNVLGGLL	�M	103.51	50	toxic	0.25	0.55369	0.14135	0	1	0.21429	1	0.5555	0.40416	0.60743	0.49415	0.44093	0.37764	0.20844	0.78797	0.58824	0.67983	0.52275	0.5287	0.44852	0.5383	0.54828	0.63206	0.51849	0.46707	0.51686	0.52671	0.56321	0.25027	0	0	0	0	0	0	0.22919	0.43064	0.42631	0.3148	0.35068	0	0.29883	0.22498
12139	12139-1	WKRIVRWIKRWLR	�M	14	50	toxic	0.15909	0.77181	0.55338	0	1	0.42857	1	0.7861	0.45959	0.69688	0.50981	0.33039	0.29815	0	0.61604	0	0.67983	0.52275	0.5287	0.50969	0.45626	0.54828	0.49042	0.51602	0.54114	0.49042	0.32608	0.56321	0.14727	0	0	0	0	0	0	0	0.45956	0.41839	0.32642	0.39754	0	0.37312	0
12140	12140-1	WKRIVRRIWRWLR	�M	12.5	50	toxic	0.15909	0.77852	0.5609	0	1	0.42857	1	0.78208	0.46432	0.69688	0.52421	0.33039	0.29815	0	0.60535	0	0.67983	0.52275	0.5287	0.50969	0.45626	0.54828	0.49042	0.51602	0.54114	0.49042	0.32608	0.56321	0.13553	0	0	0	0	0	0	0	0.45911	0.41802	0.36736	0.3969	0	0.27998	0
12142	12142-1	WKRWVQRWKRFLR	�M	230	50	toxic	0.15909	0.56376	0.66617	0	1	0.42857	1	0.77914	0.53059	0.6455	0.47859	0.40152	0.05811	0	0.50913	0	0.67983	0.52275	0.5287	0.50969	0.45626	0.54828	0.49042	0.51602	0.3645	0.49042	0.32608	0.56321	0.13292	0	0	0	0	0	0	0	0.35472	0.32755	0.23596	0.30349	0	0.26905	0
12143	12143-1	WKRWVQRWKRWLR	�M	167.5	50	toxic	0.15909	0.5302	0.70977	0	1	0.42857	1	0.77384	0.55804	0.71034	0.47883	0.39678	0.05811	0	0.48419	0	0.67983	0.52275	0.5287	0.50969	0.45626	0.54828	0.49042	0.51602	0.3645	0.49042	0.32608	0.56321	0.13214	0	0	0	0	0	0	0	0.36105	0.32002	0.23596	0.30349	0	0.26905	0
12144	12144-1	WKRWVRRWKRWLR	�M	138	50	toxic	0.15909	0.55034	0.7203	0	1	0.46429	1	0.80737	0.53068	0.68342	0.41879	0.31023	0.05811	0	0.48419	0	0.67983	0.52275	0.5287	0.50969	0.45626	0.54828	0.49042	0.51602	0.3645	0.49042	0.32608	0.56321	0.12411	0	0	0	0	0	0	0	0.37189	0.33095	0.2462	0.31416	0	0.28052	0
12159	12159-1	KRFIKWYKAWNKKWRKY	�M	480	10	non-toxic	0.25	0.32886	0.70526	0	1	0.5	0.797	0.78704	0.48722	0.61773	0.55237	0.37384	0.34317	0	0.50601	0.52941	0.67983	0.52275	0.5287	0.37544	0.30461	0.54828	0.6391	0.44903	0.44245	0.39656	0.38779	0.56321	0	0	0	0	0	0	0	0	0.37325	0.37957	0.31397	0.35165	0	0.31521	0
12160	12160-1	KRFKKWYKAWRKKWRKY	�M	700	10	non-toxic	0.25	0.35235	0.78797	0	1	0.57143	0.82436	0.84089	0.4713	0.63643	0.48295	0.29949	0.2514	0	0.43519	0.52941	0.67983	0.52275	0.5287	0.37544	0.29865	0.54828	0.6391	0.44723	0.44116	0.39389	0.38577	0.56321	0	0	0	0	0	0	0	0	0.34162	0.34942	0.28797	0.32385	0	0.28735	0
12163	12163-1	GIPCGESCVWIPCISAAIGCSCKSKVCYRN	�M	11	50	toxic	0.54545	0.04027	0.34135	0	0	0.25	0.45543	0.55724	0.49607	0.67376	0.79178	0.47985	0.51957	0.00258	0.6196	0.56667	0.78763	0.53999	0.5241	0.49288	0.45083	0.53644	0.48654	0.51109	0.48283	0.48023	0.48878	0.56321	0.10566	0	0	0	0	0	0	0	0.43606	0.43309	0.30484	0.37104	0	0.31958	0
12167	12167-1	GLPTCGETCFGGTCNTPGCTCDPWPVCTHN	�M	25	75	toxic	0.54545	0.17785	0.44511	0	0	0.10714	0.11209	0.46093	0.69735	0.62817	0.91124	0.68741	0.12766	0	0.47973	0.66667	0.53899	0.5091	0.5224	0.49591	0.44539	0.53877	0.47344	0.51916	0.4986	0.50182	0.48182	0.56321	0.05443	0	0	0.31053	0	0	0	0	0.39178	0.39578	0.28852	0.35294	0	0.2991	0.12419
12168	12168-1	GVPCGESCVFIPCITGVIGCSCSSNVCYLN	�M	9.3	50	toxic	0.54545	0.06711	0.26316	0	0	0.14286	0.04854	0.48492	0.54881	0.63824	0.84204	0.56308	0.49274	0.01888	0.68864	0.63333	0.74471	0.48922	0.47711	0.46953	0.40269	0.49489	0.44021	0.47793	0.45239	0.43997	0.45377	0.56321	0.20609	0	0.41392	0	0	0	0	0	0.47085	0.46287	0.32835	0.39754	0	0.34772	0
12169	12169-1	GIPCAESCVWIPCTVTALVGCSCSDKVCYN	�M	8.7	50	toxic	0.54545	0.09396	0.30226	0	0	0.14286	0.11297	0.48569	0.57343	0.69072	0.81998	0.58826	0.41607	0.1084	0.64588	0.66667	0.81906	0.54646	0.53015	0.50432	0.44772	0.54596	0.4863	0.52655	0.49212	0.49212	0.49618	0.56321	0.21035	0	0	0	0	0	0	0	0.4216	0.42367	0.31037	0.36264	0	0.31139	0
12176	12176-1	HKKHKKHKK	-	200	0	non-toxic	0.06818	0.2047	0.97293	0	1	0.42857	1	0.94706	0.7237	0.66793	0.36629	0.24661	0	0	0.08641	0	0.67983	0.52275	0.5287	0.50969	0.45626	0.54828	0.49042	0.52924	0.51004	0.49042	0.4899	0.56321	0	0	0	0	0	0	0	0	0.45911	0.44516	0.3184	0.3969	0	0.33543	0
12178	12178-1	HKKHKKHKKHKKHKKHKK	-	200	0	non-toxic	0.27273	0	0.97293	0	1	0.64286	1	0.91889	0.51976	0.66793	0.36629	0.24661	0	0	0.08641	0	0.67983	0.52275	0.5287	0.43124	0.35067	0.4039	0.44337	0.44477	0.44504	0.42275	0.4145	0.56321	0	0	0	0	0	0	0	0	0.45504	0.44516	0.32448	0.39173	0	0.33543	0
12179	12179-1	HKKHKKHKKHKKHKKHKKHKKHKK	-	200	0	non-toxic	0.40909	0.06711	0.97293	0	1	0.78571	1	0.91178	0.3838	0.66793	0.36629	0.24661	0	0	0.08641	0	0.67983	0.45594	0.44732	0.43124	0.3618	0.46077	0.41741	0.44903	0.44181	0.41499	0.4145	0.56321	0	0	0	0	0	0	0	0	0.45413	0.44516	0.32531	0.39076	0	0.33543	0
12185	12185-1	GIMDTVKNAAKNLAGQLLDKLK	�M	588.2	50	non-toxic	0.36364	0.54362	0.44361	0	0	0.25	0.67167	0.57363	0.56044	0.64239	0.52687	0.46145	0.2614	0	0.46102	0.63636	0.67983	0.38099	0.43449	0.45342	0.38923	0.47122	0.41329	0.4981	0.47635	0.45452	0.45063	0.56321	0.07485	0	0	0	0	0	0.57143	0	0.38364	0.40671	0.30595	0.34324	0	0.29691	0
12186	12186-1	GIMDTVKNAAKNLAGQLLDKLKCSITAC	�M	1185	50	non-toxic	0.5	0.45302	0.38647	0	0	0.25	0.55428	0.56096	0.52447	0.64559	0.59324	0.46165	0.33346	0	0.51359	0.67857	0.67983	0.48731	0.48632	0.48798	0.41071	0.51602	0.45258	0.51176	0.48456	0.4698	0.4632	0.56321	0.05905	0	0	0	0	0	0.44418	0	0.31902	0.3268	0.27469	0.30446	0	0.2909	0
12194	12194-1	RKHGFLNLQGIFGDYYHFWHRGV	�M	100	40	toxic	0.38636	0.26174	0.50827	0	0	0.25	0.64784	0.56226	0.60114	0.44413	0.69208	0.4673	0.33637	0.01947	0.55056	0.56522	0.67983	0.28975	0.39186	0.38898	0.37138	0.42572	0.36891	0.43693	0.45303	0.43415	0.43021	0.56321	0.07245	0	0.27295	0	0	0	0	0	0.4347	0.43913	0.32199	0.38559	0	0.30019	0
12195	12195-2	YYHFWHRGVTKRSLSPHRPRHSRLQR	�M	100	25	toxic	0.45455	0.0906	0.66917	0	0	0.42857	0.83407	0.66574	0.53248	0.66691	0.64932	0.44776	0.35306	0	0.40445	0.61538	0.67983	0.733	0.69266	0.63764	0.61335	0.68524	0.62163	0.63029	0.58389	0.61218	0.58236	0.56321	0.05556	0	0.23995	0	0	0	0	0	0.44193	0.44704	0.32918	0.39948	0	0.34034	0
12196	12196-1	GVIPCGESCVFIPCISAAIGCSCKNKVCYRN	�M	0.56	50	toxic	0.56818	0.06711	0.3188	0	0	0.25	0.45543	0.55596	0.48187	0.64775	0.80894	0.53978	0.4663	0.00257	0.63519	0.54839	0.75962	0.5067	0.49479	0.4707	0.42676	0.51091	0.46107	0.49429	0.46772	0.45937	0.47015	0.28055	0.15219	0	0.19976	0	0	0	0	0	0.45278	0.44779	0.31701	0.38429	0	0.33188	0
12197	12197-1	GTACGESCYVLPCFTVGCTCTSSQCFKN	�M	0.56	50	toxic	0.5	0.19799	0.36241	0	0	0.17857	0.26478	0.50967	0.5773	0.60242	0.83484	0.58	0.32035	0.00034	0.58753	0.67857	0.67983	0.54382	0.55728	0.5237	0.46532	0.55687	0.47805	0.50549	0.48586	0.49648	0.48496	0.56321	0.1123	0	0	0.33303	0	0	0	0	0.48305	0.4772	0.35408	0.40789	0	0.3469	0
12198	12198-1	GIPCGESCVFIPCLTTVAGCSCKNKVCYRN	�M	0.56	50	toxic	0.54545	0.02349	0.35338	0	0	0.25	0.45543	0.55697	0.50364	0.65521	0.80884	0.56617	0.36529	0.00572	0.60535	0.53333	0.80476	0.53975	0.52386	0.51599	0.46118	0.5578	0.49673	0.50616	0.47808	0.50109	0.48362	0.56321	0.15827	0	0	0	0	0	0	0	0.45007	0.44553	0.31452	0.38203	0	0.32969	0
12199	12199-1	GFPCGESCVFIPCISAAIGCSCKNKVCYRN	�M	0.56	50	toxic	0.54545	0.02349	0.34436	0	0	0.25	0.45543	0.55691	0.49796	0.60538	0.78491	0.51941	0.42984	0.00258	0.61425	0.53333	0.61435	0.44157	0.43279	0.42237	0.37759	0.45566	0.4082	0.45776	0.43403	0.41572	0.43245	0.56321	0.10524	0	0	0	0	0	0	0	0.42567	0.42405	0.29765	0.36296	0	0.31221	0
121	121-1	GIGKFIHAAKKFGKLFIGEIMNS	�M	32	50	toxic	0.38636	0.47315	0.37143	0	1	0.32143	0.74934	0.62915	0.44702	0.44482	0.67253	0.43178	0.37015	0	0.61024	0.56522	0.67983	0.59986	0.56164	0.56736	0.50104	0.55292	0.53311	0.51221	0.50659	0.53383	0.51257	0.56321	0	0	0	0	0	0	0	0	0.42341	0.41651	0.31646	0.33937	0	0.30565	0
12200	12200-1	GLPVCGETCVGGTCYTPGCTCSWPVCTRN	�M	6.9	50	toxic	0.52273	0.05705	0.38647	0	0	0.17857	0.26478	0.50967	0.59245	0.6714	0.92425	0.66187	0.23126	0	0.56615	0.62069	0.51864	0.46671	0.52337	0.50876	0.45497	0.54968	0.48775	0.53126	0.50961	0.4926	0.51122	0.56321	0.16677	0	0	0.32133	0	0	0	0	0.38906	0.3758	0.27248	0.33516	0	0.28271	0.12851
12202	12202-2	YYHFWHRGVTKRSLSPHRPRHSR	�M	100	5	non-toxic	0.38636	0.0302	0.67368	0	0	0.39286	0.81906	0.6614	0.56931	0.63912	0.67158	0.45055	0.36627	0	0.41114	0.69565	0.67983	0.76269	0.81642	0.66776	0.60895	0.71541	0.70337	0.66525	0.61844	0.62163	0.61288	0.56321	0.06261	0	0.27295	0	0	0	0	0	0.46679	0.45194	0.33306	0.3969	0	0.34089	0
12203	12203-2	YYHFWHRGVTKRSLSPHRPR	�M	100	55	toxic	0.31818	0.04362	0.64662	0	0	0.35714	0.797	0.65475	0.58626	0.64116	0.69818	0.48422	0.36462	0	0.45256	0.75	0.67983	0.52443	0.54275	0.78707	0.6426	0.69568	0.73345	0.66144	0.62686	0.70337	0.64183	0.56321	0.07556	0	0.31554	0	0	0	0	0	0.46317	0.4527	0.33693	0.39819	0	0.34198	0
12211	12211-1	GLPVCGETCVGGTCNTPGCTCSWWPVCTRN	�M	14	50	toxic	0.54545	0.12081	0.40301	0	0	0.17857	0.26478	0.50967	0.60286	0.65945	0.88918	0.67457	0.15232	0	0.54343	0.6	0.54886	0.51748	0.53015	0.50198	0.45186	0.54573	0.48023	0.52386	0.5027	0.5074	0.48676	0.56321	0.1605	0	0	0.31053	0	0	0	0	0.43742	0.41953	0.30733	0.37395	0	0.31849	0.12419
12212	12212-1	CPAIQRCC	�M	280	0	non-toxic	0.04545	0.63758	0.34286	0	0	0.21429	0.45631	0.59352	0.531	0.80576	0.85029	0.55936	0.3627	0	0.56036	0.25	0.67983	0.52275	0.5287	0.50969	0.45626	0.54828	0.49042	0.52924	0.51004	0.49042	0.4899	0.56321	0	0	0	0	0	0	0	0	0.31857	0.29476	0.2816	0.17582	0	0.30374	0
12213	12213-1	NIQPPCRCC	�M	280	0	non-toxic	0.06818	0.48993	0.46617	0	0	0.21429	0.45013	0.58215	0.60863	0.86937	0.87409	0.65761	0.3224	0	0.47617	0.44444	0.67983	0.52275	0.5287	0.50969	0.45626	0.54828	0.49042	0.52924	0.51004	0.49042	0.4899	0.56321	0	0	0	0	0	0	0	0	0.21464	0.18583	0.08409	0.14867	0	0.01612	0
12214	12214-1	AIQRCC	�M	280	0	non-toxic	0	0.72148	0.33835	0	0	0.21429	0.48014	0.61776	0.52817	0.75275	0.81426	0.49835	0.40908	0	0.55501	0.16667	0.67983	0.52275	0.5287	0.50969	0.45626	0.54828	0.49042	0.52924	0.51004	0.49042	0.4899	0.56321	0	0	0	0	0	0	0	0	0.28649	0.22352	0.25533	0	0	0.31986	0
12216	12216-1	VGTDFSGNDDISDVQK	-	137	0	non-toxic	0.22727	0.19463	0.53684	0	0	0.07143	0.05472	0.37727	0.78908	0.59902	0.68288	0.51986	0.33687	0	0.35323	0.5625	0.67983	0.52275	0.5287	0.33901	0.40166	0.54828	0.49042	0.39323	0.45239	0.47417	0.39722	0.56321	0.20327	0	0	0.60036	0	0	0	0	0.37596	0.39163	0.27967	0.37233	0	0.33679	0
12217	12217-1	RLWDIVRRWVGWL	�M	28.48515923	15	toxic	0.15909	0.65772	0.41654	0	1	0.28571	0.85878	0.63768	0.50941	0.63571	0.53958	0.40627	0.26637	0.023	0.68018	0.30769	0.67983	0.52275	0.5287	0.50969	0.45626	0.54828	0.49042	0.55008	0.41049	0.49042	0.27311	0.56321	0.31306	0.3332	0	0	0	0	0	0	0.36692	0.36072	0.23181	0.34421	0	0.26468	0
12218	12218-1	RLWDIVRRWVGWLC	�M	26.90414055	19	toxic	0.18182	0.61074	0.38947	0	1	0.28571	0.80583	0.63057	0.49237	0.64105	0.55545	0.38789	0.27928	0.11355	0.68775	0.28571	0.67983	0.52275	0.5287	0.50969	0.45626	0.54828	0.49042	0.42595	0.45994	0.25612	0.51077	0.56321	0.2779	0.3076	0	0	0	0	0	0	0.39358	0.31549	0.2888	0.31642	0	0.24146	0
12222	12222-2	GLLSGILGAGKKIVF	�M	256	12	non-toxic	0.20455	0.42617	0.23008	0	1	0.28571	1	0.6622	0.39203	0.48345	0.58065	0.35655	0.43457	0.00938	0.71804	0.53333	0.67983	0.52275	0.5287	0.50969	0.16951	0.54828	0.49042	0.53798	0.54394	0.42687	0.39408	0.56321	0.10797	0	0	0	0	0	0	0	0.49571	0.40068	0.30844	0.37621	0	0.30074	0
12229	12229-1	FLRSLLRGAKAIYRGARAGWRG	�M	23.01895631	50	toxic	0.36364	0.51678	0.45564	0	1	0.42857	0.88614	0.72139	0.39806	0.51733	0.57071	0.35496	0.32251	0	0.52027	0.72727	0.67983	0.63075	0.56479	0.57787	0.48188	0.60306	0.49915	0.52073	0.50184	0.50061	0.489	0.56321	0	0.1904	0	0	0	0	0	0	0.45459	0.45684	0.36072	0.42728	0	0.37066	0
12230	12230-1	RRWCFRVCYRGFCYRKCR	�M	9.4	50	toxic	0.27273	0.10403	0.54586	0	0	0.42857	0.69109	0.72286	0.45486	0.584	0.66025	0.31596	0.33679	0	0.56481	0.61111	0.67983	0.52275	0.5287	0.60308	0.62396	0.91899	0.45331	0.55142	0.5312	0.53068	0.49708	0.56321	0.0881	0	0	0	0	0	0	0	0.43877	0.45345	0.34163	0.39076	0	0.33816	0
12231	12231-1	RRWCFRVCYKGFCYRKCR	�M	100	30	toxic	0.27273	0.09732	0.54135	0	0	0.42857	0.67961	0.72531	0.45202	0.584	0.64984	0.31596	0.33679	0	0.57238	0.61111	0.67983	0.52275	0.5287	0.60308	0.62396	0.91899	0.45331	0.55142	0.5312	0.53068	0.49708	0.56321	0.08827	0	0	0	0	0	0	0	0.43877	0.45345	0.34163	0.39076	0	0.33816	0
12233	12233-1	RRGCFRVCYRGFCFQRCR	�M	46	50	toxic	0.27273	0.14765	0.50526	0	0	0.39286	0.70874	0.70387	0.46329	0.52657	0.68956	0.3759	0.21807	0	0.53318	0.16667	0.67983	0.52275	0.5287	0.66379	0.67469	0.91899	0.90614	0.57652	0.55215	0.56852	0.52626	0.56321	0.09155	0	0	0	0	0	0	0	0.42296	0.43837	0.34108	0.36781	0	0.33406	0
12234	12234-1	RWCFRVCYRGICYRKCR	�M	100	33	toxic	0.25	0.20805	0.49925	0	0	0.39286	0.64872	0.70772	0.4595	0.63643	0.70643	0.32035	0.44838	0	0.60223	0.58824	0.67983	0.52275	0.5287	0.46323	0.54218	0.54828	0.02862	0.49563	0.48478	0.44385	0.42684	0.56321	0.09582	0	0	0	0	0	0	0	0.42657	0.44327	0.33361	0.38074	0	0.3286	0
12235	12235-1	KWCFRVCYRGICYRKCR	�M	100	20	toxic	0.25	0.20134	0.49323	0	0	0.39286	0.64342	0.7102	0.45572	0.63643	0.69542	0.32035	0.44838	0	0.61024	0.58824	0.67983	0.52275	0.5287	0.60005	0.64337	0.54828	0.31336	0.53932	0.52105	0.51492	0.47958	0.56321	0.09555	0	0	0	0	0	0	0	0.42702	0.44365	0.33389	0.38106	0	0.32887	0
12236	12236-1	GFWSSVWDGAKNVGTAIIKNAKVCVYAVCVSHK	�M	32	70	toxic	0.61364	0.33893	0.36391	0	0	0.28571	0.61165	0.57315	0.47628	0.58408	0.73872	0.61231	0.30115	0.37791	0.61648	0.48485	0.55773	0.48276	0.48801	0.47747	0.42521	0.50627	0.45186	0.49541	0.48348	0.45816	0.45691	0.46418	0.29612	0	0	0.28173	0	0	0	0	0.47628	0.47079	0.35297	0.42437	0	0.35619	0
12238	12238-1	IKNAKVCVYAVCVSHK	�M	32	55	toxic	0.22727	0.19799	0.33233	0	0	0.28571	0.61606	0.63716	0.4564	0.68648	0.74824	0.6345	0.35769	0.33735	0.65746	0.625	0.67983	0.52275	0.5287	0.55895	0.51165	0.54828	0.49042	0.50146	0.50572	0.49382	0.46881	0.56321	0.40611	0	0	0	0	0	0	0	0.46091	0.46287	0.35712	0.43665	0	0.35264	0
12242	12242-3	TLSKEKERIVQRVRTS	�M	25.90069673	15	toxic	0.22727	0.49329	0.59098	0	0	0.28571	0.75993	0.62606	0.61922	0.78985	0.72698	0.55069	0.28619	0	0.40045	0.9375	0.67983	0.52275	0.5287	0.47163	0.33722	0.54828	0.49042	0.54717	0.53962	0.45477	0.48878	0.56321	0.18834	0	0	0	0	0	0	0	0.48712	0.43799	0.35187	0.39884	0	0.34499	0
12243	12243-1	INLKAIAALVKKV	�M	741.5238895	50	non-toxic	0.15909	0.40268	0.24511	0	0	0.28571	0.73522	0.67238	0.40149	0.6663	0.58089	0.57344	0.35626	0.01529	0.70111	0.53846	0.67983	0.52275	0.5287	0.50969	0.45626	0.54828	0.49042	0.51266	0.47268	0.49042	0.53366	0.56321	0.26238	0	0	0	0	0	0	0	0.30411	0.31059	0.19198	0.28248	0	0.18984	0
12306	12306-1	GRFKRFRKKLKRLWHKVGPFVGPILHY	�M	100	50	toxic	0.47727	0.57718	0.5203	0	0	0.5	0.83848	0.70995	0.37079	0.56603	0.5729	0.42528	0.22087	0	0.55991	0.7037	0.67983	0.44277	0.44684	0.43638	0.40424	0.46913	0.42857	0.50751	0.48111	0.47854	0.47038	0.56321	0.10482	0	0	0	0	0.21813	0	0.28199	0.41844	0.41312	0.28631	0.3371	0	0.29118	0
12315	12315-1	HARIKPTFRRLKWKYKGKFW	�M	234	50	toxic	0.31818	0.25503	0.61805	0	0	0.46429	0.81995	0.73598	0.46631	0.57675	0.57612	0.4087	0.22263	0	0.50468	0.35	0.67983	0.78807	0.53088	0.56899	0.52045	0.59215	0.53772	0.55478	0.51134	0.53165	0.47374	0.56321	0	0	0	0	0	0	0	0	0.31676	0.29401	0.18396	0.24176	0	0.19585	0
1231	1231-1	RQRVEELSKFSKKGAAARRRK	�M	39.96483095	0	non-toxic	0.34091	0.2953	0.66767	0	0	0.42857	0.82259	0.71919	0.53154	0.6649	0.56741	0.43229	0.14375	0	0.29399	0.71429	0.67983	0.77059	0.64422	0.55195	0.46843	0.60585	0.57507	0.50123	0.49493	0.51492	0.49304	0.56321	0.06769	0	0	0	0	0	0	0	0.42567	0.4101	0.2935	0.35229	0	0.30101	0
12329	12329-1	PMPVSQECFETLRGHERILSILRHQNLLKELQDLALQGAKERAHQQ	�M	740	5	non-toxic	0.90909	0.04698	0.5218	0	0	0.17857	0.41218	0.50967	0.67764	0.72071	0.68047	0.5514	0.27503	0.07896	0.41425	0.76087	0.7562	0.45235	0.45677	0.44058	0.38872	0.48514	0.4213	0.47927	0.45951	0.42324	0.43402	0.56924	0.03648	0	0	0	0	0	0	0	0.4347	0.41877	0.30705	0.36619	0	0.31084	0
12330	12330-1	ERILSILRHQNLLKE	�M	31	5	non-toxic	0.20455	0.24497	0.48872	0	0	0.21429	0.6549	0.54989	0.62283	0.73578	0.55005	0.37916	0.48493	0.04756	0.48864	0.33333	0.67983	0.52275	0.5287	0.50969	0.74017	0.54828	0.49042	0.56039	0.5528	0.69027	0.5882	0.56321	0	0	0	0	0	0	0	0	0.45052	0.44289	0.32559	0.35844	0	0.30101	0
12331	12331-1	LQDLALQGAKERAHQQ	�M	56	5	non-toxic	0.22727	0.2047	0.57293	0	0	0.17857	0.44219	0.50967	0.70983	0.72624	0.65693	0.6056	0.16612	0	0.2971	0.5	0.67983	0.52275	0.5287	0.36353	0.48551	0.54828	0.49042	0.56285	0.51458	0.44434	0.49506	0.56321	0	0	0	0	0	0	0	0	0.47989	0.4346	0.3195	0.38106	0	0.30893	0
12337	12337-1	PFKLSLHL	�M	256	0	non-toxic	0.04545	0.27852	0.33233	0	1	0.25	1	0.66664	0.49039	0.59106	0.34144	0.30505	0.42475	0	0.70022	0.125	0.67983	0.52275	0.5287	0.50969	0.45626	0.54828	0.49042	0.52924	0.51004	0.49042	0.4899	0.56321	0	0	0	0	0	0	0	0	0.19973	0.14097	0.17234	0.15805	0	0.18984	0
12342	12342-1	RRRPRPPYLPRPRPPPFFPPRLPPRIPPGFPPRFP	�M	15.15316535	24.72	toxic	0.65909	0.11409	0.61955	0	0	0.5	0.88085	0.66927	0.43326	0.83756	0.81255	0.77695	0.1488	0	0.45746	0.77143	0.65021	0.71839	0.74255	0.69554	0.64053	0.72354	0.67718	0.68317	0.65731	0.64662	0.63824	0.62462	0	0	0	0	0	0	0	0	0.41889	0.42857	0.31314	0.3733	0	0.3245	0
12356	12356-1	ALQGAKERAHQQ	�M	390	5	non-toxic	0.13636	0.38591	0.63158	0	0	0.21429	0.66196	0.5657	0.71276	0.70239	0.76821	0.70514	0.06295	0	0.23519	0.41667	0.67983	0.52275	0.5287	0.50969	0.45626	0.54828	0.49042	0.67712	0.51371	0.49042	0.4899	0.56321	0	0	0	0	0	0	0	0	0.54406	0.48511	0.36708	0.43019	0	0.35127	0
12357	12357-1	GAKERAHQ	�M	270	5	non-toxic	0.04545	0.41611	0.70977	0	0	0.21429	0.65666	0.59325	0.76198	0.62685	0.77888	0.6422	0	0	0.15679	0.25	0.67983	0.52275	0.5287	0.50969	0.45626	0.54828	0.49042	0.52924	0.51004	0.49042	0.4899	0.56321	0	0	0	0	0	0	0	0	0.52372	0.55032	0.39308	0.50065	0	0.34444	0
12360	12360-1	RCFRRRGKLTC	�M	183.4021091	3.8	non-toxic	0.11364	0.35906	0.57744	0	0	0.35714	0.79523	0.77795	0.54272	0.60046	0.53581	0.25548	0.14997	0	0.42539	0.63636	0.67983	0.52275	0.5287	0.50969	0.45626	0.54828	0.49042	0.52924	0.23731	0.49042	0.4899	0.56321	0	0	0	0	0	0	0	0	0.3972	0.464	0.35242	0.43568	0	0.3398	0
12363	12363-1	KKLIKVWAKGFKKAKKLFKGIG	�M	15	10	toxic	0.36364	0.58054	0.47068	0	0	0.5	0.78641	0.77741	0.33955	0.53757	0.486	0.35006	0.21052	0	0.56659	0.63636	0.67983	0.48539	0.5132	0.56176	0.49301	0.52507	0.50085	0.51176	0.49881	0.54014	0.48586	0.56321	0.07661	0	0	0	0	0	0	0	0.38726	0.45081	0.33582	0.38559	0	0.32505	0
12364	12364-1	KKLIKVFAKGWKKAKKLFKGIG	�M	15	0	non-toxic	0.36364	0.60738	0.47068	0	0	0.5	0.78641	0.77741	0.33955	0.53757	0.486	0.35006	0.21052	0	0.56659	0.63636	0.67983	0.48539	0.5132	0.55662	0.4881	0.52507	0.49867	0.50437	0.49233	0.53602	0.4789	0.56321	0.07666	0.1904	0	0	0	0	0	0	0.36873	0.43385	0.32199	0.37007	0	0.3103	0
12365	12365-1	KKLIKVFAKGFKKAKKLWKGIG	�M	15	0	non-toxic	0.36364	0.5906	0.47068	0	0	0.5	0.78641	0.77741	0.33955	0.53757	0.486	0.35006	0.21052	0	0.56659	0.63636	0.67983	0.48539	0.5132	0.55662	0.4881	0.52507	0.49867	0.50863	0.49622	0.53602	0.4825	0.56321	0.07668	0	0	0	0	0	0	0	0.38409	0.44779	0.33665	0.383	0	0.31958	0
12367	12367-1	KKAAKAWAKGAKKAKKLAKGAG	�M	15	0	non-toxic	0.36364	0.47987	0.55038	0	0	0.5	0.78641	0.81453	0.38972	0.55781	0.50615	0.45164	0.03434	0	0.35724	0.81818	0.67983	0.56753	0.53742	0.58721	0.51786	0.53552	0.53189	0.54829	0.5312	0.56076	0.52042	0.56321	0	0	0	0	0	0	0	0	0.46453	0.45458	0.32697	0.38914	0	0.33843	0
12382	12382-1	FLSLLPHIASGIASLVSKF	�M	15.82	50	toxic	0.29545	0.56711	0.22105	0	1	0.25	1	0.58454	0.42034	0.54126	0.52544	0.39479	0.56152	0.00896	0.75501	0.68421	0.67983	0.52275	0.78687	0.51763	0.42288	0.58403	0.45404	0.44858	0.42043	0.41159	0.40956	0.56321	0.07956	0	0	0	0	0	0	0	0.37551	0.37731	0.27469	0.35197	0	0.30456	0
12390	12390-1	FLSLIPHIASGIASLVKNF	�M	18.6	50	toxic	0.29545	0.61409	0.23609	0	1	0.25	1	0.58355	0.4298	0.53791	0.60184	0.47266	0.54432	0.00804	0.74165	0.57895	0.67983	0.52275	0.78687	0.46393	0.43866	0.58403	0.45404	0.45709	0.42755	0.42396	0.41921	0.56321	0.08032	0	0	0	0	0	0	0	0.38861	0.40294	0.28492	0.36328	0	0.31549	0
12391	12391-1	FLSLIPHIVSGVAALANHL	�M	53.98	50	toxic	0.29545	0.56376	0.20451	0	1	0.21429	0.69109	0.54764	0.44392	0.5647	0.61433	0.55297	0.4424	0.05381	0.7314	0.68421	0.67983	0.52275	0.78687	0.46393	0.43866	0.58403	0.45404	0.46135	0.43986	0.42396	0.41921	0.56321	0.1539	0	0.33353	0	0	0	0	0	0.44871	0.44478	0.32918	0.3872	0	0.34144	0
12397	12397-1	SFIKRSLKLIKSLVLIK	�M	100	26	toxic	0.25	0.37248	0.30376	0	0	0.35714	0.80141	0.69816	0.37043	0.66543	0.39279	0.21336	0.65279	0.13874	0.73853	0.35294	0.67983	0.52275	0.5287	0.27738	0.3028	0.54828	0.15498	0.50415	0.47787	0.4196	0.49372	0.56321	0.10592	0	0	0	0	0	0	0	0.46814	0.44327	0.2816	0.36361	0	0.31603	0
123	123-1	GIGKFIHSVKKWGKTFIGEIMNS	�M	56	50	toxic	0.38636	0.56376	0.42707	0	1	0.32143	0.74934	0.62586	0.48205	0.51051	0.72682	0.45591	0.38651	0	0.59332	0.65217	0.67983	0.59986	0.56164	0.46159	0.40166	0.55292	0.45064	0.44387	0.44569	0.45016	0.4412	0.56321	0.07251	0	0	0	0	0	0	0	0.34749	0.34753	0.25975	0.27699	0	0.24665	0
12405	12405-1	KIFGAIWPLALGALKNLIK	�M	25000	14	non-toxic	0.29545	0.50671	0.27519	0	0	0.28571	0.73345	0.61838	0.42043	0.56386	0.5537	0.44427	0.4054	0.02079	0.7078	0.52632	0.67983	0.52275	0.5798	0.29559	0.24689	0.50232	0.29493	0.33296	0.35781	0.30051	0.29017	0.56321	0	0	0	0	0	0	0	0	0.43922	0.41802	0.3148	0.38526	0	0.33515	0
12407	12407-1	IETFLKQLRSAANKIVGL	�M	25000	1	non-toxic	0.27273	0.61745	0.36842	0	0	0.25	0.70874	0.58451	0.51311	0.62552	0.63736	0.52489	0.36214	0	0.59109	0.61111	0.67983	0.52275	0.5287	0.53047	0.54244	0.63603	0.55857	0.55277	0.50378	0.53699	0.54062	0.56321	0.09227	0	0	0	0	0	0	0	0.36466	0.41312	0.28631	0.32191	0	0.28189	0
12408	12408-1	LESLASSAVRTANKARAKL	�M	25000	1	non-toxic	0.29545	0.43624	0.4391	0	0	0.28571	0.76964	0.62278	0.52361	0.65007	0.53431	0.4897	0.29796	0.00042	0.45657	0.57895	0.67983	0.52275	0.36813	0.51553	0.41718	0.57126	0.44506	0.52386	0.49017	0.49964	0.4697	0.56321	0.08437	0	0	0	0	0	0	0	0.44329	0.45119	0.33167	0.39399	0	0.34007	0
12415	12415-1	GFAWNVCVYRNGVRVCHRRAN	�M	51.6512251	0.04	non-toxic	0.34091	0.23826	0.46767	0	0	0.32143	0.72109	0.63056	0.5076	0.56872	0.75353	0.65321	0.14434	0.16443	0.5265	0.57143	0.67983	0.42481	0.56769	0.51296	0.478	0.53714	0.47005	0.55366	0.54416	0.50958	0.50314	0.56321	0.29096	0	0.29994	0	0	0	0	0	0.38771	0.38447	0.27441	0.3287	0	0.2797	0
12416	12416-1	GLFSKKGGKGGKSWIKGVFKGIKGIGKEVGGDVIRTGIEIAACKIKGEC	�M	43.82	50	toxic	0.97727	0.20134	0.43308	0	0	0.42857	0.69109	0.61436	0.38386	0.5367	0.73285	0.42988	0.31074	0	0.51893	0.65306	0.66411	0.60584	0.6217	0.59024	0.54503	0.63092	0.57264	0.60766	0.58583	0.57337	0.56822	0.63305	0.09964	0	0.12478	0	0	0	0	0	0.37235	0.37354	0.27524	0.32256	0	0.28927	0.22498
12417	12417-1	FFSLIPSLVKKLIKAFK	�M	9.4	18.5	toxic	0.25	0.64765	0.2797	0	1	0.35714	1	0.69883	0.35529	0.54569	0.47065	0.3829	0.45001	0	0.77728	0.41176	0.67983	0.52275	0.5287	0.5753	0.43944	0.54828	0.96241	0.56375	0.51501	0.4584	0.48609	0.56321	0.09501	0	0	0	0	0	0	0	0.41618	0.43611	0.34191	0.38041	0	0.31084	0
12418	12418-1	FFKLIPKLVKKLIKAFK	�M	9.4	11.2	toxic	0.25	0.76174	0.33383	0	1	0.42857	1	0.76393	0.32138	0.56066	0.44751	0.39016	0.31687	0	0.74388	0.35294	0.67983	0.52275	0.5287	0.65795	0.5339	0.54828	0.96241	0.58526	0.54502	0.52486	0.53523	0.56321	0.10114	0	0	0	0	0	0	0	0.46362	0.48172	0.38064	0.42211	0	0.35291	0
1241	1241-1	ILGTILGLLKGL	�M	80	50	toxic	0.13636	0.55369	0.14286	0	1	0.25	1	0.63339	0.37111	0.56986	0.49428	0.24917	0.57481	0.03956	0.80757	0.58333	0.67983	0.52275	0.5287	0.50969	0.45626	0.54828	0.49042	0.45463	0.35457	0.49042	0.4899	0.56321	0	0	0	0.81818	0	0	0	0	0.42115	0.43686	0.30567	0.4053	0	0.35646	0
12428	12428-1	TRGRWGRFKRRAGRFIRRNRWQIISTGLKLIG	�M	25.54865742	4.35	non-toxic	0.59091	0.29866	0.55338	0	0	0.57143	0.91262	0.72015	0.32363	0.57019	0.63411	0.38548	0.27761	0.00049	0.47127	0.78125	0.53254	0.53999	0.51441	0.5195	0.47464	0.52623	0.47708	0.51557	0.50097	0.51395	0.48923	0.72035	0	0	0	0	0	0.54844	0	0	0.38816	0.38862	0.29488	0.34551	0	0.31303	0
12436	12436-1	KKPSKKPKPQAMTFPKVTVEYFPASFSTAALTVPED	�M	25.20078727	2.98	non-toxic	0.68182	0.16107	0.50226	0	0	0.28571	0.66461	0.56629	0.56337	0.70857	0.77948	0.72483	0.19623	0.00165	0.49577	0.77778	0.56478	0.57256	0.57496	0.54354	0.47541	0.58496	0.52583	0.5158	0.48607	0.49818	0.48878	0.65021	0.12477	0	0	0	0	0	0	0	0.35517	0.33999	0.25615	0.29897	0	0.27206	0
12488	12488-1	KYTGKCTKSKNECK	-	30	0	non-toxic	0.18182	0.28188	0.69323	1	1	0.35714	0.67255	0.7411	0.61561	0.70352	0.69325	0.41872	0.29734	0	0.32071	0.5	0.67983	0.52275	0.5287	0.50969	0.45626	0.54828	0.49042	0.54784	0.56143	0.48048	0.48339	0.56321	0	0	0	0	0	0	0	0	0.4704	0.50735	0.33472	0.41144	0	0.32477	0
12489	12489-1	KYTGKCYKKKNECK	-	30	0	non-toxic	0.18182	0.25839	0.73383	1	1	0.39286	0.6752	0.77074	0.60718	0.71261	0.68589	0.38239	0.36914	0	0.34209	0.21429	0.67983	0.52275	0.5287	0.50969	0.45626	0.54828	0.49042	0.54784	0.56143	0.48048	0.48339	0.56321	0	0	0	0	0	0	0	0	0.45413	0.49114	0.32033	0.39625	0	0.31958	0
12490	12490-1	KYTGKCKTKKNKCK	-	30	0	non-toxic	0.18182	0.18792	0.73083	1	1	0.46429	0.72109	0.87099	0.5373	0.71034	0.59893	0.36367	0.21651	0	0.31581	0.28571	0.67983	0.52275	0.5287	0.50969	0.45626	0.54828	0.49042	0.54784	0.56143	0.48048	0.48339	0.56321	0	0	0	0	0	0	0	0	0.45685	0.47757	0.32863	0.40498	0	0.32887	0
12494	12494-1	FLPFFAACAITRKCGK	�M	56.38949351	2	non-toxic	0.22727	0.12416	0.30677	0	1	0.32143	0.70521	0.6786	0.40632	0.46185	0.66318	0.5189	0.20062	0.04361	0.66771	0.5625	0.67983	0.52275	0.5287	0.75858	0.49379	0.54828	0.49042	0.61976	0.60959	0.39922	0.53568	0.56321	0	0	0	0	0	0	0	0	0.44329	0.44252	0.32835	0.39722	0	0.3245	0
12519	12519-1	GGHRRWKIVVIRWRR	-	50	0	non-toxic	0.20455	0.14765	0.56992	0	1	0.42857	1	0.77504	0.47	0.63188	0.66472	0.4295	0.20803	0	0.50646	0.06667	0.67983	0.52275	0.5287	0.50969	0.99974	0.54828	0.49042	0.54134	0.43705	0.51952	0.38645	0.56321	0.23574	0	0	0	0	0	0	0	0.4347	0.45006	0.38506	0.42114	0	0.35018	0.25702
12520	12520-1	GGHGRRWKIVVIRWRR	-	50	0	non-toxic	0.22727	0.11409	0.56391	0	1	0.42857	1	0.76759	0.46622	0.60299	0.68171	0.42739	0.19503	0	0.4922	0.125	0.67983	0.52275	0.5287	1	0.48732	0.54828	0.49042	0.61035	0.50659	0.35945	0.5018	0.56321	0.21967	0	0	0	0	0.3779	0	0	0.44871	0.46212	0.39059	0.42986	0	0.36028	0.2401
12525	12525-2	FIHHIIGGLFHVGKSIHDLIR	�M	50	50	toxic	0.34091	0.68456	0.32632	0	0	0.21429	0.6346	0.54075	0.52059	0.47406	0.67861	0.39193	0.51597	0.0179	0.66325	0.61905	0.67983	0.38314	0.56769	0.53864	0.56134	0.54387	0.49576	0.63209	0.61283	0.54305	0.55969	0.56321	0.07421	0	0	0	0	0	0	0	0.49526	0.4723	0.37455	0.4373	0	0.38268	0.17999
12528	12528-1	GLPLLISWIKRKRQQAGPGSKKPVPIIYCNRRTGKCQRM	�M	40	0	non-toxic	0.75	0.15772	0.5218	0	0	0.53571	0.79788	0.67685	0.33774	0.74581	0.69463	0.48886	0.36377	0.08978	0.48463	0.58974	0.62865	0.55316	0.56067	0.5314	0.48395	0.58264	0.51928	0.55254	0.5284	0.5171	0.51346	0.54244	0.03961	0	0	0	0.18404	0	0	0.09644	0.55445	0.53449	0.40664	0.47544	0	0.41273	0
12529	12529-1	GLLRASSKWGRKYYVDLAGCAKA	�M	670	50	non-toxic	0.38636	0.28523	0.45564	0	0	0.32143	0.67432	0.62882	0.50003	0.59487	0.57047	0.3641	0.41922	0	0.52116	0.78261	0.67983	0.3683	0.36232	0.43077	0.31573	0.45334	0.42202	0.48286	0.46901	0.41644	0.44008	0.56321	0.07242	0	0	0	0	0.25779	0	0	0.39539	0.39276	0.29654	0.34389	0	0.30265	0
12531	12531-1	RFRPPIRRPPIRPPFYPPFRPPIRP	�M	64	30	toxic	0.43182	0.09732	0.59248	0	0	0.42857	0.86761	0.67748	0.4842	0.82738	0.86285	0.75934	0.2727	0	0.5078	0.72	0.67983	0.51413	0.57641	0.60635	0.56677	0.62558	0.5901	0.61864	0.59231	0.61121	0.61086	0.56321	0	0	0	0	0	0	0	0	0.34297	0.36185	0.26611	0.32094	0	0.27096	0
12532	12532-1	FVPAILCSILKTC	�M	71.02575394	9.22	non-toxic	0.15909	0.4396	0.15038	0	0	0.21429	0.47573	0.56287	0.40984	0.64917	0.6791	0.494	0.5121	0.0262	0.83163	0.61538	0.67983	0.52275	0.5287	0.50969	0.45626	0.54828	0.49042	0.55053	0.46059	0.49042	0.64789	0.56321	0.11163	0	0	0	0	0	0	0	0.48667	0.48737	0.33029	0.45087	0	0.41437	0
12556	12556-1	ARIVQRIKDFLR	�M	100	0	non-toxic	0.13636	0.79866	0.45564	0	1	0.32143	0.85966	0.70742	0.50003	0.66528	0.5986	0.44697	0.35563	0	0.53898	0.08333	0.67983	0.52275	0.5287	0.50969	0.45626	0.54828	0.49042	0.28479	0.45174	0.49042	0.4899	0.56321	0.15942	0	0	0	0	0	0	0	0.35427	0.32303	0.2473	0.33161	0	0.28845	0
12566	12566-1	KAIVQRIKDFLR	�M	100	0	non-toxic	0.13636	0.75839	0.44812	0	1	0.32143	0.83672	0.71114	0.4953	0.66528	0.58299	0.44697	0.35563	0	0.55056	0.16667	0.67983	0.52275	0.5287	0.50969	0.45626	0.54828	0.49042	0.43558	0.42431	0.49042	0.4899	0.56321	0.15174	0	0	0	0	0	0	0	0.385	0.35394	0.27663	0.36134	0	0.32232	0
12567	12567-1	KRIVQAIKDFLR	�M	100	8.5	non-toxic	0.13636	0.87248	0.44812	0	1	0.32143	0.83672	0.71114	0.4953	0.66528	0.58299	0.44697	0.35563	0.00316	0.55056	0.5	0.67983	0.52275	0.5287	0.50969	0.45626	0.54828	0.49042	0.66659	0.6355	0.49042	0.4899	0.56321	0.15663	0	0	0	0	0	0	0	0.37235	0.34112	0.26445	0.34906	0	0.30839	0
12568	12568-1	KRIVQRIADFLR	�M	100	9.4	non-toxic	0.13636	0.85235	0.45564	0	1	0.32143	0.85966	0.70742	0.50003	0.66528	0.5986	0.44697	0.35563	0	0.53942	0.66667	0.67983	0.52275	0.5287	0.50969	0.45626	0.54828	0.49042	0.66659	0.6355	0.49042	0.4899	0.56321	0.1485	0	0	0	0	0	0	0	0.37325	0.34225	0.28575	0.35003	0	0.29964	0
12569	12569-1	KRIVQRIKDFLA	�M	100	0.2	non-toxic	0.13636	0.74161	0.44812	0	1	0.32143	0.83672	0.71114	0.4953	0.66528	0.58299	0.44697	0.35563	0.00042	0.55056	0.75	0.67983	0.52275	0.5287	0.50969	0.45626	0.54828	0.49042	0.66659	0.6355	0.49042	0.4899	0.56321	0.14453	0	0	0	0	0	0	0	0.38274	0.33321	0.25698	0.34131	0	0.29964	0
12570	12570-1	AQIVQRIKDFLR	�M	100	0	non-toxic	0.13636	0.77517	0.44361	0	1	0.28571	0.83495	0.66078	0.52645	0.69443	0.66363	0.54073	0.35563	0	0.53942	0.08333	0.67983	0.52275	0.5287	0.50969	0.45626	0.54828	0.49042	0.37083	0.47225	0.49042	0.4899	0.56321	0.15759	0	0	0	0	0	0	0	0.31089	0.27855	0.20526	0.28862	0	0.2401	0
12571	12571-1	KKIVQKIKDFLK	�M	100	5	non-toxic	0.13636	0.84899	0.50526	0	1	0.35714	0.75993	0.76133	0.49728	0.69708	0.50312	0.3789	0.35563	0	0.54031	0.75	0.67983	0.52275	0.5287	0.50969	0.45626	0.54828	0.49042	0.5819	0.55819	0.49042	0.4899	0.56321	0.14685	0	0	0	0	0	0	0	0.36557	0.33396	0.25754	0.34195	0	0.30019	0
12572	12572-1	RRIVQRIRDFLR	�M	100	58	toxic	0.13636	0.88926	0.54286	0	1	0.35714	0.88526	0.73968	0.52095	0.69708	0.58117	0.3789	0.35563	0	0.48285	0.75	0.67983	0.52275	0.5287	0.50969	0.45626	0.54828	0.49042	0.88707	0.74196	0.49042	0.4899	0.56321	0.14243	0	0	0	0	0	0	0	0.36466	0.33321	0.25643	0.34131	0	0.29992	0
12573	12573-1	FLFSLIRKAIGGLISAFK	�M	33.2	50	toxic	0.27273	0.51342	0.23609	0	0	0.28571	0.78464	0.62305	0.39581	0.43998	0.52896	0.32966	0.51169	0.12371	0.76481	0.66667	0.67983	0.52275	0.5287	0.56806	0.45575	0.79573	0.74897	0.55546	0.52084	0.47393	0.49776	0.56321	0	0	0	0	0	0	0	0	0.38319	0.40332	0.33112	0.34874	0	0.30265	0.21166
12574	12574-1	RFRPPIRRPPIRPPFYPPFRPPI	-	64	0	non-toxic	0.38636	0.06376	0.56692	0	0	0.39286	0.85878	0.6662	0.5021	0.81129	0.87137	0.76282	0.29642	0	0.53764	0.73913	0.67983	0.45043	0.49164	0.58744	0.56263	0.53993	0.5382	0.64082	0.62643	0.59083	0.58573	0.56321	0	0	0	0	0	0	0	0	0.35201	0.36223	0.26943	0.31254	0	0.2808	0
12575	12575-1	RFRPPIRRPPIRPPFYPPFRP	-	64	0	non-toxic	0.34091	0.01007	0.6015	0	0	0.39286	0.85878	0.67858	0.52387	0.79667	0.84882	0.75083	0.25035	0	0.50824	0.66667	0.67983	0.10057	0.34778	0.50128	0.50725	0.47818	0.45331	0.622	0.60225	0.57119	0.58214	0.56321	0	0	0	0	0	0	0	0	0.35246	0.36675	0.26833	0.32418	0	0.27861	0
12576	12576-1	RFRPPIRRPPIRPPFYPPF	-	64	0	non-toxic	0.29545	0.06711	0.57293	0	0	0.35714	0.84819	0.66524	0.53988	0.77395	0.85766	0.75415	0.2767	0	0.54432	0.73684	0.67983	0.52275	0.10172	0.43918	0.41667	0.13904	0.30924	0.60385	0.59879	0.48169	0.53411	0.56321	0	0	0	0	0	0	0	0	0.35789	0.36525	0.24315	0.32159	0	0.25348	0
12579	12579-1	RPPIRRPPIRPPFYPPFRPPIRP	-	64	0	non-toxic	0.38636	0.1745	0.59699	0	0	0.39286	0.85878	0.66898	0.52103	0.88181	0.89716	0.79566	0.29642	0	0.4971	0.69565	0.67983	0.72102	0.76653	0.7336	0.69255	0.78784	0.74072	0.69953	0.66336	0.72083	0.70489	0.56321	0	0	0	0	0	0	0	0	0.36376	0.38145	0.28216	0.33904	0	0.28735	0
12587	12587-2	KKWRKWLAKK	-	800	0	non-toxic	0.09091	0.37584	0.72481	1	1	0.42857	1	0.89182	0.56751	0.68171	0.31186	0.25226	0.07555	0	0.40579	0.8	0.67983	0.52275	0.5287	0.50969	0.45626	0.54828	0.49042	0.52924	0.51004	0.49042	0.4899	0.56321	0	0	0	0	0	0	0	0	0.41708	0.39427	0.19972	0.34745	0	0.24174	0
12591	12591-1	FKKLKKLFSKLWNWK	�M	64	5	non-toxic	0.20455	0.52685	0.54586	1	1	0.42857	1	0.7725	0.45486	0.54707	0.27742	0.24866	0.22653	0	0.59154	0.6	0.67983	0.52275	0.5287	0.50969	0.28131	0.54828	0.49042	0.46292	0.46923	0.43682	0.42908	0.56321	0	0	0	0	0	0	0	0	0.29824	0.37165	0.26141	0.36425	0	0.28216	0
12593	12593-2	RLRLLLRLR	�M	64	0	non-toxic	0.06818	0.29195	0.40451	0	1	0.35714	1	0.8195	0.43386	0.73508	0.11446	0.01713	0.4197	0	0.61247	0	0.67983	0.52275	0.5287	0.50969	0.45626	0.54828	0.49042	0.52924	0.51004	0.49042	0.4899	0.56321	0	0	0	0	0	0	0	0	0.34885	0.40859	0.2639	0.3914	0	0.16553	0
12594	12594-2	LLRRLRRLL	�M	64	0	non-toxic	0.06818	0.87248	0.40451	0	1	0.35714	1	0.8195	0.43386	0.73508	0.11446	0.01713	0.4197	0	0.61247	0	0.67983	0.52275	0.5287	0.50969	0.45626	0.54828	0.49042	0.52924	0.51004	0.49042	0.4899	0.56321	0	0	0	0	0	0	0	0	0.44826	0.42028	0.32476	0.34648	0	0.38924	0
12595	12595-2	RFRFFFRFR	�M	64	0	non-toxic	0.06818	0.23154	0.48722	0	1	0.35714	1	0.78128	0.48592	0.13429	0.47867	0.3682	0	0	0.70468	0	0.67983	0.52275	0.5287	0.50969	0.45626	0.54828	0.49042	0.52924	0.51004	0.49042	0.4899	0.56321	0	0	0	0	0	0	0	0	0.3615	0.43762	0.27165	0.42889	0	0.13302	0
12596	12596-2	FFRRFRRFF	�M	64	5	non-toxic	0.06818	0.74161	0.48722	0	1	0.35714	1	0.78128	0.48592	0.13429	0.47867	0.3682	0	0	0.70468	0	0.67983	0.52275	0.5287	0.50969	0.45626	0.54828	0.49042	0.52924	0.51004	0.49042	0.4899	0.56321	0	0	0	0	0	0	0	0	0.47447	0.42744	0.3408	0.35391	0	0.42092	0
12597	12597-2	RIRIIIRIR	�M	64	0	non-toxic	0.06818	0.33557	0.34586	0	1	0.35714	1	0.8195	0.39694	0.75275	0.75616	0.29113	0.8668	0	0.7216	0	0.67983	0.52275	0.5287	0.50969	0.45626	0.54828	0.49042	0.52924	0.51004	0.49042	0.4899	0.56321	0	0	0	0	0	0	0	0	0.42476	0.54052	0.31037	0.55171	0	0.06228	0
12598	12598-2	IIRRIRRII	�M	64	0	non-toxic	0.06818	0.96644	0.34586	0	1	0.35714	1	0.8195	0.39694	0.75275	0.75616	0.29113	0.8668	0	0.7216	0	0.67983	0.52275	0.5287	0.50969	0.45626	0.54828	0.49042	0.52924	0.51004	0.49042	0.4899	0.56321	0	0	0	0	0	0	0	0	0.56665	0.4625	0.39723	0.38979	0	0.51926	0
12599	12599-2	RWRWWWRWR	�M	64	10	non-toxic	0.06818	0.00336	0.79699	0	1	0.35714	1	0.74758	0.68092	0.60255	0.4804	0.33394	0	0	0.52739	0	0.67983	0.52275	0.5287	0.50969	0.45626	0.54828	0.49042	0.52924	0.51004	0.49042	0.4899	0.56321	0	0	0	0	0	0	0	0	0.40669	0.51376	0.29931	0.52036	0	0.07757	0
125	125-1	GIGKFLHTLKTFGKKWVGEIMNS	�M	35	50	toxic	0.38636	0.52349	0.43609	0	1	0.32143	0.74934	0.62523	0.48773	0.50913	0.66534	0.45792	0.26733	0	0.57862	0.56522	0.67983	0.59986	0.64277	0.59421	0.52899	0.67734	0.59641	0.53507	0.52688	0.55421	0.53748	0.56321	0.0721	0	0	0	0	0	0	0	0.34433	0.34414	0.25726	0.27376	0	0.24392	0
12600	12600-2	WWRRWRRWW	�M	32	15	toxic	0.06818	0.25503	0.79699	0	1	0.35714	1	0.74758	0.68092	0.60255	0.4804	0.33394	0	0	0.52739	0	0.67983	0.52275	0.5287	0.50969	0.45626	0.54828	0.49042	0.52924	0.51004	0.49042	0.4899	0.56321	0	0	0	0	0	0	0	0	0.5427	0.4527	0.38257	0.37977	0	0.49467	0
12601	12601-2	RRLRLLLRLRR	�M	64	0	non-toxic	0.11364	0.44966	0.53083	0	1	0.42857	1	0.85434	0.44539	0.74793	0.16176	0.03269	0.34339	0	0.49443	0	0.67983	0.52275	0.5287	0.50969	0.45626	0.54828	0.49042	0.52924	0.85489	0.49042	0.4899	0.56321	0	0	0	0	0	0	0	0	0.39268	0.40068	0.3408	0.37395	0	0.29964	0
12602	12602-2	RLLRRLRRLLR	�M	64	0	non-toxic	0.11364	0.92617	0.53083	0	1	0.42857	1	0.85434	0.44539	0.74793	0.16176	0.03269	0.34339	0	0.49443	0	0.67983	0.52275	0.5287	0.50969	0.45626	0.54828	0.49042	0.52924	0.30145	0.49042	0.4899	0.56321	0	0	0	0	0	0	0	0	0.39268	0.36789	0.26805	0.34195	0	0.29964	0
12603	12603-2	RRFRFFFRFRR	-	64	0	non-toxic	0.11364	0.39933	0.5985	0	1	0.42857	1	0.81968	0.48799	0.25638	0.45975	0.31993	0	0	0.57016	0	0.67983	0.52275	0.5287	0.50969	0.45626	0.54828	0.49042	0.52924	0.85489	0.49042	0.4899	0.56321	0	0	0	0	0	0	0	0	0.40307	0.41689	0.36763	0.39528	0	0.30593	0
12605	12605-2	RRIRIIIRIRR	�M	64	0	non-toxic	0.11364	0.48322	0.48271	0	1	0.42857	1	0.85434	0.4151	0.76238	0.68678	0.25688	0.7092	0	0.58396	0	0.67983	0.52275	0.5287	0.50969	0.45626	0.54828	0.49042	0.52924	0.85489	0.49042	0.4899	0.56321	0	0	0	0	0	0	0	0	0.45323	0.48172	0.45505	0.47091	0	0.33625	0
12606	12606-2	RIIRRIRRIIR	-	64	0	non-toxic	0.11364	1	0.48271	0	1	0.42857	1	0.85434	0.4151	0.76238	0.68678	0.25688	0.7092	0	0.58396	0	0.67983	0.52275	0.5287	0.50969	0.45626	0.54828	0.49042	0.52924	0.62881	0.49042	0.4899	0.56321	0	0	0	0	0	0	0	0	0.45323	0.36374	0.2816	0.35553	0	0.33625	0
12607	12607-2	RRWRWWWRWRR	�M	64	30	toxic	0.11364	0.21141	0.85113	0	1	0.42857	1	0.78759	0.64702	0.6395	0.46117	0.29191	0	0	0.42494	0	0.67983	0.52275	0.5287	0.50969	0.45626	0.54828	0.49042	0.52924	0.85489	0.49042	0.4899	0.56321	0	0	0	0	0	0	0	0	0.43922	0.46438	0.43264	0.4512	0	0.32778	0
12618	12618-1	RQCKRESNTFTGICIAKPPCRQACIREKFTDGHCSKVLRRCLCTKRC	�M	25.15	50	toxic	0.93182	0.06711	0.51429	0	0	0.5	0.6143	0.63342	0.367	0.68733	0.70379	0.46315	0.26433	0.0082	0.44365	0.6383	0.71247	0.54765	0.5505	0.5279	0.48577	0.57033	0.52438	0.54806	0.52991	0.51031	0.51077	0.6174	0.03245	0	0	0	0	0	0	0	0.48712	0.4772	0.35297	0.4137	0	0.35783	0
12621	12621-2	RRLIWLILRLLR	�M	10	12	toxic	0.13636	0.76846	0.30677	0	1	0.35714	1	0.74065	0.37233	0.70636	0.30983	0.12972	0.57481	0.27536	0.76214	0	0.67983	0.52275	0.5287	0.50969	0.45626	0.54828	0.49042	0.88707	0.57828	0.49042	0.4899	0.56321	0	0	0	0	0	0	0	0	0.76954	0.75537	0.6686	0.71299	0	0.65501	0
12626	12626-1	FLSLIPKAISAVSALANHF	�M	197.7	50	toxic	0.29545	0.52349	0.2406	0	1	0.25	1	0.58458	0.43264	0.53624	0.57785	0.52539	0.4622	0.0078	0.71002	0.68421	0.67983	0.52275	0.78687	0.46393	0.43866	0.58403	0.45404	0.51132	0.50507	0.49648	0.48137	0.56321	0.08197	0	0	0	0	0	0	0	0.35969	0.36035	0.25837	0.30995	0	0.26605	0
12627	12627-1	FLSLIPKAISAISALANHF	�M	34.86	50	toxic	0.29545	0.5302	0.23759	0	1	0.25	1	0.58406	0.43075	0.53122	0.5795	0.48077	0.54432	0.00739	0.71537	0.68421	0.67983	0.52275	0.78687	0.46393	0.43866	0.58403	0.45404	0.51132	0.50507	0.49648	0.48137	0.56321	0	0	0	0	0	0	0	0	0.33845	0.34037	0.24149	0.29186	0	0.24829	0
12628	12628-1	FLSLIPKAISAISALINHF	�M	9.266	50	toxic	0.29545	0.56711	0.21654	0	1	0.25	1	0.58254	0.4175	0.54628	0.59478	0.45563	0.62644	0.05262	0.75902	0.57895	0.67983	0.52275	0.78687	0.46393	0.43866	0.58403	0.45404	0.51132	0.50507	0.49648	0.48137	0.56321	0	0	0	0	0	0	0	0	0.34252	0.34414	0.24149	0.33096	0	0.24829	0
12629	12629-1	FLSLIPKIISAISALINHF	�M	2.766	50	toxic	0.29545	0.60403	0.19549	0	1	0.25	1	0.58108	0.40425	0.56135	0.61006	0.43048	0.70855	0.15992	0.80223	0.57895	0.67983	0.52275	0.78687	0.46393	0.43866	0.58403	0.45404	0.5447	0.53358	0.49648	0.50157	0.56321	0	0	0	0	0	0	0	0	0.39313	0.39201	0.2816	0.3746	0	0.2909	0
12630	12630-1	FLSLIPKIISAISALIKHF	�M	1.074	50	toxic	0.29545	0.60738	0.1985	0	1	0.28571	1	0.61606	0.37215	0.57307	0.5841	0.38181	0.70855	0.08315	0.81114	0.57895	0.67983	0.52275	0.78687	0.46393	0.43866	0.58403	0.45404	0.5447	0.53358	0.49648	0.50157	0.56321	0	0	0	0	0	0	0	0	0.40985	0.40633	0.2816	0.3746	0	0.2909	0
12635	12635-1	FIKIFHHIFKGNPKFSIIK	�M	50	43	toxic	0.29545	0.28188	0.37895	0	0	0.32143	0.74846	0.63907	0.45175	0.45254	0.67939	0.46374	0.47015	0	0.70067	0.68421	0.67983	0.52275	0.38169	0.46346	0.50802	0.50232	0.47538	0.57069	0.52926	0.59738	0.55678	0.56321	0	0	0	0	0	0	0	0	0.5183	0.46589	0.41024	0.44926	0	0.43922	0
12640	12640-2	GSTSFHLIYNKWFAVKRRRKR	�M	200	7	non-toxic	0.34091	0.22819	0.57444	0	0	0.42857	0.83672	0.7074	0.47284	0.56267	0.58481	0.41028	0.3198	0.00638	0.4971	0.14286	0.67983	0.72007	0.67886	0.636	0.56392	0.57591	0.60029	0.5978	0.55582	0.57773	0.56082	0.56321	0.06389	0	0	0	0.3499	0	0	0	0.5784	0.55183	0.40609	0.48061	0	0.41409	0
12641	12641-2	FFHHIFDPQIKSGLLVSMYD	�M	200	8	non-toxic	0.31818	0.13087	0.38045	0	0	0.14286	0.29744	0.4784	0.62265	0.53063	0.64089	0.44183	0.51001	0.0396	0.64944	0.65	0.67983	0.98875	0.98111	0.70675	0.57557	0.96495	0.78293	0.65404	0.62276	0.62285	0.62051	0.56321	0.07979	0	0	0	0	0	0	0	0.4338	0.43799	0.36127	0.40304	0	0.35346	0
12644	12644-1	FIVPSIFLLKKAFCIALKKC	�M	32	20	toxic	0.31818	0.31879	0.21053	0	0	0.32143	0.66814	0.64088	0.34573	0.55767	0.54865	0.40639	0.44865	0.02309	0.81114	0.6	0.67983	0.37739	0.42868	0.51436	0.43427	0.44452	0.47029	0.54851	0.53185	0.50982	0.52199	0.56321	0.0821	0	0	0	0	0	0	0	0.58608	0.57369	0.44841	0.51842	0	0.469	0
12674	12674-1	QLGKKKHRRRPSKKKRHW	-	100	0	non-toxic	0.27273	0.05369	0.84812	0	0	0.53571	0.8782	0.82768	0.54316	0.73242	0.45404	0.30911	0.10484	0	0.2049	0.61111	0.67983	0.52275	0.5287	0.42937	0.40476	0.40297	0.28014	0.43939	0.47743	0.46325	0.44569	0.56321	0	0	0	0	0	0	0	0	0.46543	0.4576	0.32669	0.39431	0	0.32969	0
12675	12675-1	QLGRRRHRRRPSRRRRHW	-	100	0	non-toxic	0.27273	0.05369	0.8782	0	0	0.53571	0.91615	0.8065	0.56209	0.73242	0.51648	0.30911	0.10484	0	0.15902	0.61111	0.67983	0.52275	0.5287	0.51739	0.56599	0.40297	0.28014	0.53081	0.55452	0.65025	0.55229	0.56321	0	0	0	0	0	0.33314	0	0	0.46724	0.45948	0.32808	0.39593	0	0.33051	0
12677	12677-1	RQIKIWFQNRRWGGQLGRRRHRRRPSRRRRHW	�M	50	25	toxic	0.59091	0.10067	0.76692	0	0	0.67857	0.92763	0.75068	0.35608	0.67306	0.60269	0.39849	0.15649	0	0.28731	0.53125	0.92928	0.57184	0.5953	0.56386	0.53597	0.59819	0.52244	0.57069	0.56403	0.58162	0.55184	0.354	0	0	0	0	0	0.183	0.38776	0	0.46995	0.46136	0.33416	0.40013	0	0.34034	0.11627
12679	12679-1	AAVALLPAVLLALLAPQLGKKKHRRRPSKKKRHW	�M	10	30	toxic	0.63636	0.02349	0.47519	0	0	0.53571	0.8782	0.70404	0.3084	0.70145	0.48846	0.4713	0.18882	0.34945	0.48998	0.47059	0.52106	0.59124	0.60644	0.56012	0.51242	0.6098	0.53626	0.55187	0.54524	0.54329	0.53007	0.53733	0.06993	0	0	0	0	0	0	0	0.49164	0.48021	0.34993	0.41726	0	0.35646	0
12680	12680-1	LTVSPWYGCGQLGKKKHRRRPSKKKRHW	�M	50	0	non-toxic	0.5	0.04362	0.67218	0	0	0.53571	0.80936	0.7287	0.4324	0.69557	0.58934	0.40055	0.22708	0	0.37817	0.46429	0.67983	0.4114	0.45604	0.43731	0.38613	0.47191	0.39486	0.45283	0.45951	0.43294	0.43133	0.56321	0.04289	0	0	0	0	0	0.44418	0	0.40985	0.40709	0.29073	0.35133	0	0.29473	0
12683	12683-1	LTVSPWYGCGMPFSTGKRIMLGE	�M	50	0	non-toxic	0.38636	0.04362	0.3985	0	0	0.21429	0.53751	0.53926	0.56603	0.61008	0.75696	0.4874	0.37779	0	0.61782	0.6087	0.67983	0.53688	0.46597	0.42984	0.33592	0.50325	0.44579	0.34954	0.32714	0.33155	0.32249	0.56321	0.07063	0	0	0	0	0	0	0	0.38681	0.38259	0.24205	0.31836	0	0.26277	0
12691	12691-1	GIGAVLKVLTTGLPALIKRKRQQ	�M	40.62811059	25	toxic	0.38636	0.36242	0.39248	0	0	0.35714	0.83936	0.66181	0.42628	0.69927	0.67375	0.55375	0.26706	0.00663	0.56036	0.52174	0.67983	0.54957	0.5689	0.5272	0.46894	0.56616	0.49794	0.52341	0.4919	0.5023	0.50606	0.56321	0.12821	0	0	0	0	0	0	0	0.45007	0.40332	0.28492	0.3468	0	0.28763	0
12697	12697-1	GIGAVLKWLPALIKRKRQQ	�M	45.95672715	5	non-toxic	0.29545	0.41275	0.44361	0	0	0.35714	0.83936	0.68177	0.45847	0.70783	0.61203	0.49862	0.28352	0.00665	0.54432	0.21053	0.67983	0.52275	0.68152	0.53584	0.49922	0.69475	0.49139	0.55389	0.51263	0.5091	0.48137	0.56321	0.07698	0	0	0	0	0	0	0	0.46634	0.40859	0.28603	0.34971	0	0.28681	0
1269	1269-1	RRWVRRVRRWVRRVVRVVRRWVRR	�M	10	10	toxic	0.40909	0.75168	0.59398	0	0	0.64286	0.92763	0.79599	0.28121	0.76003	0.61694	0.55037	0	0	0.51136	0	0.67983	0.59052	0.55994	0.50525	0.47153	0.55292	0.54305	0.54492	0.52796	0.48945	0.51885	0.56321	0.48783	0	0	0	0	0	0	0	0.44374	0.44403	0.31784	0.36328	0	0.32204	0
126	126-1	GIGHFLHKVKSFGKSWIGEIMNS	�M	82	50	toxic	0.38636	0.50336	0.42707	0	1	0.28571	0.73433	0.59698	0.51604	0.48977	0.661	0.40833	0.40072	0	0.57996	0.65217	0.67983	0.59411	0.63817	0.57903	0.51734	0.67363	0.58113	0.51445	0.50853	0.55372	0.51481	0.56321	0.07121	0	0	0	0	0	0	0	0.35066	0.35017	0.26224	0.27957	0	0.24911	0
12708	12708-2	LKPLLKPLLKPLLKPLLKPLLKPLLKPL	�M	47.4	50	toxic	0.5	0.23154	0.34286	0	1	0.46429	1	0.69811	0.29307	0.84551	0.28876	0.33394	0.37773	0	0.68285	0.67857	0.67983	0.5091	0.52822	0.49918	0.45471	0.53157	0.48605	0.52073	0.5081	0.47635	0.48586	0.56321	0	0	0	0	0	0	0	0	0.45052	0.44704	0.32448	0.39884	0	0.33625	0
1273	1273-1	FLGGLIKIVPAMICAVTKKC	�M	7.02757373	50	toxic	0.31818	0.47315	0.21053	0	0	0.28571	0.61695	0.61636	0.37972	0.61651	0.70239	0.50657	0.37356	0.00823	0.75813	0.55	0.67983	0.77802	0.52361	0.53864	0.49198	0.70752	0.54814	0.53686	0.49773	0.52656	0.51302	0.56321	0.15122	0	0	0	0	0	0	0	0.50429	0.49755	0.38008	0.42728	0	0.39497	0.18934
12756	12756-2	GLLDLLKLLLKAAG	�M	63	50	toxic	0.18182	0.54362	0.22707	0	0	0.21429	0.64078	0.56176	0.45811	0.58766	0.24706	0.18422	0.4057	0.02489	0.66949	0.85714	0.67983	0.52275	0.5287	0.50969	0.45626	0.54828	0.49042	0.43065	0.39581	0.22168	0.4311	0.56321	0	0	0	0	0	0	0	0	0.39991	0.39314	0.29903	0.33969	0	0.27178	0
12769	12769-2	HLGHHALDHLLK	�M	4457.962136	3	non-toxic	0.13636	0.61409	0.46617	0	0	0.17857	0.45631	0.50967	0.64262	0.5301	0.39516	0.28771	0.28445	0	0.4441	0.5	0.67983	0.52275	0.5287	0.50969	0.45626	0.54828	0.49042	0.74905	0.49644	0.49042	0.4899	0.56321	0	0	0	0	0	0	0	0	0.35156	0.32831	0.22213	0.27343	0	0.27151	0
12770	12770-2	ASHLGHHALDHLLK	�M	4002.711514	3	non-toxic	0.18182	0.55705	0.44962	0	0	0.17857	0.47838	0.50967	0.63221	0.53313	0.42121	0.31523	0.32465	0	0.44365	0.35714	0.67983	0.52275	0.5287	0.50969	0.45626	0.54828	0.49042	0.44342	0.38825	0.2828	0.2509	0.56321	0	0	0	0	0	0	0	0	0.36286	0.34565	0.24205	0.29282	0	0.28353	0
12771	12771-1	RWKIFKKIEKVG	�M	50	0	non-toxic	0.13636	0.54027	0.53233	0	1	0.35714	0.80141	0.75409	0.51432	0.60829	0.63762	0.42642	0.26004	0	0.55768	1	0.67983	0.52275	0.5287	0.50969	0.45626	0.54828	0.49042	0.10262	0.22565	0.49042	0.4899	0.56321	0.15076	0	0	0	0	0	0	0	0.22594	0.28194	0.23458	0.20491	0	0.27397	0
12772	12772-1	RWKIFKKAAKKG	�M	50	0	non-toxic	0.13636	0.39597	0.6015	0	1	0.42857	1	0.86851	0.48988	0.54998	0.49818	0.36606	0.13002	0	0.44633	0.75	0.67983	0.52275	0.5287	0.50969	0.45626	0.54828	0.49042	0.10262	0.22565	0.49042	0.4899	0.56321	0	0	0	0	0	0	0	0	0.42476	0.38749	0.27386	0.3329	0	0.27397	0
12773	12773-1	RWKIFKKVVKKG	�M	50	0	non-toxic	0.13636	0.47987	0.54135	0	1	0.42857	1	0.85524	0.45202	0.61359	0.54136	0.42771	0.13002	0	0.56704	1	0.67983	0.52275	0.5287	0.50969	0.45626	0.54828	0.49042	0.10262	0.22565	0.49042	0.4899	0.56321	0.27066	0	0	0	0	0	0	0	0.41392	0.37693	0.24952	0.34745	0	0.27397	0
12774	12774-1	RWKIFKKAAKKA	�M	50	0	non-toxic	0.13636	0.45638	0.57444	0	1	0.42857	1	0.8651	0.47284	0.57119	0.48439	0.40972	0.13002	0	0.46459	0.75	0.67983	0.52275	0.5287	0.50969	0.45626	0.54828	0.49042	0.10262	0.22565	0.49042	0.4899	0.56321	0	0	0	0	0	0	0	0	0.40578	0.38749	0.27386	0.3329	0	0.27397	0
12775	12775-1	RWKIFKKVVKKA	�M	50	0	non-toxic	0.13636	0.54027	0.51429	0	1	0.42857	1	0.85207	0.43498	0.6348	0.52758	0.47138	0.13002	0	0.58575	1	0.67983	0.52275	0.5287	0.50969	0.45626	0.54828	0.49042	0.10262	0.22565	0.49042	0.4899	0.56321	0.27262	0	0	0	0	0	0	0	0.39539	0.37693	0.24952	0.34745	0	0.27397	0
12776	12776-1	RWKIFKKVVKKW	�M	50	0	non-toxic	0.13636	0.46644	0.54737	0	1	0.42857	1	0.82812	0.45581	0.63612	0.51041	0.43798	0.13002	0	0.62539	0	0.67983	0.52275	0.5287	0.50969	0.45626	0.54828	0.49042	0.10262	0.22565	0.49042	0.4899	0.56321	0.28243	0	0	0	0	0	0	0	0.35698	0.37693	0.24952	0.34745	0	0.27397	0
12779	12779-1	HLLKRVQRELIGWLDWLK	�M	100	10	non-toxic	0.27273	0.58725	0.46316	0	0	0.25	0.70256	0.57468	0.57274	0.6803	0.46271	0.33994	0.31828	0.0258	0.5657	0.66667	0.67983	0.52275	0.5287	0.60261	0.57324	0.776	0.68009	0.5866	0.58799	0.54717	0.51818	0.56321	0.09322	0.2352	0	0	0	0	0	0	0.35653	0.33208	0.29876	0.32935	0	0.27042	0
12780	12780-2	RGLRRLGRKIAHGVKKYG	-	100	0	non-toxic	0.27273	0.66779	0.56842	0	1	0.46429	0.87643	0.79972	0.43507	0.59548	0.58776	0.32709	0.28933	0	0.42628	0.61111	0.67983	0.52275	0.5287	0.49078	0.544	0.97354	0.57822	0.56487	0.55668	0.50934	0.46297	0.56321	0.08758	0	0.35273	0	0	0.33314	0	0	0.28694	0.32868	0.23596	0.27602	0	0.26086	0
12781	12781-2	RGWRRWGRKWAHGWKKYG	-	100	0	non-toxic	0.27273	0.34564	0.73534	0	1	0.46429	0.87643	0.76226	0.54014	0.53364	0.60753	0.35193	0.11871	0	0.37639	0.61111	0.67983	0.52275	0.5287	0.33411	0.41382	0.97354	0.44773	0.43603	0.44807	0.36624	0.31239	0.56321	0	0.4704	0	0	0	0.33314	0	0	0.21961	0.26498	0.18893	0.21752	0	0.22289	0
12792	12792-3	LKWKSIVSWAKKVL	�M	75.90492908	35	toxic	0.18182	0.35906	0.38496	0	1	0.35714	1	0.73174	0.42155	0.68307	0.45377	0.38349	0.38103	0.00085	0.69131	0.57143	0.67983	0.52275	0.5287	0.50969	0.45626	0.54828	0.49042	0.39256	0.43727	0.40068	0.36647	0.56321	0.26551	0	0	0	0	0	0	0	0.28287	0.26724	0.15934	0.21299	0	0.15761	0
12804	12804-1	LKLMGIVKKVLGAL	-	68	0	non-toxic	0.18182	0.52685	0.21353	0	1	0.32143	1	0.71166	0.34763	0.63537	0.46046	0.35266	0.35482	0.00664	0.75635	0.85714	0.67983	0.52275	0.5287	0.50969	0.45626	0.54828	0.49042	0.56688	0.40985	0.40068	0.40687	0.56321	0.2474	0	0	0	0	0	0	0	0.36647	0.36487	0.25698	0.34583	0	0.27834	0
12807	12807-1	HLNKRVQRELIRWLDWLK	�M	100	5	non-toxic	0.27273	0.53691	0.55789	0	0	0.28571	0.75993	0.60313	0.59839	0.71034	0.47451	0.38361	0.27632	0.05309	0.48196	0.83333	0.67983	0.52275	0.5287	0.57623	0.55124	0.776	0.56779	0.57562	0.57892	0.53068	0.50561	0.56321	0.08964	0	0	0	0	0	0	0	0.36647	0.3415	0.30678	0.33807	0	0.27916	0
12808	12808-1	HLNKRVQRELRGWLDWLK	�M	100	2	non-toxic	0.27273	0.57383	0.5985	0	0	0.28571	0.75993	0.60536	0.62395	0.6803	0.46757	0.38104	0.18963	0	0.42361	0.66667	0.67983	0.52275	0.5287	0.57623	0.55124	0.776	0.56779	0.57562	0.57892	0.53068	0.50561	0.56321	0.08913	0.2352	0	0	0	0	0	0	0.32987	0.30682	0.27746	0.30608	0	0.24747	0
12809	12809-1	HLNKRVQRELIGWLRWLK	�M	100	4	non-toxic	0.27273	0.49329	0.53233	0	0	0.32143	0.812	0.63737	0.54831	0.68206	0.5085	0.39988	0.25456	0.02706	0.51403	0.66667	0.67983	0.52275	0.5287	0.57623	0.55124	0.776	0.56779	0.57562	0.57892	0.53068	0.50561	0.56321	0.09111	0.2352	0	0	0	0	0	0	0.37641	0.35055	0.28022	0.32385	0	0.25075	0
12810	12810-1	HLNKRVQRLLIGWLDWLK	�M	100	7	non-toxic	0.27273	0.51342	0.46316	0	0	0.28571	0.76964	0.60783	0.53875	0.66616	0.42768	0.34508	0.31828	0.22127	0.56837	0.66667	0.67983	0.52275	0.5287	0.57623	0.55124	0.776	0.56779	0.57562	0.52321	0.53068	0.50561	0.56321	0.08985	0.2352	0	0	0	0	0	0	0.3606	0.33585	0.3018	0.3329	0	0.27397	0
12811	12811-1	AFCWNVCVYRNAVRVCHRRCN	�M	49.79924679	0.4	non-toxic	0.34091	0.28188	0.42556	0	0	0.32143	0.5737	0.62623	0.4811	0.62022	0.73688	0.62972	0.18692	0.07048	0.57506	0.04762	0.67983	0.83381	0.86001	0.65398	0.61206	0.74721	0.64589	0.63477	0.5949	0.61945	0.59336	0.56321	0.28948	0	0	0	0	0	0	0	0.43425	0.45081	0.32918	0.38914	0	0.33761	0
12817	12817-1	HLLKRVQREIGWLRWLK	�M	100	23	toxic	0.25	0.4698	0.50827	0	0	0.32143	0.812	0.64389	0.53316	0.68789	0.49838	0.36296	0.26953	0	0.54833	0.64706	0.67983	0.52275	0.5287	0.69227	0.55927	0.54828	0.72835	0.55747	0.56532	0.60005	0.54241	0.56321	0.10082	0.25	0	0	0	0	0	0	0.3258	0.30004	0.239	0.27828	0	0.20268	0
12818	12818-1	HLNKRVQRLLIRWLRWLK	�M	100	14	non-toxic	0.27273	0.58054	0.50526	0	0	0.39286	0.87555	0.69465	0.46329	0.70857	0.39924	0.32881	0.29653	0	0.5657	0	0.67983	0.52275	0.5287	0.57623	0.55124	0.776	0.56779	0.57562	0.52321	0.53068	0.50561	0.56321	0.09537	0	0	0	0	0	0	0	0.43651	0.40746	0.32835	0.37589	0	0.3021	0
12819	12819-1	HLNKRVQRLLIRWLDWLK	�M	50	9	non-toxic	0.27273	0.5604	0.49774	0	0	0.32143	0.812	0.63512	0.52654	0.7015	0.39646	0.32881	0.31828	0.0698	0.551	0.83333	0.67983	0.52275	0.5287	0.57623	0.55124	0.776	0.56779	0.57562	0.52321	0.53068	0.50561	0.56321	0.09418	0	0	0	0	0	0	0	0.39358	0.36713	0.32835	0.36167	0	0.3021	0
12825	12825-1	KWCFRVCYRGICYRRCR	�M	3.525797822	14.3	toxic	0.25	0.19799	0.49925	0	1	0.42857	0.69638	0.74073	0.42551	0.63643	0.70643	0.32035	0.44838	0	0.60223	0.58824	0.67983	0.52275	0.5287	0.60005	0.64337	0.54828	0.31336	0.53932	0.52105	0.51492	0.47958	0.56321	0.0949	0	0	0	0	0	0	0	0.42702	0.44403	0.33389	0.38106	0	0.32887	0
12827	12827-2	PIHRRIPPRWPRLKRRW	�M	220.5888689	0	non-toxic	0.25	0.4094	0.68271	1	1	0.46429	1	0.76781	0.50701	0.81698	0.64345	0.49805	0.228	0	0.42094	0.47059	0.67983	0.52275	0.5287	0.49615	0.30616	0.54828	0.59762	0.56106	0.56813	0.48193	0.5083	0.56321	0	0	0	0	0	0	0	0	0.3249	0.34263	0.2473	0.28765	0	0.26523	0
12829	12829-3	RRRWRKRRWWW	�M	280.0339104	13	non-toxic	0.11364	0.08389	0.89323	1	1	0.46429	1	0.83738	0.63954	0.67275	0.42683	0.25408	0	0	0.34521	0	0.67983	0.52275	0.5287	0.50969	0.45626	0.54828	0.49042	0.52924	0.85489	0.49042	0.4899	0.56321	0	0	0	0	0	0	0	0	0.6019	0.37203	0.28714	0.36102	0	0.27452	0
12838	12838-2	INWLKIAKKVKGML	�M	100	20	toxic	0.18182	0.3557	0.37744	0	1	0.35714	1	0.73769	0.41682	0.65013	0.51152	0.38899	0.35835	0	0.65479	0.5	0.67983	0.52275	0.5287	0.50969	0.45626	0.54828	0.49042	0.57943	0.52624	0.53772	0.43604	0.56321	0.12666	0	0	0	0	0	0	0	0.31405	0.31135	0.21134	0.24758	0	0.22753	0
12839	12839-2	INWKKIKKKVAGML	�M	150	10	non-toxic	0.18182	0.31208	0.46015	0	1	0.39286	1	0.78081	0.43489	0.65922	0.53159	0.4	0.30438	0.0013	0.58085	0.78571	0.67983	0.52275	0.5287	0.50969	0.45626	0.54828	0.49042	0.43894	0.45735	0.53772	0.43604	0.56321	0.11205	0	0	0	0	0	0	0	0.24221	0.24048	0.14716	0.19425	0	0.15651	0
12841	12841-1	LKLLGIVKKVLGAI	-	68	0	non-toxic	0.18182	0.55705	0.18647	0	1	0.32143	1	0.71415	0.33059	0.63764	0.50104	0.37688	0.43874	0.01479	0.7853	0.85714	0.67983	0.52275	0.5287	0.50969	0.45626	0.54828	0.49042	0.51759	0.44181	0.40068	0.40687	0.56321	0.24775	0	0	0	0	0	0	0	0.36376	0.36525	0.25726	0.34583	0	0.27861	0
12842	12842-1	PMARNKKLLKKLRLKIAFK	-	87	0	non-toxic	0.29545	0.16443	0.49624	0	0	0.46429	0.84554	0.77049	0.38963	0.67351	0.36804	0.31285	0.26145	0	0.5216	0.15789	0.67983	0.52275	0.12739	0.46439	0.42728	0.51927	0.382	0.5261	0.4986	0.47732	0.46768	0.56321	0	0	0	0	0	0	0	0	0.35337	0.37467	0.29239	0.32999	0	0.31166	0
12845	12845-1	KFLKLKWLKSWKNFK	�M	250	5	non-toxic	0.20455	0.16779	0.54586	1	1	0.42857	1	0.7725	0.45486	0.54707	0.27742	0.24866	0.22653	0	0.59154	0.66667	0.67983	0.52275	0.5287	0.50969	0.28131	0.54828	0.49042	0.50952	0.47895	0.53772	0.49125	0.56321	0	0	0	0	0	0	0	0	0.2892	0.3464	0.25311	0.28313	0	0.30948	0
12846	12846-1	FKLKLKFSNKLKWKW	�M	64	5	non-toxic	0.20455	0.25168	0.54586	1	1	0.42857	1	0.7725	0.45486	0.54707	0.27742	0.24866	0.22653	0	0.59154	0.53333	0.67983	0.52275	0.5287	0.50969	0.28131	0.54828	0.49042	0.42908	0.41676	0.36357	0.38398	0.56321	0	0	0	0	0	0	0	0	0.19657	0.25481	0.20194	0.23788	0	0.21688	0
12847	12847-1	LFKKNKLWFKSKKWL	�M	500	5	non-toxic	0.20455	0.20805	0.54586	1	1	0.42857	1	0.7725	0.45486	0.54707	0.27742	0.24866	0.22653	0	0.59154	0.73333	0.67983	0.52275	0.5287	0.50969	0.73214	0.54828	0.49042	0.57629	0.55582	0.53772	0.53658	0.56321	0	0	0	0	0	0	0	0	0.63263	0.60196	0.44288	0.52844	0	0.44551	0
12878	12878-1	KLKNFAKGVAQSLLNKASCKLSGQC	�M	189.5741785	0	non-toxic	0.43182	0.25839	0.44511	0	0	0.35714	0.69109	0.65165	0.45941	0.62764	0.50747	0.42642	0.29244	0	0.48597	0.72	0.67983	0.50838	0.54057	0.49428	0.45989	0.53691	0.49163	0.52341	0.50788	0.47805	0.48945	0.56321	0.06577	0	0.25015	0	0	0	0.5006	0	0.38048	0.3758	0.27331	0.31125	0	0.28845	0
12887	12887-1	GWRTLLKKAEVKTVGKLALKHYL	�M	15	23	toxic	0.38636	0.05369	0.44812	0	0	0.35714	0.72551	0.65079	0.46131	0.64465	0.55879	0.44385	0.25714	0	0.56437	0.56522	0.67983	0.28448	0.36425	0.39435	0.32117	0.40251	0.36794	0.43065	0.42064	0.36575	0.38016	0.56321	0.14048	0.182	0	0	0	0	0	0	0.32806	0.31285	0.23043	0.27182	0	0.23737	0
12894	12894-1	GIWKKWIKKWLKKLLKKLWKKG	�M	1.645513421	10	toxic	0.36364	0.39933	0.55188	0	0	0.53571	0.79082	0.77357	0.35667	0.64962	0.35247	0.20784	0.2792	0	0.5755	0.04545	0.67983	0.4624	0.49721	0.45319	0.40916	0.49025	0.41329	0.50056	0.48888	0.43148	0.46656	0.56321	0	0	0	0	0	0	0	0	0.49751	0.47305	0.33997	0.43051	0	0.35946	0
12895	12895-1	GIWKKWIKKVVNVLKNLF	�M	3.644887672	10	toxic	0.27273	0.60738	0.39398	0	1	0.39286	1	0.71263	0.39324	0.61315	0.5529	0.51291	0.2573	0.00547	0.69488	0.05556	0.67983	0.52275	0.5287	0.45085	0.42262	0.69475	0.48751	0.47502	0.47074	0.42978	0.41854	0.56321	0.28551	0	0	0	0	0	0	0	0.46679	0.45458	0.33831	0.38688	0	0.32614	0
12896	12896-3	GVIKAAKKVVKVLKKLF	�M	4.851071568	50	toxic	0.25	0.72819	0.3188	0	1	0.42857	1	0.79007	0.31192	0.63176	0.53878	0.52525	0.18066	0	0.68686	0.29412	0.67983	0.52275	0.5287	0.39879	0.39234	0.54828	0.31312	0.4981	0.49169	0.42008	0.47127	0.56321	0.4162	0	0.37493	0	0	0	0	0	0.45459	0.43309	0.32503	0.37136	0	0.30975	0
12898	12898-1	GWKTLLKKAEVKTVGKLALKHYL	�M	15	40	toxic	0.38636	0.04362	0.44361	0	0	0.35714	0.71227	0.6523	0.45847	0.64465	0.55065	0.44385	0.25714	0	0.57016	0.56522	0.67983	0.34483	0.41293	0.42377	0.35016	0.4415	0.40286	0.44947	0.43727	0.39025	0.40058	0.56321	0.14048	0.182	0	0	0	0	0	0	0.32806	0.31323	0.23071	0.27182	0	0.23764	0
12899	12899-1	GYRTLLKKAEVKTVGKLALKHWL	�M	15	23	toxic	0.38636	0.05705	0.44812	0	0	0.35714	0.72551	0.65079	0.46131	0.64465	0.55879	0.44385	0.25714	0	0.56437	0.56522	0.67983	0.51557	0.55098	0.50712	0.43219	0.55176	0.50182	0.5028	0.48456	0.45937	0.45871	0.56321	0.13918	0	0	0	0	0	0	0	0.3606	0.33019	0.24454	0.28701	0.20477	0.25212	0
12923	12923-1	GIWKKWIKKWLNVLKNLF	�M	3.166074198	10	toxic	0.27273	0.51678	0.4391	0	1	0.39286	1	0.70377	0.42164	0.58576	0.46462	0.3956	0.29927	0.00094	0.67572	0.05556	0.67983	0.52275	0.5287	0.45085	0.42262	0.69475	0.48751	0.47502	0.47074	0.42978	0.41854	0.56321	0.09585	0	0	0	0	0	0	0	0.47402	0.46099	0.34385	0.39302	0	0.33215	0
12924	12924-1	GIWKKWIKKWLKVLKNLF	�M	2.425683914	10	toxic	0.27273	0.52349	0.44211	0	1	0.42857	1	0.73475	0.38954	0.59813	0.43722	0.34422	0.29927	0	0.68508	0.05556	0.67983	0.52275	0.5287	0.45085	0.42262	0.69475	0.48751	0.47502	0.47074	0.42978	0.41854	0.56321	0.09621	0	0	0	0	0	0	0	0.493	0.47946	0.35934	0.40983	0	0.34854	0
12926	12926-2	LLKAAAKAAAKLL	-	128	0	non-toxic	0.15909	0.5604	0.25564	0	1	0.32143	1	0.74339	0.37413	0.59045	0.37029	0.43235	0.23245	0	0.60223	0.61538	0.67983	0.52275	0.5287	0.50969	0.45626	0.54828	0.49042	0.55322	0.49536	0.49042	0.62096	0.56321	0	0	0	0	0	0	0	0	0.47266	0.45307	0.33527	0.39593	0	0.34663	0
12944	12944-2	WVKAAAKAAAKVW	�M	64	7	non-toxic	0.15909	0.45638	0.35489	0	1	0.32143	1	0.72367	0.43661	0.57333	0.64452	0.72638	0	0	0.59332	0.61538	0.67983	0.52275	0.5287	0.50969	0.45626	0.54828	0.49042	0.58705	0.51695	0.49042	0.66046	0.56321	0.2544	0	0	0	0	0	0	0	0.51514	0.47418	0.35491	0.41629	0	0.36848	0
12945	12945-1	WIKAAAKAAAKIW	�M	256	5	non-toxic	0.15909	0.46644	0.34887	0	1	0.32143	1	0.71947	0.43282	0.55865	0.64932	0.59596	0.24004	0	0.60891	0.61538	0.67983	0.52275	0.5287	0.50969	0.45626	0.54828	0.49042	0.4795	0.44785	0.49042	0.34268	0.56321	0	0	0	0	0	0	0	0	0.56801	0.50057	0.37898	0.4415	0	0.39579	0
12946	12946-1	WFKAAAKAAAKFW	�M	256	5	non-toxic	0.15909	0.39933	0.38797	0	1	0.32143	1	0.70993	0.45743	0.38738	0.57248	0.6173	0	0	0.60445	0.61538	0.67983	0.52275	0.5287	0.50969	0.45626	0.54828	0.49042	0.68877	0.58238	0.49042	0.9614	0.56321	0	0	0	0	0	0	0	0	0.53231	0.48285	0.36266	0.42437	0	0.37749	0
12950	12950-1	MNGFILGKFFDVAKKILDTIFQK	�M	4	10	toxic	0.38636	0.42617	0.3609	0	0	0.25	0.66726	0.56568	0.50837	0.48493	0.60548	0.4606	0.32001	0.04483	0.64321	0.56522	0.67983	0.36063	0.38145	0.38945	0.39363	0.38765	0.37109	0.45978	0.44137	0.40238	0.40507	0.56321	0.07168	0	0	0	0	0	0	0	0.44645	0.45797	0.3314	0.36684	0	0.32368	0
12951	12951-1	MADVIAKIVEIVKGLIDQFTQK	�M	7.14	10	toxic	0.36364	0.62752	0.33684	0	0	0.17857	0.32215	0.50967	0.56121	0.67564	0.76767	0.61278	0.37114	0.46524	0.61782	0.63636	0.67983	0.52131	0.51441	0.48237	0.42262	0.51973	0.4487	0.50235	0.48197	0.45064	0.46522	0.56321	0.22261	0	0	0	0	0	0	0	0.39946	0.36299	0.30429	0.33549	0	0.28735	0
12952	12952-1	MQTFQDILGKVIEVIKAIVDAK	�M	20	10	toxic	0.36364	0.57047	0.33684	0	0	0.17857	0.32215	0.50967	0.56121	0.67564	0.76767	0.61278	0.37114	0.46581	0.61782	0.77273	0.67983	0.40637	0.37128	0.45552	0.36775	0.46727	0.43803	0.47838	0.47204	0.43561	0.43873	0.56321	0.23061	0	0	0	0	0	0	0	0.36512	0.36336	0.25394	0.3371	0	0.26304	0
12953	12953-1	MAGVIAKIVEIVKGLIDQFTQK	�M	3.7	10	toxic	0.36364	0.58054	0.31579	0	0	0.21429	0.61077	0.54085	0.51397	0.65251	0.79548	0.62609	0.35334	0.3475	0.6441	0.63636	0.67983	0.47677	0.4805	0.46369	0.4045	0.49396	0.42615	0.49093	0.47182	0.43561	0.45265	0.56321	0.2179	0	0.28554	0	0	0	0	0	0.40398	0.36713	0.30761	0.33937	0	0.2909	0
12959	12959-3	GVIKAAKKVVNVLKNLF	�M	8.389671744	50	toxic	0.25	0.71477	0.31278	0	1	0.35714	1	0.71302	0.37611	0.60556	0.5968	0.63404	0.18066	0.00544	0.66771	0.29412	0.67983	0.52275	0.5287	0.39879	0.39234	0.54828	0.31312	0.4981	0.49169	0.42008	0.47127	0.56321	0.41493	0	0.37493	0	0	0	0	0	0.42973	0.41915	0.30844	0.35359	0	0.292	0
12960	12960-3	GVIKAAKKVVKVLKNLF	�M	4.672292819	50	toxic	0.25	0.72148	0.31579	0	1	0.39286	1	0.75184	0.34402	0.61866	0.56779	0.57964	0.18066	0	0.67751	0.29412	0.67983	0.52275	0.5287	0.39879	0.39234	0.54828	0.31312	0.4981	0.49169	0.42008	0.47127	0.56321	0.41128	0	0.37493	0	0	0	0	0	0.45007	0.43837	0.32503	0.37136	0	0.30975	0
12966	12966-1	VNFKLLSHSLLVTLASHL	�M	50.18518333	5	non-toxic	0.27273	0.13423	0.26316	0	0	0.21429	0.6549	0.54726	0.48083	0.59018	0.42109	0.39817	0.44043	0.21723	0.71047	0.72222	0.67983	0.52275	0.5287	0.39085	0.33359	0.49582	0.38734	0.42214	0.38545	0.42663	0.41248	0.56321	0.17185	0	0	0	0	0	0	0	0.30456	0.30946	0.21411	0.26212	0	0.23682	0
12967	12967-1	KLLSHSLLVTLA	�M	77.23558398	4	non-toxic	0.13636	0.16107	0.22556	0	0	0.21429	0.63813	0.56752	0.45717	0.65733	0.3577	0.31211	0.50338	0.17595	0.72962	0.83333	0.67983	0.52275	0.5287	0.50969	0.45626	0.54828	0.49042	0.44634	0.53315	0.49042	0.4899	0.56321	0.12543	0	0	0	0	0	0	0	0.34433	0.38372	0.26999	0.36846	0	0.22617	0
12968	12968-1	ANWKGIAAMAKKLL	�M	230	5	non-toxic	0.18182	0.3255	0.36992	0	1	0.32143	1	0.7074	0.44607	0.57516	0.51397	0.45505	0.2469	0	0.57194	0.5	0.67983	0.52275	0.5287	0.50969	0.45626	0.54828	0.49042	0.39547	0.45131	0.3968	0.37096	0.56321	0	0	0	0	0	0	0	0	0.32761	0.31097	0.19862	0.25436	0	0.19831	0
12969	12969-1	INWKGIAAMAKKLA	�M	220	5	non-toxic	0.18182	0.25839	0.36241	0	1	0.32143	1	0.7074	0.44134	0.57743	0.59648	0.49028	0.30438	0	0.58619	0.57143	0.67983	0.52275	0.5287	0.50969	0.45626	0.54828	0.49042	0.43894	0.48262	0.53772	0.43604	0.56321	0	0	0	0	0	0	0	0	0.23136	0.25481	0.14827	0.20103	0	0.14231	0
13018	13018-1	MADVIAKIVEIVKKLIDQFTQK	�M	9.88	10	toxic	0.36364	0.67785	0.3609	0	0	0.21429	0.60459	0.53926	0.54236	0.70455	0.73361	0.59947	0.37114	0.39093	0.6098	0.27273	0.67983	0.52131	0.51441	0.48237	0.42262	0.51973	0.4487	0.50235	0.48197	0.45064	0.46522	0.56321	0.22661	0	0	0	0	0	0	0	0.40352	0.36638	0.30705	0.33872	0	0.29036	0
13019	13019-1	MAGVIAKIVEIVKKLIDQFTQK	�M	3.125	10	toxic	0.36364	0.63087	0.33835	0	0	0.25	0.66726	0.57023	0.49417	0.68142	0.76142	0.61278	0.35334	0.20859	0.63608	0.27273	0.67983	0.47677	0.4805	0.46369	0.4045	0.49396	0.42615	0.49093	0.47182	0.43561	0.45265	0.56321	0.22175	0	0.28554	0	0	0	0	0	0.40804	0.3709	0.31037	0.34228	0	0.29391	0
13020	13020-1	MADFIAKIVEIVKGLIDQFTQK	�M	10	10	toxic	0.36364	0.62416	0.34586	0	0	0.17857	0.32215	0.50967	0.56689	0.6207	0.74638	0.58055	0.37114	0.46748	0.62094	0.63636	0.67983	0.44732	0.43473	0.43848	0.38018	0.45891	0.39559	0.47569	0.45822	0.41523	0.43582	0.56321	0.14826	0	0	0	0	0	0	0	0.40217	0.36525	0.30595	0.33743	0	0.28927	0
13021	13021-1	MADVIAKIFEIVKGLIDQFTQK	�M	4.76	10	toxic	0.36364	0.62081	0.34586	0	0	0.17857	0.32215	0.50967	0.56689	0.6207	0.74638	0.58055	0.37114	0.46963	0.62094	0.63636	0.67983	0.52131	0.51441	0.48237	0.4102	0.51973	0.4487	0.47883	0.46102	0.41935	0.43918	0.56321	0.14847	0	0	0	0	0	0	0	0.40127	0.36487	0.30567	0.3371	0	0.28872	0
13024	13024-1	MQFITDLIKKAVDFFKGLVGNK	�M	11.1	10	toxic	0.36364	0.54027	0.38045	0	0	0.25	0.66726	0.56927	0.52068	0.52962	0.60604	0.49368	0.26364	0.00358	0.60891	0.59091	0.67983	0.27658	0.34754	0.37964	0.33696	0.41968	0.34635	0.45933	0.43878	0.39728	0.40305	0.56321	0.15434	0	0	0	0	0	0	0	0.38319	0.35695	0.2556	0.32708	0	0.27779	0
13025	13025-1	MQFITDLIKKAVDFIKGLFGNK	�M	2.63	10	toxic	0.36364	0.55369	0.37744	0	0	0.25	0.66726	0.56894	0.51879	0.52528	0.60746	0.45515	0.33456	0.00333	0.61336	0.59091	0.67983	0.27658	0.34754	0.37964	0.33696	0.41968	0.34635	0.45933	0.43878	0.39728	0.40305	0.56321	0.077	0	0	0	0	0	0	0	0.38997	0.36336	0.26058	0.33646	0	0.28298	0
13026	13026-1	MQFITDLIKKAVDVIKGLFGNK	�M	8.33	10	toxic	0.36364	0.55705	0.36842	0	0	0.25	0.66726	0.57009	0.51311	0.58022	0.62875	0.48737	0.33456	0.00313	0.61024	0.59091	0.67983	0.27658	0.34754	0.37964	0.33696	0.41968	0.34635	0.45933	0.43878	0.39728	0.40305	0.56321	0.1533	0	0	0	0	0	0	0	0.38771	0.3611	0.25864	0.33452	0	0.28107	0
13047	13047-2	LKKWWKTSKGLLGGLLGKVTSVIK	-	64	0	non-toxic	0.40909	0.48658	0.40752	0	0	0.39286	0.76876	0.67978	0.40176	0.62022	0.49922	0.34294	0.3167	0.04801	0.61559	0.70833	0.67983	0.55508	0.55994	0.56596	0.4837	0.58101	0.5348	0.57473	0.53358	0.5268	0.5	0.56321	0.1419	0	0	0	0	0	0	0	0.46498	0.44591	0.33057	0.40853	0	0.354	0.15659
13059	13059-1	GFGCNGPWDEDDMKCHNHCKSIKGYKGGYCASAGFVCKCY	�M	58.42694578	1.55	non-toxic	0.77273	0.10403	0.50677	0	0	0.21429	0.42365	0.52677	0.63419	0.54216	0.72542	0.42064	0.36192	0	0.46058	0.7	0.63188	0.46408	0.47421	0.4686	0.41951	0.50557	0.44628	0.51669	0.50443	0.47611	0.47621	0.51565	0.03976	0	0	0	0	0	0	0.09388	0.385	0.38485	0.27884	0.33937	0.23087	0.27725	0.09215
13066	13066-1	AARIILRIRFR	�M	128	10	non-toxic	0.11364	0.38926	0.34286	0	1	0.35714	1	0.78008	0.39504	0.5889	0.60846	0.37318	0.4942	0	0.66058	0.09091	0.67983	0.52275	0.5287	0.50969	0.45626	0.54828	0.49042	0.52924	0.67091	0.49042	0.4899	0.56321	0	0	0	0	0	0	0	0	0.41798	0.47983	0.45311	0.46897	0	0.51871	0
13074	13074-1	KETWWETWWTEWSQPKKKRKV	-	200	0	non-toxic	0.34091	0.13087	0.72782	0	0	0.28571	0.69109	0.58855	0.70536	0.73987	0.74446	0.62532	0.05389	0	0.39555	0.47619	0.67983	0.59531	0.55171	0.56526	0.49741	0.69638	0.55081	0.60184	0.54805	0.59277	0.5662	0.56321	0.06731	0	0	0	0	0	0	0	0.46136	0.46136	0.33167	0.39851	0	0.3357	0
13079	13079-1	GLRKRLRKFRNKQKEKLKKIGQKIQGLLPKLAPRTDY	�M	14.38548145	1	non-toxic	0.70455	0.4698	0.61805	0	0	0.60714	0.80583	0.71168	0.33035	0.72237	0.54074	0.39726	0.27518	0	0.3902	0.89189	0.61354	0.48683	0.49697	0.50689	0.45549	0.52669	0.48266	0.5326	0.51781	0.49333	0.50314	0.48946	0	0	0	0	0	0	0.33373	0	0.39268	0.39502	0.28326	0.34001	0	0.29118	0
13080	13080-1	GLRKRLRKFRNKSKEKLKKIGQKIQGLLPKLAPRTDY	�M	14.51948447	1	non-toxic	0.70455	0.49329	0.60752	0	0	0.60714	0.80583	0.71357	0.32372	0.70948	0.5199	0.36519	0.30577	0	0.40178	0.86486	0.61515	0.48922	0.49915	0.50852	0.45756	0.52878	0.4846	0.53395	0.51911	0.49503	0.50471	0.48946	0	0	0	0	0	0	0.33373	0	0.39087	0.39314	0.28188	0.3384	0	0.28981	0
13082	13082-1	GLRKRLRKFRNKIKEILKKIGQKIQGLLPKLAPRTDY	�M	14.48314411	10	toxic	0.70455	0.57383	0.55188	0	0	0.57143	0.80406	0.69611	0.32268	0.70776	0.56183	0.38518	0.35952	0	0.46013	0.89189	0.60931	0.4818	0.49213	0.50292	0.45135	0.52252	0.47829	0.52924	0.51479	0.48969	0.49978	0.48946	0	0	0	0	0	0	0.33373	0	0.34433	0.35205	0.24979	0.3022	0	0.25703	0
13083	13083-1	GLRKRLRKFRNKIKELLKKIGQKIQGLLPKLAPRTDY	�M	14.48314411	14	toxic	0.70455	0.57047	0.55489	0	0	0.57143	0.80406	0.69611	0.32458	0.7069	0.53061	0.37185	0.33777	0	0.45479	0.89189	0.6077	0.48012	0.49068	0.50152	0.45005	0.52089	0.47684	0.52812	0.51371	0.48848	0.49865	0.48946	0	0	0	0	0	0	0.33373	0	0.34659	0.35432	0.25145	0.30414	0	0.25867	0
13088	13088-1	GLRKRLRKFRNKIKEKLKKHGQKIQGLLPKLAPRTDY	�M	14.35640677	1	non-toxic	0.70455	0.47987	0.61805	0	0	0.60714	0.80583	0.71128	0.33035	0.70174	0.52909	0.37852	0.27518	0	0.39287	0.89189	0.61273	0.48204	0.48171	0.46766	0.41408	0.48398	0.43997	0.50056	0.48823	0.45598	0.47015	0.48946	0	0	0	0	0	0	0.33373	0	0.38138	0.38485	0.27552	0.33129	0	0.28326	0
13094	13094-1	GLRKRLRKFRNKIKEKLKKIGQKCQGLLPKLAPRTDY	�M	14.46677502	2	non-toxic	0.70455	0.52349	0.59398	0	0	0.60714	0.78376	0.71283	0.3152	0.71034	0.53011	0.3681	0.28726	0	0.41247	0.89189	0.61314	0.48204	0.49237	0.50292	0.44358	0.52252	0.47854	0.51311	0.49989	0.47077	0.48317	0.48946	0	0	0	0	0	0	0.33373	0	0.37551	0.37995	0.27165	0.32676	0	0.27916	0
13097	13097-1	GLRKRLRKFRNKIKEKLKKIGQKSQGLLPKLAPRTDY	�M	14.51948447	1	non-toxic	0.70455	0.49329	0.60752	0	0	0.60714	0.80583	0.71357	0.32372	0.70948	0.5199	0.36519	0.30577	0	0.40178	0.86486	0.61515	0.48204	0.49237	0.50292	0.45445	0.52252	0.47854	0.53551	0.52062	0.49697	0.50651	0.48946	0	0	0	0	0	0	0.33373	0	0.41527	0.41462	0.29876	0.35747	0	0.30675	0
13120	13120-1	QSHLSLCRWCCNCCHNKGCGFCCKF	�M	34.71	50	toxic	0.43182	0.25168	0.41654	0	0	0.28571	0.46249	0.58764	0.50941	0.55576	0.598	0.3321	0.29404	0	0.54254	0.72	0.67983	0.51341	0.47687	0.48868	0.42469	0.44963	0.43949	0.53708	0.50875	0.45428	0.47621	0.56321	0	0	0	0	0	0	0	0	0.38771	0.40633	0.28105	0.34874	0	0.30511	0
13124	13124-1	RWRRWWRWI	�M	85.28045945	2.3	non-toxic	0.06818	0.44966	0.70677	0	1	0.35714	1	0.75917	0.62413	0.63259	0.53555	0.32538	0.17336	0	0.56615	0	0.67983	0.52275	0.5287	0.50969	0.45626	0.54828	0.49042	0.52924	0.51004	0.49042	0.4899	0.56321	0	0	0	0	0	0	0	0	0.48351	0.37693	0.1491	0.37977	0	0.18711	0
13125	13125-1	KWKKWWKWI	�M	92.15992627	2	non-toxic	0.06818	0.40268	0.66617	0	1	0.35714	1	0.77929	0.59857	0.63259	0.45231	0.32538	0.17336	0	0.62762	0	0.67983	0.52275	0.5287	0.50969	0.45626	0.54828	0.49042	0.52924	0.51004	0.49042	0.4899	0.56321	0	0	0	0	0	0	0	0	0.48757	0.38032	0.15159	0.38203	0	0.18902	0
13126	13126-1	KKKKWWWWI	�M	92.15992627	2.2	non-toxic	0.06818	0.19799	0.66617	0	1	0.35714	1	0.77929	0.59857	0.63259	0.45231	0.32538	0.17336	0.21605	0.62762	0	0.67983	0.52275	0.5287	0.50969	0.45626	0.54828	0.49042	0.52924	0.51004	0.49042	0.4899	0.56321	0	0	0	0	0	0	0	0	1	0.73916	0.31425	0.53426	0	0.40317	0
13127	13127-1	KWKKWWKWF	�M	89.9564976	6	non-toxic	0.06818	0.33893	0.69474	0	1	0.35714	1	0.77285	0.61655	0.5089	0.39681	0.3408	0	0	0.62405	0	0.67983	0.52275	0.5287	0.50969	0.45626	0.54828	0.49042	0.52924	0.51004	0.49042	0.4899	0.56321	0	0	0	0	0	0	0	0	0.44645	0.38032	0.15159	0.38203	0	0.18902	0
13146	13146-1	RWKIFKKIEKMGRNIRDGIVKAGPAIQVLGSAKAI	�M	200	10	non-toxic	0.65909	0.32215	0.4406	0	1	0.46429	0.82171	0.66353	0.3546	0.62991	0.68696	0.49248	0.34359	0.00631	0.5314	0.85714	0.56579	0.50551	0.53379	0.51576	0.45756	0.56105	0.50012	0.52409	0.50205	0.47781	0.49304	0.48405	0.09421	0	0	0	0.20574	0.16657	0	0.10781	0.33665	0.34602	0.24869	0.3009	0	0.24611	0
13147	13147-2	HRRQGPIFDTRPSPFNPNQPRPGPIY	�M	100	10	non-toxic	0.45455	0.13758	0.64662	0	0	0.28571	0.7917	0.58344	0.65424	0.74459	0.86388	0.74476	0.26079	0	0.37149	0.76923	0.67983	0.64272	0.59094	0.59094	0.56056	0.60701	0.55203	0.58593	0.56748	0.59932	0.56082	0.56321	0	0	0	0	0	0	0	0.29336	0.55626	0.52092	0.38368	0.45443	0	0.39334	0
13154	13154-1	KWLRWVRRRWW	�M	100	46.2	toxic	0.11364	0.50336	0.66015	0	1	0.39286	1	0.76968	0.56079	0.66118	0.44386	0.34796	0.06868	0	0.56615	0	0.67983	0.52275	0.5287	0.50969	0.45626	0.54828	0.49042	0.52924	0.35241	0.49042	0.4899	0.56321	0.15863	0	0	0	0	0	0	0	0.53954	0.46626	0.32393	0.39754	0	0.36547	0
13155	13155-1	KWLRRPWRRWR	�M	100	3.4	non-toxic	0.11364	0.49664	0.78947	0	1	0.42857	1	0.81875	0.60821	0.73202	0.4379	0.31433	0.06868	0	0.39599	0.54545	0.67983	0.52275	0.5287	0.50969	0.45626	0.54828	0.49042	0.52924	0.35241	0.49042	0.4899	0.56321	0	0	0	0	0	0	0	0	0.33077	0.40784	0.32199	0.34001	0	0.35236	0
13156	13156-1	KWLRRPWRWWR	�M	100	55.6	toxic	0.11364	0.48993	0.73985	0	1	0.39286	1	0.76999	0.61096	0.69877	0.45521	0.35216	0.06868	0	0.4882	0.54545	0.67983	0.52275	0.5287	0.50969	0.45626	0.54828	0.49042	0.52924	0.35241	0.49042	0.4899	0.56321	0	0	0	0	0	0	0	0	0.42883	0.35092	0.32199	0.34001	0	0.35236	0
13161	13161-1	KLCKIVVIKVCK	�M	100	0.6	non-toxic	0.13636	0.4094	0.23609	0	0	0.32143	0.66814	0.7277	0.36182	0.76335	0.61602	0.45083	0.39751	0.00072	0.78708	0	0.67983	0.52275	0.5287	0.50969	0.45626	0.54828	0.49042	0.44634	0.55258	0.49042	0.4899	0.56321	0.41438	0	0	0	0	0	0	0	0.50565	0.49303	0.43513	0.4596	0	0.38651	0
13162	13162-1	RLCRIWWIRWCR	�M	100	0.9	non-toxic	0.13636	0.13087	0.45714	0	0	0.32143	0.78994	0.68112	0.50098	0.6719	0.56217	0.25817	0.39751	0	0.67884	0	0.67983	0.52275	0.5287	0.50969	0.45626	0.54828	0.49042	0.31279	0.48823	0.49042	0.4899	0.56321	0	0	0	0	0	0	0	0	0.64663	0.62156	0.5704	0.59729	0	0.49795	0
13190	13190-1	KFKKLFKKLSPVFKRIVQRIKDFLR	�M	50	18	toxic	0.43182	0.76174	0.48271	0	0	0.5	0.82348	0.72269	0.34712	0.60983	0.46414	0.37463	0.2764	0.00039	0.58842	0.44	0.67983	0.47893	0.49891	0.48681	0.42107	0.51253	0.43682	0.51557	0.50572	0.47441	0.46454	0.56321	0.14009	0	0	0	0	0	0	0	0.36331	0.35507	0.26667	0.33096	0	0.28681	0
13191	13191-1	CGIYRSLKLIKSLVLIK	-	100	0	non-toxic	0.25	0.24497	0.2797	0	0	0.32143	0.70521	0.66348	0.38928	0.69537	0.50682	0.2324	0.73822	0.13897	0.75679	0.35294	0.67983	0.52275	0.5287	0.4142	0.38251	0.54828	0.13922	0.51199	0.48434	0.43221	0.50314	0.56321	0.10632	0	0	0	0	0	0	0	0.43516	0.41161	0.25477	0.33452	0	0.28708	0
13330	13330-1	FAKKFAKKFKKFAKKFAKFAFAF	�M	18.7335406	50	toxic	0.38636	0.55705	0.43308	0	0	0.5	0.78553	0.75251	0.31588	0.28579	0.46989	0.48204	0	0	0.62138	0.73913	0.67983	0.54334	0.60378	0.52977	0.45652	0.59192	0.53772	0.5438	0.51587	0.49648	0.48115	0.56321	0	0	0	0	0	0	0	0	0.34975	0.35922	0.26307	0.3148	0	0.28025	0
13331	13331-1	FKLRAKIKVRLRAKIKL	�M	64.17153397	50	toxic	0.25	0.14765	0.4391	0	0	0.46429	0.8632	0.79746	0.35366	0.65608	0.41391	0.30947	0.31687	0	0.58664	0.29412	0.67983	0.52275	0.5287	0.38758	0.28261	0.54828	0.32646	0.40556	0.41438	0.30221	0.33191	0.56321	0.10556	0	0	0	0	0	0	0	0.19928	0.24764	0.18008	0.23077	0	0.177	0
13332	13332-1	FAVAVKAVAVKAVAVKAVKKAVKKVKKAVKKAVKKKK	�M	9.2	50	toxic	0.70455	0.3557	0.38647	0	0	0.71429	0.80759	0.7985	0.0826	0.66993	0.60579	0.68927	0	0.00226	0.57595	0.45946	0.62986	0.56705	0.57399	0.54495	0.49638	0.58473	0.53165	0.5577	0.53315	0.52389	0.5175	0.51565	0.43473	0	0	0	0	0	0	0	0.3746	0.37128	0.27248	0.32127	0	0.28134	0
13333	13333-1	FLAAARIAKRVAKKARKLAKRAARKRK	�M	8.93	50	toxic	0.47727	0.49329	0.52632	0	0	0.64286	0.89585	0.82597	0.23861	0.62081	0.48017	0.43784	0.11375	0	0.41158	0.55556	0.67983	0.57902	0.59579	0.54611	0.49819	0.59146	0.54087	0.54627	0.52062	0.51977	0.49888	0.56321	0.04929	0	0	0	0	0	0	0	0.44962	0.43498	0.31563	0.37621	0	0.32423	0
13334	13334-1	FRFKIKFRLKFRFKARFKFRAKFRA	�M	3.81	50	toxic	0.43182	0.06376	0.50677	0	0	0.60714	0.89585	0.77864	0.2603	0.36429	0.44591	0.36107	0.09263	0	0.58931	0.84	0.67983	0.34483	0.31364	0.31753	0.22101	0.33983	0.28693	0.32355	0.30922	0.25273	0.27536	0.56321	0	0	0	0	0	0	0	0	0.18482	0.21485	0.15104	0.19295	0	0.15242	0
13335	13335-1	KRKRAVKRVGRRLKKLARKIARLGVAKLAGLRAVKLF	�M	5.26	50	toxic	0.70455	0.34564	0.46466	0	0	0.75	0.90909	0.79317	0.09783	0.63641	0.46252	0.38435	0.16468	0	0.50468	0.7027	0.74935	0.55364	0.56091	0.51062	0.44488	0.57335	0.50279	0.51445	0.4932	0.47296	0.47823	0.59061	0.15742	0	0.16677	0	0	0.15751	0	0	0.34207	0.34188	0.25339	0.30349	0	0.26031	0
13336	13336-1	FAVGLRAIKRALKKLRRGVRKVAKDL	�M	8.73	50	toxic	0.45455	0.65772	0.44361	0	0	0.5	0.85172	0.73708	0.32251	0.62348	0.47811	0.3956	0.1913	0	0.51581	0.69231	0.67983	0.43271	0.45532	0.46206	0.4001	0.50162	0.42008	0.4739	0.48154	0.44603	0.44592	0.56321	0.17205	0	0.23995	0	0	0	0	0	0.31089	0.32793	0.23513	0.28378	0	0.24829	0
13338	13338-1	KKKKFVKKVAKKVKKVAKKVAKVAVAV	�M	3.24	50	toxic	0.47727	0.58725	0.45113	0	0	0.64286	0.80141	0.83636	0.19128	0.69031	0.55902	0.62336	0	0	0.55278	0.77778	0.67983	0.53712	0.5534	0.51903	0.46118	0.55989	0.50643	0.53865	0.51328	0.49867	0.49327	0.56321	0.43578	0	0	0	0	0	0	0	0.39449	0.39917	0.29433	0.35003	0	0.30975	0
13339	13339-1	FLFAFRIFKRVFKKFRKLFKRAF	�M	10.79	50	toxic	0.38636	0.59732	0.38947	0	0	0.5	0.87732	0.73125	0.28843	0.33696	0.45116	0.39292	0.13353	0.01695	0.71982	0.17391	0.67983	0.79454	0.66311	0.56923	0.53261	0.67711	0.58477	0.56756	0.54783	0.53941	0.54556	0.56321	0.07034	0	0	0	0	0	0	0	0.46046	0.45684	0.34357	0.39496	0	0.33406	0
13341	13341-1	KRKRFAKKFLRFLRKVIRFLKRFIRRF	�M	3.28	50	toxic	0.47727	0.70805	0.51128	0	0	0.67857	0.90821	0.79647	0.19516	0.50183	0.41242	0.29113	0.19951	0	0.58797	0.22222	0.67983	0.5352	0.56866	0.50619	0.43349	0.56035	0.46301	0.51535	0.50443	0.4812	0.47823	0.56321	0.05952	0	0	0	0	0	0	0	0.44781	0.4493	0.31784	0.40659	0	0.3357	0
13342	13342-1	FAIAIKAIKKAIKKIKKAIKKAI	�M	5.87	50	toxic	0.38636	0.6443	0.35639	0	0	0.5	0.78553	0.77529	0.2676	0.6246	0.62191	0.43982	0.47486	0.00207	0.63073	0.47826	0.67983	0.5273	0.54275	0.50105	0.45445	0.54318	0.47296	0.51714	0.50335	0.47878	0.4724	0.56321	0	0	0	0	0	0	0	0	0.31044	0.32002	0.23624	0.27182	0	0.24474	0
13343	13343-1	FALALKALKKALKKLKKALKKAL	�M	5.17	50	toxic	0.38636	0.60738	0.38797	0	0	0.5	0.78553	0.77529	0.28748	0.61492	0.27037	0.28972	0.22992	0.00051	0.57105	0.47826	0.67983	0.71336	0.66481	0.58791	0.54011	0.6409	0.59617	0.58122	0.56035	0.55106	0.55431	0.56321	0	0	0	0	0	0	0	0	0.36783	0.37128	0.2722	0.31803	0	0.28107	0
13344	13344-1	FKVKAKVKAKVKAKVKAKKKK	�M	0.92	50	toxic	0.34091	0.14765	0.56391	0	0	0.60714	0.79788	0.88659	0.29627	0.6755	0.47688	0.50716	0	0	0.44855	0.61905	0.67983	0.4126	0.43473	0.42237	0.36413	0.45636	0.3934	0.44925	0.43511	0.40213	0.40687	0.56321	0.27721	0	0	0	0	0	0	0	0.34433	0.33509	0.23154	0.2841	0	0.23491	0
13348	13348-1	SILPTIVSFLSKVF	�M	12.5	50	toxic	0.18182	0.60738	0.18496	0	1	0.25	1	0.60624	0.39762	0.59674	0.63528	0.51119	0.57331	0.1313	0.85969	0.35714	0.67983	0.52275	0.5287	0.50969	0.45626	0.54828	0.49042	0.4786	0.48521	0.5952	0.50112	0.56321	0.2153	0	0	0	0	0	0	0	0.3859	0.36148	0.27082	0.29186	0	0.23327	0
13349	13349-1	FLPFLKSILGKIL	�M	50	50	toxic	0.15909	0.58389	0.1985	0	1	0.28571	1	0.66056	0.37215	0.53907	0.44017	0.29363	0.55954	0	0.84677	0.53846	0.67983	0.52275	0.5287	0.50969	0.45626	0.54828	0.49042	0.56173	0.42885	0.49042	0.72913	0.56321	0	0	0	0	0	0	0	0	0.507	0.47569	0.37372	0.40142	0	0.3245	0
13350	13350-1	FLSAITSILGKFF	�M	37.5	50	toxic	0.15909	0.5302	0.18797	0	1	0.25	1	0.61341	0.39951	0.38738	0.58185	0.39204	0.53036	0.02278	0.83875	0.46154	0.67983	0.52275	0.5287	0.50969	0.45626	0.54828	0.49042	0.56375	0.47052	0.49042	0.72913	0.56321	0	0	0	0	0	0	0	0	0.41527	0.38259	0.28824	0.31254	0	0.22808	0
13352	13352-2	KFAKKFAK	�M	258.4460158	2.2	non-toxic	0.04545	0.76846	0.54135	0	0	0.32143	0.74846	0.81937	0.55399	0.40818	0.4269	0.42642	0	0	0.50022	0.375	0.67983	0.52275	0.5287	0.50969	0.45626	0.54828	0.49042	0.52924	0.51004	0.49042	0.4899	0.56321	0	0	0	0	0	0	0	0	0.34885	0.33924	0.24205	0.3342	0	0.20814	0
13353	13353-2	KFAKKFAKKFAK	�M	173.3727236	0.4	non-toxic	0.13636	0.69128	0.54135	0	0	0.39286	0.76787	0.8213	0.48601	0.40818	0.4269	0.42642	0	0	0.50022	0.58333	0.67983	0.52275	0.5287	0.50969	0.45626	0.54828	0.49042	0.37777	0.56705	0.49042	0.4899	0.56321	0	0	0	0	0	0	0	0	0.35879	0.35809	0.2639	0.3342	0	0.26222	0
13354	13354-2	KFAKKFAKKFAKKFAK	�M	130.4365974	0.1	non-toxic	0.22727	0.58725	0.54135	0	0	0.46429	0.78111	0.82228	0.41803	0.40818	0.4269	0.42642	0	0	0.50022	0.6875	0.67983	0.52275	0.5287	0.35186	0.52459	0.54828	0.49042	0.51445	0.54135	0.49915	0.5092	0.56321	0	0	0	0	0	0	0	0	0.36331	0.36525	0.26999	0.3342	0	0.27315	0
13355	13355-2	KFAKKFAKKFAKKFAKKFAK	�M	104.5456446	4.1	non-toxic	0.31818	0.4698	0.54135	0	0	0.53571	0.79082	0.82287	0.35005	0.40818	0.4269	0.42642	0	0	0.50022	0.55	0.67983	0.36087	0.59264	0.49428	0.49379	0.55664	0.51128	0.52946	0.53639	0.50618	0.5092	0.56321	0	0	0	0	0	0	0	0	0.36557	0.36902	0.27275	0.3342	0	0.27779	0
13356	13356-2	KFAKKFAKKFAKKFAKKFAKKFAK	�M	87.23080573	7.3	non-toxic	0.40909	0.34564	0.54135	0	0	0.60714	0.79788	0.82326	0.28207	0.40818	0.4269	0.42642	0	0	0.50022	0.625	0.67983	0.50694	0.56382	0.50992	0.48784	0.56337	0.51128	0.53529	0.53423	0.50813	0.5092	0.56321	0	0	0	0	0	0	0	0	0.36737	0.37165	0.27414	0.3342	0	0.28025	0
13358	13358-2	KFAKKFAKKFAKKFAKKFAKKFAKKFAKKFAK	�M	65.52599023	48	toxic	0.59091	0.10067	0.54135	0	0	0.75	0.81024	0.82375	0.14611	0.40818	0.4269	0.42642	0	0	0.50022	0.71875	0.88132	0.52921	0.55582	0.51926	0.4837	0.56592	0.51128	0.54044	0.53207	0.50934	0.5092	0.4401	0	0	0	0	0	0	0	0	0.36963	0.37429	0.27607	0.3342	0	0.28326	0
13361	13361-1	RFARRFARRFARRFARRFARRFAR	�M	54.96427322	50	toxic	0.40909	0.38255	0.58647	0	0	0.60714	0.9241	0.79034	0.31047	0.40818	0.52055	0.42642	0	0	0.43118	0.625	0.67983	0.43582	0.504	0.46113	0.43918	0.49188	0.48727	0.49608	0.49903	0.45161	0.48698	0.56321	0	0	0	0	0	0	0	0	0.36737	0.37128	0.27414	0.3342	0	0.28025	0
13362	13362-1	RFARRFARRFARRFARRFARRFARRFAR	�M	5.357965688	50	toxic	0.5	0.24161	0.58647	0	0	0.67857	0.93027	0.79057	0.24249	0.40818	0.52055	0.42642	0	0	0.43118	0.67857	0.67983	0.47294	0.51271	0.47513	0.44306	0.51114	0.48727	0.50325	0.50076	0.46131	0.48698	0.56321	0	0	0	0	0	0	0	0	0.36873	0.37316	0.27524	0.3342	0	0.28189	0
13363	13363-1	RFARRFARRFARRFARRFARRFARRFARRFAR	�M	3.987390464	50	toxic	0.59091	0.11409	0.58647	0	0	0.75	0.93645	0.79074	0.17451	0.40818	0.52055	0.42642	0	0	0.43118	0.71875	0.88132	0.48731	0.51635	0.48261	0.44513	0.52043	0.48727	0.50773	0.50205	0.46665	0.48698	0.43829	0	0	0	0	0	0	0	0	0.36963	0.37429	0.27607	0.3342	0	0.28298	0
13364	13364-2	FAKKFAKKFAKKFAKKFAKKFAKK	�M	87.23080573	7	non-toxic	0.40909	0.27517	0.54135	0	0	0.60714	0.79788	0.82326	0.28207	0.40818	0.4269	0.42642	0	0	0.50022	0.58333	0.67983	0.59698	0.57423	0.55872	0.49431	0.59355	0.51128	0.56778	0.53811	0.52801	0.5092	0.56321	0	0	0	0	0	0	0	0	0.38681	0.38108	0.28852	0.3342	0	0.29145	0
13365	13365-1	AKKFAKKFAKKFAKKFAKKFAKKF	�M	13.60800569	50	toxic	0.40909	0.31879	0.54135	0	0	0.60714	0.79876	0.82326	0.28207	0.40818	0.4269	0.42642	0	0	0.50022	0.54167	0.67983	0.51916	0.53524	0.51669	0.46946	0.5311	0.51128	0.53977	0.52321	0.48654	0.5092	0.56321	0	0	0	0	0	0	0	0	0.37641	0.38485	0.28077	0.3342	0	0.29828	0
13366	13366-2	KKFAKKFAKKFAKKFAKKFAKKFA	�M	87.23080573	2	non-toxic	0.40909	0.28523	0.54135	0	0	0.60714	0.79788	0.82326	0.28207	0.40818	0.4269	0.42642	0	0	0.50022	0.66667	0.67983	0.55053	0.52482	0.53374	0.46273	0.58496	0.51128	0.5512	0.51911	0.52244	0.5092	0.56321	0	0	0	0	0	0	0	0	0.37235	0.38899	0.27773	0.3342	0	0.28708	0
13367	13367-1	LKKLLKKLLKKLLKKLLKKL	�M	3.701266656	50	toxic	0.31818	0.5604	0.42857	0	0	0.53571	0.79082	0.81768	0.27905	0.74214	0.04683	0.02569	0.37773	0	0.61648	0	0.67983	0.43415	0.51223	0.49615	0.45367	0.50905	0.49527	0.52386	0.51047	0.47562	0.49439	0.56321	0	0	0	0	0	0	0	0	0.42657	0.4297	0.30761	0.38688	0	0.32696	0
13368	13368-1	LKKLLKKLLKKLLKKLLKKLLKKL	�M	3.774465398	50	toxic	0.40909	0.4094	0.42857	0	0	0.60714	0.79876	0.81806	0.21107	0.74214	0.04683	0.02569	0.37773	0	0.61648	0	0.67983	0.50886	0.52628	0.50409	0.45678	0.53412	0.49527	0.527	0.51155	0.48266	0.49439	0.56321	0	0	0	0	0	0	0	0	0.43064	0.43196	0.31148	0.38688	0	0.3286	0
13369	13369-1	LKKLLKKLLKKLLKKLLKKLLKKLLKKL	�M	2.64936533	50	toxic	0.5	0.26174	0.42857	0	0	0.67857	0.80494	0.81833	0.14309	0.74214	0.04683	0.02569	0.37773	0	0.61648	0	0.67983	0.517	0.52918	0.50735	0.45807	0.54085	0.49527	0.52857	0.5122	0.48605	0.49439	0.56321	0	0	0	0	0	0	0	0	0.43335	0.43385	0.31397	0.38688	0	0.32942	0
13370	13370-1	LKKLLKKLLKKLLKKLLKKLLKKLLKKLLKKL	�M	2.061983215	50	toxic	0.59091	0.12081	0.42857	0	0	0.75	0.81024	0.81854	0.07511	0.74214	0.04683	0.02569	0.37773	0	0.61648	0	0.88132	0.52035	0.53039	0.50899	0.45885	0.5441	0.49527	0.52946	0.51263	0.48799	0.49439	0.52559	0	0	0	0	0	0	0	0	0.43516	0.43498	0.31563	0.38688	0	0.33024	0
13371	13371-2	KFAFKFAFKFAFKFAFKFAFKFAFKFAF	�M	71.97102734	4	non-toxic	0.5	0.10403	0.29023	0	0	0.42857	0.77493	0.6606	0.29393	0.10602	0.52055	0.54587	0	0.0005	0.79911	0.67857	0.67983	0.56082	0.59264	0.55452	0.52459	0.62929	0.55445	0.57607	0.56705	0.56973	0.54915	0.56321	0	0	0	0	0	0	0	0	0.24582	0.26574	0.20138	0.2382	0	0.20814	0
13372	13372-1	KFFKKFFKKFFKKFFKKFFKKFFKKFFK	�M	3.098117377	50	toxic	0.5	0.2349	0.50376	0	0	0.67857	0.80494	0.78038	0.19042	0.20144	0.37461	0.34165	0	0	0.69933	0	0.67983	0.54885	0.59966	0.54214	0.52562	0.59587	0.54063	0.56397	0.5651	0.54014	0.53636	0.56321	0	0	0	0	0	0	0	0	0.47266	0.45345	0.33942	0.40595	0	0.35728	0
13373	13373-2	KAAKKAAKKAAKKAAKKAAKKAAKKAAK	�M	89.03387561	0	non-toxic	0.5	0.2047	0.57895	0	0	0.67857	0.80494	0.88309	0.23775	0.61492	0.47919	0.51119	0	0	0.30111	0.67857	0.67983	0.51916	0.54347	0.50992	0.47024	0.55246	0.49915	0.53126	0.52084	0.496	0.49798	0.56321	0	0	0	0	0	0	0	0	0.47402	0.46551	0.34025	0.40692	0	0.34881	0
13374	13374-2	KKAKKKAKKKAKKKAKKKAKKKAKKKAK	�M	77.93940679	0	non-toxic	0.5	0.15772	0.79398	0	0	0.92857	0.82083	1	0.13519	0.71034	0.33325	0.30697	0	0	0.20134	0.67857	0.67983	0.50958	0.50642	0.49405	0.43245	0.52019	0.46811	0.51311	0.49017	0.46301	0.46925	0.56321	0	0	0	0	0	0	0	0	0.50791	0.49529	0.361	0.43051	0	0.37066	0
13375	13375-2	KFKKFKKFKKFKKFKKFK	�M	102.4833772	0	non-toxic	0.27273	0	0.67218	0	0	0.60714	0.79788	0.87809	0.36442	0.40288	0.31217	0.26202	0	0	0.50022	0	0.67983	0.52275	0.5287	0.42283	0.34032	0.39136	0.32646	0.43603	0.4133	0.3706	0.40642	0.56321	0	0	0	0	0	0	0	0	0.2526	0.29325	0.20858	0.24337	0	0.22535	0
13376	13376-2	KFKKFKKFKKFKKFKKFKKFK	�M	87.93558894	0	non-toxic	0.34091	0.06711	0.67218	0	0	0.67857	0.80494	0.87848	0.29644	0.40288	0.31217	0.26202	0	0	0.50022	0	0.67983	0.36087	0.4386	0.42283	0.3486	0.44429	0.3706	0.43894	0.41762	0.38176	0.40642	0.56321	0	0	0	0	0	0	0	0	0.25486	0.29325	0.20996	0.24628	0	0.22535	0
13377	13377-2	KFKKFKKFKKFKKFKKFKKFKKFK	�M	77.00458331	0	non-toxic	0.40909	0.10067	0.67218	0	0	0.75	0.81024	0.87877	0.22846	0.40288	0.31217	0.26202	0	0	0.50022	0	0.67983	0.40445	0.4386	0.42283	0.35197	0.45172	0.38176	0.44051	0.42021	0.38661	0.40642	0.56321	0	0	0	0	0	0	0	0	0.25712	0.29325	0.21079	0.2479	0	0.22535	0
13378	13378-2	KFKKFKKFKKFKKFKKFKKFKKFKKFK	�M	68.49071129	0	non-toxic	0.47727	0.10403	0.67218	0	0	0.82143	0.81465	0.879	0.16048	0.40288	0.31217	0.26202	0	0	0.50022	0	0.67983	0.41547	0.4386	0.42283	0.35378	0.45474	0.38661	0.44163	0.42194	0.38952	0.40642	0.56321	0	0	0	0	0	0	0	0	0.25847	0.29325	0.21134	0.24952	0	0.22535	0
13379	13379-2	KFKKFKKFKKFKKFKKFKKFKKFKKFKKFK	�M	61.67205269	3	non-toxic	0.54545	0.08054	0.67218	0	0	0.89286	0.81906	0.87918	0.0925	0.40288	0.31217	0.26202	0	0	0.50022	0	0.47834	0.42026	0.4386	0.42283	0.35507	0.45636	0.38952	0.4423	0.42302	0.39146	0.40642	0.56321	0	0	0	0	0	0	0	0	0.25983	0.29325	0.21189	0.25048	0	0.22535	0
13386	13386-2	FKAFKAFKAFKAFKAFKAFKA	�M	102.3210507	11	non-toxic	0.34091	0.07718	0.38647	0	0	0.42857	0.77493	0.72424	0.35452	0.27565	0.50676	0.53431	0	0	0.63296	0.71429	0.67983	0.39176	0.53742	0.51809	0.43944	0.51532	0.44264	0.5214	0.49493	0.46398	0.49798	0.56321	0	0	0	0	0	0	0	0	0.31044	0.32944	0.23458	0.28733	0	0.25157	0
13387	13387-2	FKAFKAFKAFKAFKAFKAFKAFKA	�M	89.61344345	10	non-toxic	0.40909	0.11745	0.38647	0	0	0.46429	0.78111	0.72444	0.32053	0.27565	0.50676	0.53431	0	0	0.63296	0.75	0.67983	0.47557	0.53742	0.51809	0.4472	0.53319	0.46398	0.52521	0.49989	0.47344	0.49798	0.56321	0	0	0	0	0	0	0	0	0.31089	0.32944	0.23568	0.28765	0	0.25157	0
13388	13388-2	FKAFKAFKAFKAFKAFKAFKAFKAFKA	�M	79.71354142	24	toxic	0.47727	0.12081	0.38647	0	0	0.5	0.78553	0.7246	0.28654	0.27565	0.50676	0.53431	0	0	0.63296	0.66667	0.67983	0.49665	0.53742	0.51809	0.4516	0.54016	0.47344	0.52745	0.50313	0.47902	0.49798	0.56321	0	0	0	0	0	0	0	0	0.31134	0.32944	0.23651	0.28798	0	0.25157	0
13395	13395-2	LKLKLKLKLKLKLKLK	�M	128.2788063	13	non-toxic	0.22727	0.12416	0.42857	0	0	0.46429	0.78111	0.81711	0.34703	0.74214	0.04683	0.02569	0.37773	0	0.61604	0	0.67983	0.52275	0.5287	0.4233	0.36051	0.54828	0.49042	0.44634	0.43014	0.40068	0.40687	0.56321	0	0	0	0	0	0	0	0	0.17533	0.21447	0.15768	0.19101	0	0.16826	0
13398	13398-2	LKLKLKLKLKLKLKLKLKLKLK	�M	93.52927092	24	toxic	0.36364	0.0302	0.42857	0	0	0.57143	0.79435	0.81789	0.24506	0.74214	0.04683	0.02569	0.37773	0	0.61648	0	0.67983	0.43415	0.43909	0.4233	0.36051	0.4624	0.40068	0.44634	0.43014	0.40068	0.40687	0.56321	0	0	0	0	0	0	0	0	0.17533	0.21447	0.15768	0.19101	0	0.16826	0
13399	13399-2	LKLKLKLKLKLKLKLKLKLKLKLK	�M	85.78330451	35	toxic	0.40909	0.07383	0.42857	0	0	0.60714	0.79876	0.81806	0.21107	0.74214	0.04683	0.02569	0.37773	0	0.61648	0	0.67983	0.43415	0.43909	0.4233	0.36051	0.4624	0.40068	0.44634	0.43014	0.40068	0.40687	0.56321	0	0	0	0	0	0	0	0	0.17533	0.21447	0.15768	0.19101	0	0.16826	0
1339	1339-1	HVDKKVADKVLLLKQLRIMRLLTRL	�M	100	0	non-toxic	0.43182	0.34228	0.39699	0	0	0.35714	0.77582	0.63445	0.42912	0.72942	0.41769	0.34936	0.32068	0.0005	0.5804	0.32	0.67983	0.56466	0.53403	0.52837	0.48887	0.56732	0.50158	0.56106	0.52969	0.5302	0.5175	0.56321	0.20248	0	0	0	0	0	0	0	0.43199	0.43008	0.31508	0.39011	0	0.33188	0
13402	13402-2	LRLRLRLRLRLRLR	�M	131.3308013	15	non-toxic	0.18182	0.05369	0.47368	0	0	0.42857	0.90115	0.78508	0.40942	0.74214	0.14048	0.02569	0.37773	0	0.54744	0	0.67983	0.52275	0.5287	0.50969	0.45626	0.54828	0.49042	0.31279	0.30145	0.25612	0.27311	0.56321	0	0	0	0	0	0	0	0	0.17081	0.2107	0.15491	0.18778	0	0.16553	0
13404	13404-1	LALALALALALALALALALALA	�M	220.0639653	50	toxic	0.36364	0.02013	0	0	0	0.17857	0.07326	0.50967	0.34916	0.55131	0.33871	0.43413	0.37773	1	0.81559	0.72727	0.67983	0.6808	0.68854	0.66379	0.62707	0.70149	0.6505	0.67712	0.65256	0.6505	0.63802	0.56321	0	0	0	0	0	0	0	0	0.37144	0.37806	0.27773	0.33129	0	0.28681	0
13426	13426-2	ITKVITKLLNRLTKILSK	-	100	0	non-toxic	0.27273	0.75839	0.36692	0	0	0.35714	0.80141	0.68946	0.41019	0.72624	0.54821	0.40073	0.49079	0	0.65345	0.72222	0.67983	0.52275	0.5287	0.50595	0.43892	0.56987	0.51419	0.51512	0.51393	0.48193	0.48721	0.56321	0.09524	0	0	0	0	0	0	0	0.38319	0.39578	0.27137	0.30608	0	0.26577	0
13431	13431-1	VALTGLTVAEYFR	�M	100	0.05	non-toxic	0.15909	0.25503	0.29023	0	0	0.17857	0.30627	0.50967	0.53186	0.56599	0.81021	0.69081	0.2806	0.02989	0.6971	0.38462	0.67983	0.52275	0.5287	0.50969	0.45626	0.54828	0.49042	0.65203	0.5772	0.49042	0.58752	0.56321	0.24237	0	0	0	0	0	0	0	0.28333	0.26197	0.20083	0.26115	0	0.19995	0
13449	13449-2	IRPAKLRWFKKIK	�M	59.37114088	8	non-toxic	0.15909	0.34899	0.53383	0	1	0.42857	1	0.82093	0.44729	0.66263	0.5062	0.36951	0.29815	0	0.55857	0.23077	0.67983	0.52275	0.5287	0.50969	0.45626	0.54828	0.49042	0.73471	0.57892	0.49042	0.61333	0.56321	0	0	0	0	0	0	0	0	0.31225	0.37957	0.28326	0.31739	0	0.21333	0
13450	13450-2	RLFIKKLKFITRR	�M	58.16151453	0	non-toxic	0.15909	0.51342	0.46316	0	1	0.42857	1	0.81459	0.40279	0.57822	0.46346	0.27941	0.35626	0	0.62717	0.84615	0.67983	0.52275	0.5287	0.50969	0.45626	0.54828	0.49042	0.54044	0.47355	0.49042	0.27311	0.56321	0	0	0	0	0	0	0	0	0.48757	0.45383	0.32144	0.45443	0	0.35755	0
13451	13451-2	NAMRGAKRVWRHI	�M	62.69238726	8	non-toxic	0.15909	0.71141	0.55038	0	1	0.35714	1	0.74444	0.52568	0.60391	0.64188	0.50467	0.14967	0	0.43964	0.38462	0.67983	0.52275	0.5287	0.50969	0.45626	0.54828	0.49042	0.64351	0.43533	0.49042	0.40328	0.56321	0.12761	0	0	0	0	0	0	0	0.45639	0.44855	0.31065	0.42599	0	0.34089	0
13452	13452-2	KFRKFGKQVWVRL	�M	59.09187605	7	non-toxic	0.15909	0.41946	0.50977	0	1	0.39286	1	0.77521	0.46613	0.55987	0.54294	0.48807	0.05811	0	0.58753	0.46154	0.67983	0.52275	0.5287	0.50969	0.45626	0.54828	0.49042	0.25588	0.37854	0.49042	0.3382	0.56321	0.24745	0	0	0	0	0	0	0	0.39313	0.43309	0.21107	0.32288	0	0.25512	0
13454	13454-2	KVWSRLRKIFSTR	�M	59.62318149	21	toxic	0.15909	0.42953	0.52782	0	1	0.39286	1	0.7776	0.47749	0.64061	0.51317	0.34224	0.35223	0	0.55947	0.84615	0.67983	0.52275	0.5287	0.50969	0.45626	0.54828	0.49042	0.58705	0.43965	0.49042	0.43492	0.56321	0.14661	0	0	0	0	0	0	0	0.43967	0.37957	0.24703	0.37686	0	0.28353	0
13455	13455-2	AKVLKISRRAFRK	�M	63.56794142	1	non-toxic	0.15909	0.59396	0.50376	0	1	0.42857	1	0.84293	0.42835	0.62715	0.47475	0.36596	0.26518	0	0.50512	0.53846	0.67983	0.52275	0.5287	0.50969	0.45626	0.54828	0.49042	0.45508	0.49017	0.49042	0.3961	0.56321	0.11479	0	0	0	0	0	0	0	0.338	0.34942	0.24564	0.30478	0	0.23354	0
13457	13457-2	IRRRIRLIVRRQI	�M	57.19678554	10	non-toxic	0.15909	0.44295	0.47368	0	1	0.42857	1	0.80953	0.40942	0.79352	0.66037	0.37307	0.53819	0	0.5706	0	0.67983	0.52275	0.5287	0.50969	0.45626	0.54828	0.49042	0.76989	0.77953	0.49042	0.61333	0.56321	0.13709	0	0	0	0	0	0	0	0.38681	0.43686	0.33167	0.37169	0	0.27779	0
13458	13458-2	HFKIRKRFVKKLV	�M	58.84637565	0	non-toxic	0.15909	0.41611	0.48421	0	1	0.42857	1	0.81818	0.41605	0.57088	0.49035	0.40627	0.17813	0	0.60757	0	0.67983	0.52275	0.5287	0.50969	0.45626	0.54828	0.49042	0.65404	0.60548	0.49042	0.89161	0.56321	0.2385	0	0	0	0	0	0	0	0.38681	0.36751	0.26805	0.30575	0	0.22398	0
13459	13459-2	RWIRWVWRKKLRI	�M	52.72704265	2	non-toxic	0.15909	0.54362	0.55338	0	1	0.42857	1	0.7861	0.45959	0.69688	0.50981	0.33039	0.29815	0	0.61604	0	0.67983	0.52275	0.5287	0.50969	0.45626	0.54828	0.49042	0.24244	0.36536	0.49042	0.06261	0.56321	0.13751	0	0	0	0	0	0	0	0.45368	0.5081	0.39751	0.47091	0	0.40508	0
13462	13462-1	ATCDLLSPFKVGHAACALHCIAMGRRGGWCDGRAVCNCRR	�M	119.6938456	2.31	non-toxic	0.77273	0.15436	0.4	0	0	0.32143	0.50838	0.57971	0.46501	0.57238	0.64995	0.44569	0.22024	0.00147	0.50111	0.675	0.65444	0.51557	0.53718	0.52673	0.49275	0.53227	0.49285	0.56868	0.53919	0.54232	0.51863	0.44973	0.08448	0.1024	0	0	0	0.29065	0	0	0.39268	0.39465	0.29793	0.35003	0	0.30128	0.09215
13495	13495-2	IKLLCRVHKK	�M	258.5357183	50	toxic	0.09091	0.5906	0.43008	0	0	0.32143	0.73169	0.75171	0.48394	0.71988	0.43267	0.27229	0.35183	0	0.59243	0	0.67983	0.52275	0.5287	0.50969	0.45626	0.54828	0.49042	0.52924	0.51004	0.49042	0.4899	0.56321	0.16842	0	0	0	0	0	0	0	0.40669	0.38975	0.30069	0.32999	0	0.33106	0
13501	13501-1	RVRRFPWWWPFLRRR	�M	60.9	50	toxic	0.20455	0.29866	0.61504	0	1	0.42857	1	0.74637	0.4984	0.6181	0.55421	0.48294	0.05036	0	0.56036	0.4	0.67983	0.52275	0.5287	0.50969	0.29115	0.54828	0.49042	0.44858	0.38653	0.33568	0.51391	0.56321	0.11019	0	0	0	0	0	0	0	0.53909	0.51338	0.37206	0.47123	0	0.39525	0
13505	13505-1	RWCRRYRVRVRGVLVYAYVCW	�M	17.2	15	toxic	0.34091	0.1745	0.43158	0	0	0.39286	0.72992	0.67245	0.41691	0.69368	0.75175	0.53211	0.38382	0.43942	0.6882	0.57143	0.67983	0.4751	0.39453	0.49895	0.42236	0.54457	0.48217	0.46583	0.49039	0.44337	0.43537	0.56321	0.34249	0	0.29994	0	0	0	0	0	0.46362	0.42443	0.2971	0.35262	0	0.30702	0
13506	13506-1	RRWCVYAYVRVRGVRVYAYVCW	�M	23.5	15	toxic	0.36364	0.09732	0.39398	0	0	0.35714	0.65755	0.64224	0.42723	0.68287	0.84912	0.62889	0.42917	0.40557	0.73229	0.59091	0.67983	0.61853	0.63187	0.57273	0.51889	0.62929	0.56391	0.52969	0.5433	0.52535	0.50471	0.56321	0.44723	0	0.28554	0	0	0	0	0	0.48848	0.44893	0.31784	0.37557	0	0.32887	0
13507	13507-1	WCRRYRVLVRGVLVRYRRCW	�M	11.8	15	toxic	0.31818	0.25839	0.47368	0	0	0.42857	0.79876	0.70409	0.40942	0.70557	0.64464	0.42565	0.33394	0	0.6392	0.55	0.67983	0.88314	0.558	0.58557	0.49896	0.69058	0.59544	0.55725	0.57374	0.53796	0.53927	0.56321	0.36219	0	0.31554	0	0	0	0	0	0.46498	0.44591	0.33389	0.38429	0	0.35455	0
13514	13514-1	CKGKGAKCSRLMYDCCTGSCRSGKC	�M	4230	50	non-toxic	0.43182	0.29866	0.49023	0	1	0.39286	0.58429	0.67947	0.45382	0.62764	0.60462	0.23469	0.38988	0	0.44187	0.72	0.67983	0.52083	0.51029	0.48097	0.45652	0.50418	0.48314	0.51356	0.51026	0.49333	0.49102	0.56321	0	0	0	0	0.29181	0	0	0	0.47763	0.4674	0.32337	0.39367	0	0.33761	0
13515	13515-1	RFCVYAYVRVRGVLVRYRRCF	�M	10.6	15	toxic	0.34091	0.30201	0.37895	0	0	0.39286	0.72992	0.67719	0.38377	0.6134	0.75145	0.53798	0.38382	0.22981	0.71849	0.28571	0.67983	0.47845	0.5396	0.5223	0.46972	0.5585	0.50255	0.49451	0.51566	0.48217	0.46724	0.56321	0.43173	0	0.29994	0	0	0	0	0	0.4582	0.4444	0.3325	0.38332	0	0.35236	0
13517	13517-1	RWCVYAYVRVRGVLVRYRRCW	�M	14	15	toxic	0.34091	0.24161	0.43158	0	0	0.39286	0.72992	0.67245	0.41691	0.69368	0.75175	0.53211	0.38382	0.26153	0.6882	0.28571	0.67983	0.4751	0.53718	0.52113	0.46869	0.55687	0.50109	0.49384	0.51501	0.4812	0.46656	0.56321	0.42901	0	0.29994	0	0	0	0	0	0.46362	0.44516	0.33278	0.38397	0	0.35264	0
1352	1352-1	IIGPVLGLVGSALGGLLKKI	�M	4	5	toxic	0.31818	0.60403	0.19098	0	1	0.28571	1	0.62677	0.36742	0.59583	0.60718	0.40639	0.47948	0.07631	0.74699	0.6	0.67983	0.56801	0.628	0.61079	0.50181	0.72586	0.59835	0.51938	0.5325	0.48872	0.49933	0.56321	0.14734	0	0	0	0.36809	0	0	0.19289	0.4329	0.44365	0.3195	0.39981	0	0.3469	0.18934
13533	13533-1	RLWRIVVIRVWR	�M	242.0955793	10	non-toxic	0.13636	0.38926	0.35038	0	1	0.35714	1	0.73632	0.39978	0.71829	0.64568	0.51248	0.323	0	0.77327	0	0.67983	0.52275	0.5287	0.50969	0.45626	0.54828	0.49042	0.31279	0.53012	0.49042	0.4899	0.56321	0.42551	0	0	0	0	0	0	0	0.53728	0.5081	0.45035	0.47447	0	0.40426	0
13535	13535-1	RLLRIVVIRVLR	�M	265.5866144	10	non-toxic	0.13636	0.48658	0.23308	0	1	0.35714	1	0.75831	0.32594	0.75805	0.5359	0.41743	0.4489	0	0.79866	0	0.67983	0.52275	0.5287	0.50969	0.45626	0.54828	0.49042	0.31279	0.4688	0.49042	0.4899	0.56321	0.42644	0	0	0	0	0	0	0	0.51649	0.49755	0.44039	0.46445	0	0.39252	0
13538	13538-1	KLLKIWWIKVLK	�M	255.0630006	10	non-toxic	0.13636	0.25839	0.33083	0	1	0.35714	1	0.74846	0.38747	0.69708	0.39594	0.28899	0.4489	0	0.80312	0	0.67983	0.52275	0.5287	0.50969	0.45626	0.54828	0.49042	0.44634	0.53315	0.49042	0.4899	0.56321	0.1345	0	0	0	0	0	0	0	0.66155	0.64493	0.57842	0.60601	0	0.50697	0
1361	1361-1	FKCRRWQWRMKKLGAPSITCVRRAF	�M	81.88934063	5	non-toxic	0.43182	0.28859	0.50827	0	0	0.46429	0.82171	0.70133	0.3972	0.62382	0.60624	0.4406	0.18908	0	0.53185	0.68	0.67983	0.3647	0.34899	0.27738	0.22774	0.34239	0.24351	0.33005	0.31829	0.28668	0.29668	0.56321	0.06635	0	0	0	0	0	0	0	0.19611	0.21598	0.14689	0.17906	0	0.13985	0
13623	13623-1	GLFSVVKGVLKGVGKNVSGSLLDQLKCKISGGC	�M	4.859632551	18	toxic	0.61364	0.20805	0.34737	0	0	0.32143	0.66284	0.60066	0.43187	0.59082	0.57629	0.40354	0.33788	0.10132	0.59332	0.69697	0.66029	0.48875	0.50012	0.49591	0.46144	0.51927	0.45477	0.52319	0.51242	0.48581	0.49215	0.45455	0.24535	0	0.37493	0	0.21903	0	0	0	0.34478	0.34753	0.25947	0.29121	0	0.27643	0.11267
13624	13624-1	SFLTTVKKLVTNLAALAGTVIDTIKCKVTGGCRT	�M	16.11	50	toxic	0.63636	0.44295	0.33233	0	0	0.32143	0.66726	0.59467	0.42241	0.62053	0.72204	0.58418	0.25176	0.18633	0.61158	0.67647	0.7032	0.54143	0.55655	0.51926	0.46351	0.55617	0.5023	0.54224	0.52386	0.50206	0.50247	0.54696	0.19284	0	0	0.27273	0	0	0	0	0.36105	0.36412	0.26169	0.32418	0	0.26086	0.10907
13625	13625-1	SFLTTVKKLVTNLAALAGTVIDTIKCKVTGGC	�M	63.9	50	toxic	0.59091	0.42617	0.30226	0	0	0.28571	0.609	0.57844	0.43747	0.61194	0.71547	0.58392	0.26749	0.1869	0.63697	0.6875	0.70199	0.51844	0.53766	0.51763	0.46894	0.56639	0.51831	0.54	0.52213	0.50036	0.49618	0.54305	0.20227	0	0	0.29073	0	0	0	0	0.35472	0.3562	0.25837	0.30058	0	0.27151	0.11627
13626	13626-1	SFLTTVKKLVTNLAAL	�M	178	50	toxic	0.22727	0.50671	0.27218	0	1	0.28571	1	0.64036	0.41853	0.61094	0.56679	0.58055	0.25959	0.03538	0.69577	0.6875	0.67983	0.52275	0.5287	0.18678	0.41511	0.54828	0.49042	0.50504	0.48175	0.45161	0.46544	0.56321	0.20722	0	0	0	0	0	0	0	0.3615	0.36449	0.28603	0.31868	0	0.26987	0
13627	13627-1	GALKGCWTKSIPPKPCK	-	100	0	non-toxic	0.25	0.03691	0.49624	0	1	0.35714	0.70874	0.71605	0.4916	0.7225	0.68109	0.49714	0.25539	0	0.49443	0.70588	0.67983	0.52275	0.5287	0.44058	0.37319	0.54828	0.187	0.52162	0.49385	0.47465	0.41338	0.56321	0	0	0	0	0	0	0	0	0.35834	0.37203	0.26113	0.31965	0	0.26468	0
13628	13628-1	GMRPPWF	�M	575.1710347	8.5	non-toxic	0.02273	0.05034	0.51278	0	1	0.25	1	0.67794	0.60398	0.58993	0.74877	0.62459	0.05506	0	0.59644	0.57143	0.67983	0.52275	0.5287	0.50969	0.45626	0.54828	0.49042	0.52924	0.51004	0.49042	0.4899	0.56321	0	0	0	0	0	0	0	0	0.45911	0.31813	0.13112	0.24402	0	0.09697	0
13635	13635-1	KWLKKWLKKWLK	�M	35	50	toxic	0.13636	0.66107	0.60602	0	1	0.42857	1	0.82074	0.49272	0.68251	0.2115	0.16826	0.18886	0	0.57817	0	0.67983	0.52275	0.5287	0.50969	0.45626	0.54828	0.49042	0.36567	0.55539	0.49042	0.4899	0.56321	0	0	0	0	0	0	0	0	0.47085	0.42593	0.33582	0.40789	0	0.37367	0
13647	13647-1	FLFSLIPHAISGLISAFK	�M	64	100	toxic	0.27273	0.48322	0.20902	0	1	0.25	1	0.58603	0.41277	0.46826	0.57145	0.40245	0.57456	0.03116	0.79065	0.66667	0.67983	0.52275	0.5287	0.56806	0.45575	0.79573	0.74897	0.4907	0.50745	0.47393	0.49372	0.56321	0	0	0	0	0	0	0	0	0.38319	0.40369	0.3314	0.34906	0	0.30292	0
13648	13648-1	FLFKLIPKAIKGLIKAFK	�M	32	100	toxic	0.27273	0.66107	0.29173	0	1	0.39286	1	0.72614	0.32887	0.51243	0.50884	0.38875	0.38595	0	0.74566	0.66667	0.67983	0.52275	0.5287	0.62293	0.5264	0.79573	0.74897	0.58324	0.54437	0.52704	0.53456	0.56321	0	0	0	0	0	0	0	0	0.4573	0.47343	0.37178	0.41467	0	0.34608	0
13649	13649-1	FLFSLIPNAISGLLSAFK	�M	64	100	toxic	0.27273	0.48993	0.21654	0	1	0.25	1	0.58694	0.4175	0.47709	0.50486	0.40245	0.52985	0.01909	0.77283	0.66667	0.67983	0.52275	0.5287	0.56806	0.45575	0.79573	0.74897	0.54694	0.51458	0.47393	0.49372	0.56321	0	0	0	0	0	0	0	0	0.39494	0.41462	0.32476	0.35908	0	0.31112	0
13650	13650-1	FLFKLIPKAIKGLLKAFK	�M	32	100	toxic	0.27273	0.66107	0.29774	0	1	0.39286	1	0.72614	0.33266	0.51067	0.44468	0.36135	0.34124	0	0.73497	0.66667	0.67983	0.52275	0.5287	0.62293	0.5264	0.79573	0.74897	0.58324	0.54437	0.52704	0.53456	0.56321	0	0	0	0	0	0	0	0	0.44916	0.46589	0.3574	0.40756	0	0.34608	0
13651	13651-1	LIAGLAANFLPQILCKIARKC	�M	88.60966997	37	toxic	0.34091	0.38926	0.26015	0	1	0.32143	0.70874	0.6424	0.37697	0.62401	0.60265	0.47486	0.40937	0.0033	0.67127	0.33333	0.67983	0.43798	0.37055	0.44502	0.38043	0.37024	0.37376	0.47591	0.47959	0.40941	0.44973	0.56321	0	0	0	0	0	0	0	0	0.41708	0.41613	0.30733	0.36231	0	0.3327	0
13652	13652-1	IAGLAANFLPQILCKIARKC	�M	93.28706295	30.5	toxic	0.31818	0.47315	0.2812	0	1	0.32143	0.70874	0.64941	0.39022	0.62128	0.63746	0.50117	0.39207	0.00039	0.64811	0.3	0.67983	0.43271	0.3318	0.44758	0.38225	0.33682	0.36454	0.47815	0.4837	0.40941	0.45422	0.56321	0	0	0	0	0	0	0	0	0.37641	0.37844	0.27607	0.32773	0	0.30074	0
13653	13653-1	AGLAANFLPQILCKIARKC	�M	98.48578112	26	toxic	0.29545	0.48322	0.30977	0	1	0.32143	0.7105	0.65719	0.40821	0.61659	0.61515	0.5043	0.33058	0	0.61247	0.26316	0.67983	0.52275	0.22572	0.45412	0.3869	0.27461	0.35314	0.48241	0.48974	0.41111	0.46118	0.56321	0	0	0	0	0	0	0	0	0.37867	0.38032	0.27746	0.32935	0	0.30347	0
13655	13655-1	LAANFLPQILCKIARKC	�M	105.1198629	30	toxic	0.25	0.50336	0.30827	0	1	0.32143	0.70874	0.66713	0.40726	0.65421	0.58707	0.48626	0.36947	0	0.63875	0.41176	0.67983	0.52275	0.5287	0.67359	0.544	0.54828	0.6505	0.55478	0.55668	0.51419	0.55543	0.56321	0	0	0	0	0	0	0	0	0.39675	0.39653	0.29101	0.34357	0	0.32122	0
13657	13657-1	WIAGLAANFLPQILCKIARKC	�M	85.8310159	39.11	toxic	0.34091	0.46644	0.29474	0	1	0.32143	0.70697	0.63824	0.39874	0.61265	0.63401	0.50202	0.3734	0.00405	0.6637	0.33333	0.67983	0.39919	0.34439	0.43241	0.36853	0.35167	0.35799	0.46852	0.47333	0.39947	0.44188	0.56321	0	0	0	0	0	0	0	0	0.43877	0.43649	0.32393	0.38074	0	0.35018	0
13659	13659-2	HIAGLAANFLPQILCKIARKC	�M	39.454995	50	toxic	0.34091	0.5	0.31128	0	1	0.32143	0.70521	0.641	0.40916	0.61037	0.64159	0.50275	0.3734	0.00351	0.62004	0.33333	0.67983	0.41092	0.35239	0.43614	0.37215	0.35724	0.3626	0.47076	0.47506	0.40262	0.44412	0.56321	0	0	0	0	0	0	0	0	0.38364	0.38522	0.2816	0.3342	0	0.30565	0
13663	13663-2	SRSSRAGLQFPVGRIHRLLRK	�M	200	5	non-toxic	0.34091	0.39597	0.51579	0	0	0.39286	0.88614	0.69421	0.46992	0.64521	0.53635	0.36697	0.34388	0	0.46503	0.33333	0.67983	0.8228	0.81037	0.60308	0.50414	0.82358	0.66772	0.48689	0.46275	0.51079	0.47801	0.56321	0.07805	0	0	0	0	0.28329	0	0	0.38229	0.38824	0.27414	0.319	0	0.28216	0
13668	13668-1	WFKIIKK	�M	1039.133778	9.71	non-toxic	0.02273	0.64765	0.43759	0	0	0.28571	0.73345	0.74315	0.52266	0.55358	0.54452	0.32734	0.44578	0	0.74788	0	0.67983	0.52275	0.5287	0.50969	0.45626	0.54828	0.49042	0.52924	0.51004	0.49042	0.4899	0.56321	0	0	0	0	0	0	0	0	0.61545	0.71919	0.48382	0.40498	0	0.84403	0
13681	13681-1	RWLRWWTRWRLK	�M	128	5	non-toxic	0.13636	0.36577	0.65414	0	1	0.39286	1	0.75344	0.55701	0.65468	0.41988	0.2967	0.12591	0	0.54788	0.58333	0.67983	0.52275	0.5287	0.50969	0.45626	0.54828	0.49042	0.10262	0.42885	0.49042	0.4899	0.56321	0	0	0	0	0	0	0	0	0.34026	0.38334	0.34329	0.36716	0	0.33324	0
13689	13689-1	WRFRWRFRWRFR	�M	64	5	non-toxic	0.13636	0.36913	0.68722	0	1	0.42857	1	0.77777	0.54384	0.41215	0.46904	0.32624	0	0	0.551	0	0.67983	0.52275	0.5287	0.50969	0.45626	0.54828	0.49042	0.10262	0.11423	0.49042	0.4899	0.56321	0	0	0	0	0	0	0	0	0.07546	0.12326	0.09793	0.11668	0	0.10544	0
13691	13691-1	WKLKWKLKWKLK	�M	128	5	non-toxic	0.13636	0.42617	0.60602	0	1	0.42857	1	0.82074	0.49272	0.68251	0.2115	0.16826	0.18886	0	0.57817	0	0.67983	0.52275	0.5287	0.50969	0.45626	0.54828	0.49042	0.36567	0.39128	0.49042	0.4899	0.56321	0	0	0	0	0	0	0	0	0.11026	0.14813	0.12033	0.13995	0	0.1251	0
13692	13692-1	WKIKWKIKWKIK	�M	64	5	non-toxic	0.13636	0.47651	0.57895	0	1	0.42857	1	0.82074	0.47568	0.69046	0.50026	0.29156	0.39006	0	0.62717	0	0.67983	0.52275	0.5287	0.50969	0.45626	0.54828	0.49042	0.36567	0.4539	0.49042	0.4899	0.56321	0	0	0	0	0	0	0	0	0.01898	0.08594	0.06141	0.07983	0	0.0743	0
13710	13710-1	ATCYCRTGRCATRESLSGVCRISGRLYRLCCR	�M	27.65746779	0.5	non-toxic	0.59091	0.34564	0.44211	0	0	0.39286	0.57723	0.63396	0.42353	0.66362	0.70015	0.35947	0.44306	0	0.5216	0.53125	0.65988	0.55412	0.57302	0.54378	0.48137	0.57614	0.50618	0.5456	0.52948	0.51928	0.50112	0.49247	0.05184	0	0.19376	0	0	0.36544	0	0	0.44871	0.44327	0.32614	0.38041	0	0.34089	0
13713	13713-1	ATCYCRRGRCATRESLSGVCRISGRLYRLCCR	�M	27.24246337	0.7	non-toxic	0.59091	0.36577	0.46015	0	0	0.42857	0.62312	0.65249	0.4009	0.6666	0.67186	0.32913	0.44306	0	0.50646	0.53125	0.65384	0.60656	0.62243	0.583	0.52252	0.62024	0.5496	0.57607	0.55733	0.55566	0.53299	0.49247	0.0511	0	0.19376	0	0	0.36544	0	0	0.44103	0.43649	0.32061	0.3746	0	0.33515	0
13716	13716-1	FRIMRILRVLKL	�M	100	15	non-toxic	0.13636	0.35906	0.27218	0	0	0.32143	0.85966	0.70193	0.38454	0.64672	0.43652	0.25945	0.48102	0	0.79065	0	0.67983	0.52275	0.5287	0.50969	0.45626	0.54828	0.49042	0.13421	0.37918	0.49042	0.4899	0.56321	0.16916	0	0	0	0	0	0	0	0.37867	0.42179	0.29212	0.32838	0	0.32368	0
13717	13717-1	WKIFKLKLRMLW	�M	6.25	50	toxic	0.13636	0.43624	0.38797	0	0	0.32143	0.79435	0.68989	0.45743	0.59371	0.32518	0.20165	0.351	0	0.76392	0	0.67983	0.52275	0.5287	0.50969	0.45626	0.54828	0.49042	0.36567	0.4539	0.49042	0.4899	0.56321	0	0	0	0	0	0	0	0	0.39765	0.29212	0.22849	0.26309	0	0.24993	0
13719	13719-1	KFKKVIWKSFL	�M	50	50	toxic	0.11364	0.41275	0.41053	0	0	0.32143	0.74846	0.72006	0.47163	0.52095	0.43818	0.34656	0.31339	0	0.73185	0.81818	0.67983	0.52275	0.5287	0.50969	0.45626	0.54828	0.49042	0.52924	0.36407	0.49042	0.4899	0.56321	0.1433	0	0	0	0	0	0	0	0.53186	0.54014	0.43707	0.45637	0	0.3245	0
13722	13722-1	RWRLVCFLCRRKKV	�M	100	30	toxic	0.18182	0.12416	0.45263	0	0	0.39286	0.79876	0.75081	0.43016	0.66149	0.45689	0.32073	0.17179	0.04471	0.61559	0	0.67983	0.52275	0.5287	0.50969	0.45626	0.54828	0.49042	0.17275	0.27316	0.02862	0.06261	0.56321	0.2575	0	0	0	0	0	0	0	0.4939	0.49868	0.35934	0.43116	0	0.38541	0
13723	13723-1	GFIVKRFKILV	�M	100	30	toxic	0.11364	0.39933	0.22857	0	0	0.28571	0.78553	0.67991	0.39108	0.49926	0.62719	0.47967	0.35236	0	0.84365	0.09091	0.67983	0.52275	0.5287	0.50969	0.45626	0.54828	0.49042	0.52924	0.07342	0.49042	0.4899	0.56321	0.35748	0	0	0	0	0	0	0	0.54948	0.42556	0.38672	0.415	0	0.44687	0
13726	13726-2	KWAVRIIRKFIKGFIS	�M	10	40	toxic	0.22727	0.66443	0.35789	0	1	0.39286	1	0.73863	0.37052	0.5364	0.64796	0.41294	0.46079	0	0.71938	0.8125	0.67983	0.52275	0.5287	0.33925	0.53002	0.54828	0.49042	0.57047	0.54999	0.57167	0.51055	0.56321	0.10687	0	0	0	0	0	0	0	0.41075	0.40369	0.30982	0.383	0	0.34362	0
13727	13727-1	KKKKKKKKKGGGLLALLALLA	�M	25	50	toxic	0.34091	0.13423	0.4797	0	1	0.53571	1	0.84474	0.31124	0.62401	0.29746	0.21725	0.21584	0.4958	0.47795	0.71429	0.67983	0.57902	0.58561	0.56456	0.51708	0.60283	0.54742	0.6341	0.64327	0.54742	0.55431	0.56321	0	0	0	0	0	0	0	0	0.56665	0.53524	0.40747	0.47414	0	0.4029	0.17999
13728	13728-2	KLLKKAGKLLKKAGKLLKKAG	�M	100	30	toxic	0.34091	0.69128	0.4797	0	1	0.53571	1	0.84474	0.31124	0.62401	0.29746	0.21725	0.21584	0	0.47795	0.66667	0.67983	0.54837	0.51611	0.44782	0.4234	0.55292	0.47393	0.50571	0.49406	0.45234	0.47307	0.56321	0	0	0	0	0	0	0	0	0.47582	0.46589	0.35048	0.40304	0	0.3428	0
1372	1372-1	RRWWCR	�M	103.925257	0	non-toxic	0	0.35906	0.74135	1	1	0.32143	0.85878	0.82101	0.67989	0.66793	0.5026	0.24917	0.07452	0	0.43875	0	0.67983	0.52275	0.5287	0.50969	0.45626	0.54828	0.49042	0.52924	0.51004	0.49042	0.4899	0.56321	0	0	0	0	0	0	0	0	0.65748	0.66491	0.39862	0.27828	0	0.31986	0
13730	13730-1	RECRIGNGQCKNQCHENEIRIAYCIRPGTHCCLQQ	�M	24.53295389	1.8	non-toxic	0.65909	0.24497	0.54737	0	0	0.25	0.45543	0.54642	0.62576	0.71579	0.85259	0.57174	0.3376	0.00315	0.39287	0.77143	0.72799	0.54741	0.55776	0.55078	0.49508	0.57939	0.52826	0.5559	0.53962	0.52583	0.52199	0.38411	0	0	0	0.26463	0	0	0.35294	0	0.43651	0.4297	0.30622	0.3691	0	0.31412	0
13731	13731-1	KKCWNGGRCRKKCKENEKPIGYCRNGKKCCVN	�M	26.78868018	1.6	non-toxic	0.59091	0.15772	0.64361	0	0	0.5	0.6549	0.69024	0.44841	0.67803	0.67088	0.42739	0.19937	0	0.34298	0.59375	0.68447	0.5692	0.57956	0.56643	0.52277	0.59981	0.54669	0.58884	0.56554	0.55518	0.55386	0.55659	0.04532	0	0	0	0	0.183	0	0	0.48803	0.48247	0.35685	0.41791	0.14536	0.36356	0.11627
13742	13742-1	KWKSFIKNLEKVLKPGGLLSNIVTSL	�M	18.87504719	0	non-toxic	0.45455	0.37584	0.40451	0	0	0.32143	0.72198	0.61248	0.46785	0.64611	0.53502	0.4282	0.39587	0.00903	0.60891	0.76923	0.67983	0.43582	0.44127	0.43824	0.39182	0.45682	0.4145	0.5084	0.51954	0.42784	0.4439	0.56321	0.12861	0	0	0	0	0	0	0	0.38726	0.39012	0.27414	0.35359	0	0.30238	0.14399
13743	13743-1	KWKSFIKNLEKVLKKGPILANLVSIV	�M	18.53693062	0	non-toxic	0.45455	0.32886	0.37744	0	0	0.35714	0.73345	0.63588	0.41682	0.66569	0.55591	0.478	0.3833	0.09855	0.6441	0.65385	0.67983	0.43582	0.44127	0.43824	0.39182	0.45682	0.4145	0.49317	0.4973	0.42784	0.43986	0.56321	0.18971	0	0	0	0	0	0	0.14668	0.40127	0.40445	0.29737	0.36975	0	0.31795	0
13744	13744-1	KWKEFIKKLTTAVKKVLTTGLPALIS	�M	18.86811871	0	non-toxic	0.45455	0.45302	0.38797	0	0	0.35714	0.73345	0.63814	0.42344	0.66202	0.63492	0.53135	0.27977	0	0.62361	0.76923	0.67983	0.44013	0.44442	0.44431	0.39907	0.47238	0.42008	0.486	0.47614	0.43658	0.44726	0.56321	0.12659	0	0	0	0	0	0	0	0.38455	0.38899	0.28465	0.34098	0	0.29555	0
13745	13745-1	KWKKFIKELQKVLAPGGLLSNIVTSL	�M	18.88781667	0	non-toxic	0.45455	0.31544	0.38947	0	0	0.32143	0.72198	0.61255	0.45838	0.65835	0.56816	0.4697	0.35235	0.00901	0.6147	0.76923	0.67983	0.45857	0.45168	0.44572	0.39959	0.46657	0.42324	0.50863	0.51976	0.4538	0.44434	0.56321	0.12374	0	0	0	0	0	0	0	0.3972	0.39917	0.2816	0.36199	0	0.31002	0.14399
13760	13760-1	GLFDVIRRVASVIGGL	�M	10.88380048	50	toxic	0.22727	0.65772	0.2391	0	0	0.21429	0.69109	0.55446	0.46569	0.54335	0.66415	0.48037	0.38467	0.011	0.70245	0.6875	0.67983	0.52275	0.5287	0.25099	0.45083	0.54828	0.49042	0.42886	0.44936	0.36963	0.37657	0.56321	0.32201	0	0	0	0	0	0	0	0.338	0.34037	0.23679	0.33581	0	0.26933	0.2401
13761	13761-2	GLFDVIRKVASVIGGL	�M	12.93030045	50	toxic	0.22727	0.65101	0.23459	0	0	0.21429	0.65578	0.55522	0.46285	0.54335	0.65245	0.48037	0.38467	0.01105	0.71091	0.6875	0.67983	0.52275	0.5287	0.25099	0.45083	0.54828	0.49042	0.42886	0.44936	0.36963	0.37657	0.56321	0.31538	0	0	0	0	0	0	0	0.338	0.34037	0.23679	0.33581	0	0.2696	0.2401
13764	13764-1	GLWDVIKKVASVIGGL	�M	10.17979266	50	toxic	0.22727	0.66107	0.26316	0	0	0.21429	0.64078	0.55492	0.48083	0.59603	0.64093	0.47651	0.38467	0.01105	0.69978	0.6875	0.67983	0.52275	0.5287	0.25099	0.46196	0.54828	0.49042	0.42752	0.43597	0.36721	0.37478	0.56321	0.31001	0	0	0	0	0	0	0	0.3362	0.33886	0.23568	0.33452	0	0.26796	0.2401
13765	13765-1	GLWRVIRKVASVIGGL	�M	15.48409546	50	toxic	0.22727	0.68792	0.2782	0	0	0.28571	0.83495	0.63997	0.42232	0.60399	0.65576	0.47651	0.36019	0.01063	0.7078	0.6875	0.67983	0.52275	0.5287	0.25099	0.46196	0.54828	0.49042	0.40757	0.43209	0.34004	0.34987	0.56321	0.3199	0	0	0	0	0	0	0	0.38409	0.38522	0.27552	0.37718	0	0.31139	0.2401
13770	13770-2	KWFRVYRGIYRR	�M	294.0847788	5.04	non-toxic	0.13636	0.45302	0.6	0	1	0.39286	0.83407	0.77398	0.52293	0.59769	0.71566	0.3956	0.48616	0	0.59421	0.66667	0.67983	0.52275	0.5287	0.50969	0.45626	0.54828	0.49042	0.36567	0.65796	0.49042	0.4899	0.56321	0.14497	0	0	0	0	0	0	0	0.45007	0.4576	0.34108	0.3371	0	0.33024	0
13771	13771-2	KWFRVYRGIYR	�M	323.8362943	0	non-toxic	0.11364	0.51342	0.55489	0	1	0.35714	0.81112	0.75221	0.52852	0.57878	0.74667	0.42222	0.53036	0	0.65167	0.72727	0.67983	0.52275	0.5287	0.50969	0.45626	0.54828	0.49042	0.52924	0.35241	0.49042	0.4899	0.56321	0.17356	0	0	0	0	0	0	0	0.43787	0.38485	0.32172	0.4053	0	0.3622	0
13772	13772-2	KWFRVYRGIY	�M	360.2850575	2.07	non-toxic	0.09091	0.41611	0.50075	0	1	0.32143	0.76434	0.72554	0.52843	0.55608	0.78387	0.45417	0.5834	0	0.72027	0.8	0.67983	0.52275	0.5287	0.50969	0.45626	0.54828	0.49042	0.52924	0.51004	0.49042	0.4899	0.56321	0.19638	0	0	0	0	0	0	0	0.46679	0.46438	0.35408	0.38268	0	0.30647	0
13773	13773-1	KWFRVYRGIYRRRR	�M	248.4360948	16.3	non-toxic	0.18182	0.34228	0.67068	0	1	0.46429	0.85966	0.80738	0.49944	0.62741	0.66694	0.35376	0.41671	0	0.50423	0.57143	0.67983	0.52275	0.5287	0.50969	0.45626	0.54828	0.49042	0.49989	0.45455	0.31336	0.64363	0.56321	0.10947	0	0	0	0	0	0	0	0.46814	0.44365	0.3361	0.3788	0	0.29172	0
13787	13787-1	LRRLLRWLRRLLRR	�M	75	75	toxic	0.18182	0.90604	0.52481	0	0	0.42857	0.90115	0.7749	0.44161	0.7251	0.18753	0.06642	0.32377	0	0.5363	0	0.67983	0.52275	0.5287	0.50969	0.45626	0.54828	0.49042	0.50437	0.52343	0.25612	0.56082	0.56321	0	0	0	0	0	0	0	0	0.43561	0.44176	0.31369	0.35488	0	0.31194	0
13795	13795-1	GGILVAKLVTTLGPALISWIKRKRQQ	�M	7.5	5	toxic	0.45455	0.28859	0.38045	0	1	0.39286	1	0.66746	0.38472	0.68893	0.67334	0.52838	0.33978	0.04209	0.59955	0.5	0.67983	0.60584	0.61395	0.56479	0.48835	0.61815	0.55712	0.57024	0.54243	0.54548	0.52334	0.56321	0.11342	0	0	0	0	0	0	0.14668	0.48983	0.44478	0.31978	0.38462	0	0.3245	0.14399
13796	13796-1	GGGKALHSFKKFIKAFVGEIMNS	�M	50	16	toxic	0.38636	0.48993	0.40902	0	1	0.32143	0.74934	0.63109	0.47069	0.44759	0.64172	0.45122	0.28368	0.00451	0.56526	0.65217	0.67983	0.79119	0.77791	0.61102	0.53649	0.78528	0.6585	0.56173	0.54243	0.56391	0.53793	0.56321	0.07279	0	0	0	0	0	0	0	0.46498	0.45496	0.34744	0.37395	0	0.33816	0.16379
13811	13811-1	GALSLLSLLGKLL	�M	4	50	toxic	0.15909	0.45638	0.16541	0	1	0.25	1	0.62509	0.38531	0.59045	0.22645	0.11817	0.58088	0.03899	0.75724	0.30769	0.67983	0.52275	0.5287	0.50969	0.45626	0.54828	0.49042	0.46292	0.41287	0.49042	0.20916	0.56321	0	0	0	0	0	0	0	0	0.33439	0.31436	0.22573	0.24758	0	0.1841	0
13813	13813-1	GLLSALSLLGKLL	�M	6	50	toxic	0.15909	0.47315	0.16541	0	1	0.25	1	0.62509	0.38531	0.59045	0.22645	0.11817	0.58088	0.02556	0.75724	0.38462	0.67983	0.52275	0.5287	0.50969	0.45626	0.54828	0.49042	0.47054	0.41784	0.49042	0.24125	0.56321	0	0	0	0	0	0	0	0	0.34162	0.3219	0.23237	0.25469	0	0.19148	0
13814	13814-1	GLLSLASLLGKLL	�M	4	50	toxic	0.15909	0.47651	0.16541	0	1	0.25	1	0.62509	0.38531	0.59045	0.22645	0.11817	0.58088	0.02432	0.75724	0.46154	0.67983	0.52275	0.5287	0.50969	0.45626	0.54828	0.49042	0.47054	0.41784	0.49042	0.24125	0.56321	0	0	0	0	0	0	0	0	0.34162	0.3219	0.23237	0.25469	0	0.19148	0
13815	13815-1	GLLSLLSALGKLL	�M	19	50	toxic	0.15909	0.52349	0.16541	0	1	0.25	1	0.62509	0.38531	0.59045	0.22645	0.11817	0.58088	0.04985	0.75724	0.53846	0.67983	0.52275	0.5287	0.50969	0.45626	0.54828	0.49042	0.47054	0.41784	0.49042	0.24125	0.56321	0	0	0	0	0	0	0	0	0.34162	0.3219	0.23237	0.25469	0	0.23573	0
13816	13816-1	GLLSLLSLAGKLL	�M	14	50	toxic	0.15909	0.45638	0.16541	0	1	0.25	1	0.62509	0.38531	0.59045	0.22645	0.11817	0.58088	0.07242	0.75724	0.53846	0.67983	0.52275	0.5287	0.50969	0.45626	0.54828	0.49042	0.47054	0.41784	0.49042	0.24125	0.56321	0	0	0	0	0	0	0	0	0.33439	0.31436	0.18921	0.24758	0	0.18683	0
13817	13817-1	GLLSLLSLLGKAL	�M	4	50	toxic	0.15909	0.48993	0.16541	0	1	0.25	1	0.62509	0.38531	0.59045	0.22645	0.11817	0.58088	0.12612	0.75724	0.53846	0.67983	0.52275	0.5287	0.50969	0.45626	0.54828	0.49042	0.47054	0.41784	0.49042	0.24125	0.56321	0	0	0	0	0	0	0	0	0.31767	0.317	0.22822	0.25016	0	0.18683	0
13819	13819-1	GLLSALKALGKLL	�M	36	50	toxic	0.15909	0.5604	0.22406	0	1	0.28571	1	0.68293	0.38824	0.58067	0.27784	0.1976	0.43572	0.00198	0.68686	0.38462	0.67983	0.52275	0.5287	0.50969	0.45626	0.54828	0.49042	0.47054	0.41784	0.49042	0.24125	0.56321	0	0	0	0	0	0	0	0	0.36466	0.34527	0.25394	0.27699	0	0.26004	0
13825	13825-1	GLLSAAKAAGKLL	�M	50	50	toxic	0.15909	0.47651	0.27068	0	1	0.28571	1	0.69496	0.41759	0.54152	0.41087	0.34699	0.3195	0	0.58976	0.61538	0.67983	0.52275	0.5287	0.50969	0.45626	0.54828	0.49042	0.47054	0.41784	0.49042	0.24125	0.56321	0	0	0	0	0	0	0	0	0.43832	0.41877	0.28492	0.34712	0	0.28954	0
13831	13831-1	ALRGCWTKSIPPKPCP	�M	512	10	non-toxic	0.22727	0.08725	0.4812	0	1	0.32143	0.7105	0.68044	0.51612	0.78289	0.73732	0.58055	0.27135	0	0.51581	0.75	0.67983	0.52275	0.5287	0.66379	0.41667	0.54828	0.49042	0.60004	0.55539	0.61363	0.49417	0.56321	0	0	0	0	0	0	0	0	0.35608	0.36487	0.25394	0.31254	0	0.25621	0
13832	13832-1	ALRGCWTFSIPPKPCP	�M	512	5	non-toxic	0.22727	0.18121	0.41805	0	1	0.28571	0.66372	0.63637	0.51036	0.70736	0.76073	0.61041	0.27135	0	0.59065	0.75	0.67983	0.52275	0.5287	0.66379	0.41667	0.54828	0.49042	0.60004	0.55539	0.61363	0.49417	0.56321	0	0	0	0	0	0	0	0	0.24808	0.26084	0.16376	0.2159	0	0.15815	0
13835	13835-1	GLSLLLSLLGKLL	�M	3.1	50	toxic	0.15909	0.48658	0.14286	0	1	0.25	1	0.62147	0.37111	0.61003	0.15993	0.04347	0.63899	0.15907	0.80579	0.53846	0.67983	0.52275	0.5287	0.50969	0.45626	0.54828	0.49042	0.32019	0.32131	0.49042	0.24125	0.56321	0	0	0	0	0	0	0	0	0.33665	0.317	0.22822	0.25016	0	0.18683	0
13836	13836-1	RKKRRQRRRCWTKSIPPKPC	�M	512	3	non-toxic	0.31818	0.08725	0.75038	0	0	0.53571	0.83583	0.7998	0.48163	0.84154	0.62154	0.43182	0.17931	0	0.29844	0.8	0.67983	0.66954	0.63139	0.70068	0.67728	0.66133	0.67572	0.70491	0.69488	0.7235	0.72329	0.56321	0	0	0	0	0	0	0	0	0.46182	0.45722	0.33582	0.39851	0	0.35346	0
13840	13840-1	GLSLLLSLLLGKL	�M	8	50	toxic	0.15909	0.29866	0.14286	0	1	0.25	1	0.62147	0.37111	0.61003	0.15993	0.04347	0.63899	0.34366	0.80579	0.53846	0.67983	0.52275	0.5287	0.50969	0.45626	0.54828	0.49042	0.32019	0.32131	0.49042	0.24125	0.56321	0	0	0	0	0	0	0	0	0.33665	0.33547	0.22822	0.32062	0	0.18683	0
13841	13841-1	GLLSSLLLLGKLL	�M	20	50	toxic	0.15909	0.34899	0.14286	0	1	0.25	1	0.62147	0.37111	0.61003	0.15993	0.04347	0.63899	0.11984	0.80579	0.38462	0.67983	0.52275	0.5287	0.50969	0.45626	0.54828	0.49042	0.47054	0.41784	0.49042	0.24125	0.56321	0	0	0	0	0	0	0	0	0.5061	0.48662	0.38368	0.41144	0	0.3622	0
13842	13842-1	GKLLSLLSLLGLL	�M	20	50	toxic	0.15909	0.2349	0.14286	0	1	0.25	1	0.62147	0.37111	0.61003	0.15993	0.04347	0.63899	0.43007	0.80579	0.61538	0.67983	0.52275	0.5287	0.50969	0.45626	0.54828	0.49042	0.56644	0.5759	0.49042	0.64767	0.56321	0	0	0	0	0	0	0	0	0.33665	0.33208	0.2249	0.31707	0	0.26632	0
13843	13843-1	GLLSLLSLGLKLL	�M	7	50	toxic	0.15909	0.41275	0.14286	0	1	0.25	1	0.62147	0.37111	0.61003	0.15993	0.04347	0.63899	0.06836	0.80579	0.53846	0.67983	0.52275	0.5287	0.50969	0.45626	0.54828	0.49042	0.47054	0.41784	0.49042	0.24125	0.56321	0	0	0	0	0	0	0	0	0.22232	0.20279	0.16044	0.1797	0	0.18683	0
13844	13844-1	LLGSLLSLGLKLL	�M	13	50	toxic	0.15909	0.44966	0.14286	0	1	0.25	1	0.62147	0.37111	0.61003	0.15993	0.04347	0.63899	0.00256	0.80579	0.53846	0.67983	0.52275	0.5287	0.50969	0.45626	0.54828	0.49042	0.47054	0.5759	0.49042	0.62096	0.56321	0	0	0	0	0.58293	0	0	0	0.30411	0.28458	0.23568	0.25792	0	0.27151	0
13845	13845-1	KLSLLLSLGLKLL	�M	25	50	toxic	0.15909	0.33893	0.18346	0	1	0.28571	1	0.66891	0.36268	0.65896	0.1023	0.02095	0.63899	0.06457	0.79243	0.53846	0.67983	0.52275	0.5287	0.50969	0.45626	0.54828	0.49042	0.40287	0.37422	0.49042	0.40687	0.56321	0	0	0	0	0	0	0	0	0.23723	0.21749	0.174	0.19392	0	0.20213	0
13851	13851-1	KLKLLLKLGLKLL	�M	50	50	toxic	0.15909	0.44295	0.25414	0	1	0.35714	1	0.76046	0.33919	0.67853	0.07204	0.03043	0.4649	0	0.74878	0.69231	0.67983	0.52275	0.5287	0.50969	0.45626	0.54828	0.49042	0.44634	0.43014	0.49042	0.40687	0.56321	0	0	0	0	0	0	0	0	0.32264	0.30268	0.25228	0.27505	0	0.29036	0
13852	13852-1	GIGAVLKVLTTGAPALISWIKRKRQQ	�M	6	28	toxic	0.45455	0.39262	0.39098	0	1	0.39286	1	0.66983	0.39135	0.67914	0.7066	0.56573	0.31072	0.03241	0.57506	0.5	0.67983	0.53017	0.54686	0.5265	0.44643	0.55966	0.5023	0.50594	0.48456	0.46544	0.45444	0.56321	0.11439	0	0	0	0	0	0	0	0.45323	0.41161	0.29322	0.35488	0	0.29691	0
13854	13854-1	FFHHIFRGIVHVGKTKHRLVTG	�M	38.64883667	60	toxic	0.36364	0.53356	0.41053	0	1	0.35714	1	0.6544	0.43764	0.45589	0.73616	0.56023	0.17618	0	0.61069	0.68182	0.67983	0.95259	0.82078	0.65258	0.61542	0.7442	0.58962	0.65136	0.60462	0.61703	0.60996	0.56321	0.22387	0	0	0	0	0	0	0	0.53186	0.52205	0.38479	0.44118	0	0.39798	0
13881	13881-1	IIKKIIKKIIKKI	�M	256	50	toxic	0.15909	0.80537	0.32782	0	1	0.42857	1	0.84162	0.3176	0.75438	0.65797	0.28534	0.84013	0	0.76169	0	0.67983	0.52275	0.5287	0.50969	0.45626	0.54828	0.49042	0.57405	0.55582	0.49042	0.53232	0.56321	0	0	0	0	0	0	0	0	0.56936	0.59065	0.39889	0.5627	0	0.45507	0
13882	13882-1	GIIKKIIKKIIKK	�M	512	50	non-toxic	0.15909	0.7047	0.38346	0	1	0.42857	1	0.85385	0.35262	0.71278	0.64836	0.28178	0.72011	0	0.68107	0.07692	0.67983	0.52275	0.5287	0.50969	0.45626	0.54828	0.49042	0.62111	0.58432	0.49042	0.63151	0.56321	0	0	0	0	0	0	0	0	0.54451	0.56577	0.37621	0.40465	0	0.38132	0
13884	13884-1	GFGGGRGGFGGGRGGFGGGGIGGGGFGGGYGGGKIKG	�M	50	0	non-toxic	0.70455	0.02349	0.45414	0	0	0.32143	0.77317	0.60793	0.49908	0.22035	0.84372	0.38935	0.14209	0	0.43875	0.67568	0.61556	0.68247	0.7084	0.69507	0.6765	0.71936	0.66796	0.68116	0.66767	0.70943	0.66629	0.62492	0	0	0	0	0	0.31501	0	0	0.44329	0.44327	0.33001	0.3969	0.12511	0.33133	1
13886	13886-1	FFHHIFRGKVHVGKTIHRLVTG	�M	4.831104584	50	toxic	0.36364	0.54027	0.41053	0	1	0.35714	1	0.6544	0.43764	0.45589	0.73616	0.56023	0.17618	0	0.61069	0.68182	0.67983	0.95259	0.82078	0.65258	0.61775	0.7442	0.58962	0.65225	0.60548	0.61824	0.61086	0.56321	0.22779	0	0	0	0	0	0	0	0.49119	0.48436	0.35408	0.40756	0	0.36602	0
13887	13887-1	KWCFRVCYRGICYRRCR	�M	14.3	50	toxic	0.25	0.19799	0.49925	1	1	0.42857	0.69638	0.74073	0.42551	0.63643	0.70643	0.32035	0.44838	0	0.60223	0.58824	0.67983	0.52275	0.5287	0.60005	0.64337	0.54828	0.31336	0.53932	0.52105	0.51492	0.47958	0.56321	0.0949	0	0	0	0	0	0	0	0.42702	0.44403	0.33389	0.38106	0	0.32887	0
13889	13889-1	KWCFRVCYRGICYRRCRG	�M	106.9	50	toxic	0.27273	0.18121	0.49774	0	0	0.39286	0.65049	0.70286	0.45856	0.6105	0.71922	0.32453	0.42347	0	0.58396	0.55556	0.67983	0.52275	0.5287	0.6785	0.4824	0.37883	0.58428	0.54067	0.51674	0.47926	0.5	0.56321	0.09063	0	0	0	0	0	0	0	0.44103	0.43347	0.32033	0.38785	0	0.34226	0
13890	13890-1	RWCFRVCYRGICYRKCRG	�M	64.1	50	toxic	0.27273	0.18792	0.49774	0	0	0.39286	0.64872	0.70286	0.45856	0.6105	0.71922	0.32453	0.42347	0	0.58396	0.55556	0.67983	0.52275	0.5287	0.58721	0.40657	0.10631	0.44215	0.50302	0.48521	0.42227	0.45624	0.56321	0.0913	0	0	0	0	0	0	0	0.44103	0.43309	0.32006	0.3872	0	0.34198	0
13891	13891-2	KWCFRVCYRGICYRKCRG	�M	7.5	50	toxic	0.27273	0.18456	0.49323	0	0	0.39286	0.64342	0.70522	0.45572	0.6105	0.70881	0.32453	0.42347	0	0.59154	0.55556	0.67983	0.52275	0.5287	0.6785	0.4824	0.37883	0.58428	0.54067	0.51674	0.47926	0.5	0.56321	0.09106	0	0	0	0	0	0	0	0.44148	0.43347	0.32033	0.38752	0	0.34226	0
13893	13893-1	KRVWPLVIRTVIAGYNLYR	�M	230	10	non-toxic	0.29545	0.36913	0.38947	0	0	0.32143	0.75552	0.63891	0.45838	0.70448	0.76171	0.59677	0.46869	0.04686	0.69265	0.68421	0.67983	0.52275	0.67716	0.46323	0.37474	0.54526	0.54984	0.50527	0.49601	0.4424	0.44479	0.56321	0.26904	0	0	0	0	0	0	0	0.46001	0.44516	0.36487	0.40983	0.25023	0.39634	0
13894	13894-1	VWPLVIRTVIAGYNLYRAI	�M	63	10	non-toxic	0.29545	0.34228	0.27368	0	0	0.25	0.66637	0.57721	0.45347	0.67937	0.82858	0.65761	0.55081	0.00853	0.7853	0.57895	0.67983	0.52275	0.71276	0.44175	0.38483	0.45868	0.36527	0.51042	0.48866	0.45671	0.47195	0.56321	0.25274	0	0	0	0	0	0	0	0.46272	0.46099	0.33416	0.41661	0.25023	0.36356	0
13895	13895-1	LVIRWVRAGYKLYRAIKKK	�M	105	10	non-toxic	0.29545	0.44631	0.45564	0	1	0.46429	0.81818	0.76331	0.36407	0.67937	0.61367	0.41263	0.46869	0	0.63118	0.47368	0.67983	0.52275	0.62218	0.44035	0.43401	0.56755	0.54839	0.43379	0.42539	0.44725	0.42078	0.56321	0.17514	0	0	0	0	0	0	0	0.42612	0.40935	0.32144	0.37718	0.25023	0.32942	0
13896	13896-1	NLCASLRARHTIPQCRKFGRR	�M	256	0	non-toxic	0.34091	0.22819	0.53985	0	0	0.39286	0.81818	0.69056	0.48506	0.65127	0.6132	0.4433	0.24271	0	0.4196	0.52381	0.67983	0.57328	0.63236	0.45926	0.36801	0.57312	0.47441	0.40892	0.40639	0.38491	0.36266	0.56321	0	0	0	0	0	0.28329	0	0	0.30411	0.29288	0.23485	0.27343	0	0.23382	0
13897	13897-1	NLCASLRARHTIPQCRKFGRR	�M	256	0	non-toxic	0.34091	0.22819	0.53985	0	0	0.39286	0.81818	0.69056	0.48506	0.65127	0.6132	0.4433	0.24271	0	0.4196	0.52381	0.67983	0.57328	0.63236	0.45926	0.36801	0.57312	0.47441	0.40892	0.40639	0.38491	0.36266	0.56321	0	0	0	0	0	0.28329	0	0	0.30411	0.29288	0.23485	0.27343	0	0.23382	0
13908	13908-1	FLPAIAGLAAKFLPKIFCAITKKC	�M	16	50	toxic	0.40909	0.40268	0.24962	0	0	0.32143	0.66814	0.62644	0.37034	0.54335	0.63515	0.51505	0.32672	0.01462	0.7167	0.41667	0.67983	0.45857	0.42407	0.45015	0.38613	0.42572	0.39825	0.47591	0.46988	0.41572	0.44636	0.56321	0	0	0	0	0	0	0	0	0.44013	0.43724	0.33721	0.3746	0	0.35018	0
13909	13909-1	FLPAIAGVAAKFLPKIFCAITKKC	�M	85	50	toxic	0.40909	0.39933	0.24662	0	0	0.32143	0.66814	0.62708	0.36845	0.54866	0.68197	0.57092	0.29524	0.01836	0.72071	0.41667	0.67983	0.45857	0.42407	0.45412	0.39001	0.43802	0.40286	0.47838	0.47225	0.41911	0.44928	0.56321	0.06497	0	0.26095	0	0	0	0	0	0.44058	0.43762	0.33748	0.37492	0	0.35018	0
13910	13910-1	RFGRFLRKIRRFRPKVTITIQGSARFG	�M	90.13009604	49.73	toxic	0.47727	0.42617	0.49474	0	1	0.53571	1	0.73904	0.3207	0.54306	0.67407	0.46924	0.24325	0.04005	0.53452	0.85185	0.67983	0.43918	0.46839	0.42844	0.39881	0.53343	0.4373	0.4907	0.47635	0.44894	0.4504	0.56321	0.06179	0	0	0	0.26942	0.21813	0	0	0.23091	0.27591	0.19032	0.23723	0	0.18137	0
13912	13912-1	RFRRLRWKTRWRLKKICYCRRRFCVCV	�M	79.75717828	59.28	toxic	0.47727	0.33893	0.53233	0	1	0.64286	0.82613	0.77353	0.2424	0.65497	0.54897	0.31568	0.25913	0.0185	0.56258	0.33333	0.67983	0.33142	0.36401	0.29769	0.23188	0.36188	0.2714	0.37172	0.36817	0.2993	0.3281	0.56321	0.1174	0	0	0	0	0	0	0	0.39358	0.37429	0.25394	0.31739	0	0.2696	0
13913	13913-1	RFRRLRWKTRWRLKKIWWPFLRR	�M	88.04944891	22	toxic	0.38636	0.37584	0.63158	0	1	0.60714	1	0.77856	0.33887	0.63013	0.44166	0.30714	0.16637	0	0.52428	0.3913	0.67983	0.34938	0.34173	0.32314	0.28028	0.32521	0.26534	0.32579	0.32282	0.29566	0.28725	0.56321	0	0	0	0	0	0	0	0	0.40624	0.4101	0.28575	0.33743	0	0.2991	0
13930	13930-1	YIRKIRRFFKKLKKILKK	�M	265.8524934	10	non-toxic	0.27273	0.75503	0.55038	0	1	0.57143	0.86584	0.85189	0.32174	0.63612	0.44051	0.21749	0.4627	0	0.58218	0	0.67983	0.52275	0.5287	0.59724	0.5427	0.53969	0.55275	0.58436	0.60894	0.58186	0.62029	0.56321	0	0	0	0	0	0	0	0	0.41482	0.41953	0.29156	0.32773	0	0.29172	0
13936	13936-2	YIRKIRRFFKKRFKFRKK	�M	251.3322573	20	non-toxic	0.27273	0.47987	0.64662	0	1	0.60714	0.88791	0.86261	0.34833	0.52127	0.48561	0.26887	0.29208	0	0.51715	0	0.67983	0.52275	0.5287	0.59724	0.5427	0.53969	0.55275	0.58436	0.60894	0.58186	0.62029	0.56321	0	0	0	0	0	0	0	0	0.37551	0.36035	0.28631	0.32805	0	0.30866	0
13973	13973-1	GLLKKLLKKLLKKL	�M	11	50	toxic	0.18182	0.68792	0.39098	0	1	0.42857	1	0.83005	0.35736	0.69671	0.10034	0.04661	0.37773	0	0.62895	0.07143	0.67983	0.52275	0.5287	0.50969	0.45626	0.54828	0.49042	0.46247	0.47441	0.22168	0.4311	0.56321	0	0	0	0	0	0	0	0	0.41437	0.42066	0.29461	0.38559	0	0.3204	0
13978	13978-1	KWKKLLKKPLLKKLLK	�M	100	0	non-toxic	0.22727	0.24832	0.52331	0	1	0.5	1	0.8457	0.37268	0.76103	0.16604	0.14803	0.2833	0	0.55902	0.5625	0.67983	0.52275	0.5287	0.33925	0.26734	0.54828	0.49042	0.48398	0.46038	0.39146	0.40036	0.56321	0	0	0	0	0	0	0	0	0.40578	0.39088	0.28907	0.35488	0	0.31084	0
13979	13979-1	KWKKLLKKPLLKKL	�M	100	0	non-toxic	0.18182	0.28188	0.53684	0	1	0.46429	1	0.84922	0.41519	0.76373	0.18307	0.1655	0.26981	0	0.551	0.64286	0.67983	0.52275	0.5287	0.50969	0.45626	0.54828	0.49042	0.43782	0.42388	0.31336	0.32608	0.56321	0	0	0	0	0	0	0	0	0.38681	0.39352	0.26999	0.35973	0	0.28216	0
13980	13980-1	KWKKLLKKPLLK	�M	100	0	non-toxic	0.13636	0.3557	0.55489	0	1	0.42857	1	0.85386	0.46054	0.76732	0.20578	0.18881	0.25182	0	0.53987	0.75	0.67983	0.52275	0.5287	0.50969	0.45626	0.54828	0.49042	0.36567	0.35241	0.49042	0.4899	0.56321	0	0	0	0	0	0	0	0	0.38997	0.36751	0.26252	0.32579	0	0.24993	0
13981	13981-1	KKLLKKPLLKKLLKKL	�M	100	0	non-toxic	0.22727	0.20805	0.4797	0	1	0.5	1	0.85841	0.34523	0.77594	0.12487	0.11239	0.33051	0	0.56837	0.4375	0.67983	0.52275	0.5287	0.56456	0.43866	0.54828	0.49042	0.54336	0.53898	0.5268	0.49439	0.56321	0	0	0	0	0	0	0	0	0.45052	0.45458	0.32669	0.41403	0	0.35182	0
13982	13982-1	LLKKPLLKKLLKKL	�M	100	0	non-toxic	0.18182	0.35906	0.40451	0	1	0.42857	1	0.82239	0.36588	0.77168	0.11595	0.11376	0.37773	0	0.63519	0.35714	0.67983	0.52275	0.5287	0.50969	0.45626	0.54828	0.49042	0.56285	0.56079	0.63206	0.51391	0.56321	0	0	0	0	0	0	0	0	0.46317	0.4689	0.33776	0.43083	0	0.36821	0
13983	13983-1	KKPLLKKLLKKL	�M	100	0	non-toxic	0.13636	0.54698	0.49624	0	1	0.42857	1	0.8712	0.42362	0.7872	0.15088	0.14128	0.31477	0	0.55278	0.25	0.67983	0.52275	0.5287	0.50969	0.45626	0.54828	0.49042	0.5819	0.58864	0.49042	0.4899	0.56321	0	0	0	0	0	0	0	0	0.45142	0.45986	0.32725	0.4276	0	0.36356	0
13984	13984-2	LKMLGMLFHNIRNILKTV	�M	10	10	toxic	0.27273	0.67785	0.32632	0	1	0.32143	1	0.64954	0.41862	0.59725	0.52099	0.3956	0.38407	0.00641	0.68686	0.27778	0.67983	0.52275	0.5287	0.51623	0.39001	0.4624	0.34975	0.49496	0.52948	0.32622	0.40978	0.56321	0.09313	0	0	0	0	0	0	0	0.35789	0.36939	0.24094	0.33323	0	0.2797	0
13986	13986-1	LFNNYITAALKLLEKLYKV	�M	64	50	toxic	0.29545	0.55705	0.35338	0	1	0.28571	0.67432	0.60931	0.46965	0.62664	0.57834	0.48807	0.50585	0.01068	0.68864	0.42105	0.67983	0.52275	0.78687	0.54495	0.48577	0.59958	0.54232	0.56352	0.55517	0.5171	0.50516	0.56321	0.08693	0	0	0	0	0	0	0	0.39629	0.42141	0.30097	0.34712	0	0.29391	0
13991	13991-1	FLGALWKALSKLL	�M	9	50	toxic	0.15909	0.59732	0.24211	0	0	0.25	0.70786	0.61227	0.43359	0.51828	0.29969	0.2557	0.37761	0.00158	0.75367	0.61538	0.67983	0.52275	0.5287	0.50969	0.45626	0.54828	0.49042	0.52454	0.41697	0.49042	0.72913	0.56321	0	0	0	0	0	0	0	0	0.45911	0.4395	0.34329	0.36328	0	0.36083	0
13995	13995-2	FLGALWHALSHLL	�M	30	0	non-toxic	0.15909	0.56711	0.22556	0	0	0.17857	0.44131	0.50967	0.49116	0.45466	0.38229	0.32209	0.37761	0.00417	0.74655	0.61538	0.67983	0.52275	0.5287	0.50969	0.45626	0.54828	0.49042	0.52454	0.41697	0.49042	0.72913	0.56321	0	0	0	0	0	0	0	0	0.49345	0.44817	0.37732	0.39884	0	0.39907	0
14020	14020-2	GLLSRLRDFLSDIGRRLGEKIERIGQKIKDLSEFFQS	�M	231.3492054	15	non-toxic	0.70455	0.62416	0.49323	0	0	0.25	0.68138	0.54433	0.59168	0.60546	0.54875	0.30645	0.44527	0	0.47171	0.67568	0.73343	0.56178	0.57157	0.56316	0.51915	0.58983	0.53602	0.59668	0.57417	0.55348	0.55655	0.52468	0	0	0	0	0	0.15751	0.33373	0	0.31902	0.33019	0.23928	0.27343	0	0.23382	0
14021	14021-2	GLLSRLRDFLSDRGRRLGEIIERIGQIIKDLSEFFQS	�M	230.6560319	17	non-toxic	0.70455	0.62081	0.46165	0	0	0.21429	0.65137	0.52695	0.60579	0.60288	0.57744	0.31562	0.48744	0.00615	0.50111	0.67568	0.77514	0.58932	0.59724	0.5844	0.54167	0.61305	0.55906	0.61349	0.58972	0.57361	0.57451	0.52468	0	0	0	0	0	0.15751	0.33373	0	0.40172	0.40369	0.29627	0.33807	0	0.292	0
14028	14028-1	IHHIHHIIHHIHHIIHHIHHIIHHIHHI	�M	128	10	non-toxic	0.5	0.71477	0.40602	0	1	0.21429	1	0.53065	0.57076	0.52859	0.86874	0.49468	0.66868	0	0.60134	0	0.67983	0.58501	0.57181	0.55125	0.50259	0.57405	0.54839	0.56912	0.53962	0.52171	0.54017	0.56321	0	0	0	0	0	0	0	0	0.62404	0.59857	0.44592	0.52392	0	0.45862	0
14029	14029-1	MGIINTLQKYYCRVRGGRCAVLSCLPKEEQIGKCSTRGRKCCRRKK	�M	50	0	non-toxic	0.90909	0.13758	0.51729	0	0	0.57143	0.69109	0.66532	0.30091	0.7055	0.69717	0.41101	0.35983	0.00081	0.46637	0.69565	0.65505	0.53352	0.54565	0.53724	0.49146	0.56964	0.51492	0.54896	0.53012	0.5188	0.50898	0.54846	0.06363	0	0	0	0	0.25156	0	0	0.44781	0.43724	0.32199	0.38009	0	0.32805	0.07991
14031	14031-1	WLKAAAKAAAKLW	�M	256	5	non-toxic	0.15909	0.4396	0.36391	0	1	0.32143	1	0.71947	0.44229	0.55375	0.47162	0.52008	0.11622	0	0.57862	0.61538	0.67983	0.52275	0.5287	0.50969	0.45626	0.54828	0.49042	0.61663	0.53617	0.49042	0.7482	0.56321	0	0	0	0	0	0	0	0	0.51604	0.47456	0.35519	0.41661	0	0.36902	0
14033	14033-1	LWKAAAKAAAKLL	�M	256	5	non-toxic	0.15909	0.47315	0.30977	0	1	0.32143	1	0.73079	0.40821	0.5721	0.42096	0.47622	0.17434	0	0.59065	0.61538	0.67983	0.52275	0.5287	0.50969	0.45626	0.54828	0.49042	0.57629	0.51026	0.49042	0.7482	0.56321	0	0	0	0	0	0	0	0	0.48215	0.46287	0.3444	0.4053	0	0.35673	0
14034	14034-1	LWKAAAKAAAKLW	�M	256	5	non-toxic	0.15909	0.44631	0.36391	0	1	0.32143	1	0.71947	0.44229	0.55375	0.47162	0.52008	0.11622	0	0.57862	0.61538	0.67983	0.52275	0.5287	0.50969	0.45626	0.54828	0.49042	0.57629	0.51026	0.49042	0.7482	0.56321	0	0	0	0	0	0	0	0	0.50384	0.46287	0.3444	0.4053	0	0.35673	0
14041	14041-1	KIKKIIKKIIKI	�M	4000	5	non-toxic	0.13636	0.83557	0.37594	0	1	0.42857	1	0.86725	0.34789	0.75805	0.62435	0.27229	0.78012	0	0.71448	0	0.67983	0.52275	0.5287	0.50969	0.45626	0.54828	0.49042	0.57652	0.5556	0.49042	0.4899	0.56321	0	0	0	0	0	0	0	0	0.41618	0.49114	0.30014	0.32159	0	0.29336	0
14043	14043-1	GIVKKIVKKIVKKI	�M	1500	50	non-toxic	0.18182	0.74161	0.34737	0	1	0.42857	1	0.8385	0.3299	0.73306	0.67118	0.47486	0.44578	0	0.70557	0.07143	0.67983	0.52275	0.5287	0.50969	0.45626	0.54828	0.49042	0.54179	0.53163	0.64346	0.53613	0.56321	0.33275	0	0	0	0	0	0	0	0.42296	0.44214	0.29322	0.4053	0	0.3316	0
14044	14044-1	GIIKKIIKKIIKKI	�M	2000	50	non-toxic	0.18182	0.75503	0.33835	0	0	0.39286	0.76876	0.78428	0.35821	0.71261	0.67787	0.29321	0.78012	0	0.72739	0.07143	0.67983	0.52275	0.5287	0.50969	0.45626	0.54828	0.49042	0.60632	0.57849	0.64346	0.58191	0.56321	0	0	0	0	0	0	0	0	0.50339	0.52092	0.34053	0.49224	0	0.38405	0
14045	14045-1	GILKKILKKILKKL	�M	80	50	toxic	0.18182	0.70805	0.36842	0	1	0.42857	1	0.83005	0.34316	0.70352	0.34785	0.15229	0.55018	0	0.67127	0.07143	0.67983	0.52275	0.5287	0.50969	0.45626	0.54828	0.49042	0.52386	0.51889	0.64346	0.52334	0.56321	0	0	0	0	0	0	0	0	0.43696	0.44327	0.29378	0.40659	0	0.33215	0
14078	14078-1	ILPWKWKWTPWRR	�M	100	5	non-toxic	0.15909	0.08054	0.60602	0	1	0.35714	1	0.71171	0.5607	0.73236	0.6109	0.50941	0.17813	0	0.59109	0.69231	0.67983	0.52275	0.5287	0.50969	0.45626	0.54828	0.49042	0.40488	0.32002	0.49042	0.41517	0.56321	0	0	0	0	0	0	0	0	0.25441	0.27328	0.1787	0.24014	0	0.22644	0
14080	14080-2	YIRKIRRFFKTLNKNLKK	�M	270.3661772	20	non-toxic	0.27273	0.69463	0.58647	0	1	0.5	0.86408	0.79442	0.41244	0.61138	0.50746	0.35535	0.37601	0	0.51448	0.61111	0.67983	0.52275	0.5287	0.59724	0.5427	0.53969	0.55275	0.58436	0.60894	0.58186	0.62029	0.56321	0	0	0	0	0	0	0	0	0.37506	0.38183	0.28437	0.35294	0	0.2797	0
14104	14104-1	CFQWKRAMRKVR	�M	124.2884486	0	non-toxic	0.13636	0.39933	0.57744	0	1	0.39286	0.86143	0.78893	0.50873	0.65335	0.56972	0.44183	0.06938	0	0.48107	0.58333	0.67983	0.52275	0.5287	0.50969	0.45626	0.54828	0.49042	0.84159	0.53725	0.49042	0.4899	0.56321	0.12827	0	0	0	0	0	0	0	0.23769	0.2778	0.18064	0.21719	0	0.174	0
14109	14109-1	ALWKSILKNVGKAAGKAVLNAVTDMVNQ	�M	64	20	toxic	0.5	0.27852	0.38195	0	1	0.32143	0.75022	0.61154	0.45365	0.63366	0.62937	0.62128	0.20483	0.03725	0.5461	0.60714	0.67983	0.55675	0.54202	0.53794	0.46222	0.57474	0.50715	0.54313	0.52732	0.50715	0.49843	0.56321	0.2323	0	0	0	0	0	0	0	0.43651	0.4297	0.31784	0.36393	0	0.3133	0
14110	14110-1	ALWKSILKNVGKAAGKAVL	�M	64	0	non-toxic	0.29545	0.37919	0.34286	0	1	0.35714	1	0.69998	0.39504	0.59567	0.53563	0.49132	0.26096	0	0.60178	0.73684	0.67983	0.52275	0.68854	0.60075	0.55952	0.75836	0.57773	0.57136	0.5407	0.5576	0.53119	0.56321	0.17053	0	0	0	0	0	0	0	0.45911	0.43385	0.30816	0.37815	0	0.31412	0
14134	14134-2	VAEARQGSFSY	�M	500	25.14	non-toxic	0.11364	0.24161	0.4782	0	0	0.17857	0.30627	0.50967	0.65019	0.57155	0.82301	0.63239	0.40001	0	0.4931	0.63636	0.67983	0.52275	0.5287	0.50969	0.45626	0.54828	0.49042	0.52924	0.60397	0.49042	0.4899	0.56321	0.15456	0	0	0	0.69979	0	0	0	0.39855	0.50999	0.40941	0.51745	0	0.37203	0
14136	14136-1	GLLKKIAKKAKKALKKLGY	�M	10	15	toxic	0.29545	0.6745	0.48571	0	1	0.5	0.78288	0.83065	0.34901	0.6417	0.40763	0.26905	0.35363	0	0.51314	0.52632	0.67983	0.52275	0.26035	0.47117	0.43297	0.48747	0.41814	0.50101	0.47592	0.45719	0.45018	0.56321	0	0	0	0	0	0	0	0	0.34478	0.39163	0.28907	0.35294	0.25023	0.30811	0
14137	14137-1	GLLKKIGKKAKKALKKLGY	�M	10	10	toxic	0.29545	0.66107	0.50376	0	1	0.5	0.78288	0.83281	0.36037	0.62831	0.41634	0.24147	0.35363	0	0.50156	0.52632	0.67983	0.52275	0.26035	0.47117	0.43297	0.48747	0.41814	0.56061	0.52688	0.4977	0.51818	0.56321	0	0	0	0	0	0	0	0	0.32174	0.36977	0.27082	0.3329	0.25023	0.28845	0
14138	14138-1	GLLKKIGKKAKKAGKKLGY	�M	10	5	toxic	0.29545	0.61745	0.53684	0	1	0.5	0.78288	0.84174	0.3812	0.60153	0.47056	0.26499	0.31387	0	0.45657	0.68421	0.67983	0.52275	0.26035	0.47117	0.43297	0.48747	0.41814	0.56061	0.52688	0.4977	0.51818	0.56321	0	0	0	0	0	0	0	0	0.35427	0.4003	0.29654	0.36102	0.25023	0.29336	0
14139	14139-1	GLLKKIAKKAKKAGKKLGY	�M	10	10	toxic	0.29545	0.62752	0.5188	0	1	0.5	0.78288	0.83946	0.36984	0.61492	0.46185	0.29257	0.31387	0	0.4686	0.68421	0.67983	0.52275	0.26035	0.47117	0.43297	0.48747	0.41814	0.50101	0.47592	0.45719	0.45018	0.56321	0	0	0	0	0	0	0	0	0.37777	0.42216	0.31508	0.38106	0.25023	0.31303	0
14140	14140-1	RPFTRAQWFAIQHISPRTIAMRAINNYRWR	�M	178.33	50	toxic	0.54545	0.19463	0.5218	0	0	0.39286	0.85878	0.62922	0.4737	0.64142	0.77825	0.62576	0.32983	0.00812	0.51581	0.53333	0.81745	0.5249	0.50932	0.50852	0.47593	0.52112	0.47174	0.54336	0.53811	0.51152	0.50943	0.56321	0	0	0	0	0	0	0	0	0.2657	0.30456	0.23264	0.27117	0	0.22972	0
14145	14145-1	LKLSPKTKKTLKKVLKGAIKGAIAIASMA	�M	6.5	50	toxic	0.52273	0.42953	0.38346	0	0	0.46429	0.78111	0.70878	0.31863	0.66318	0.5532	0.42376	0.35694	0.03439	0.5706	0.82759	0.67097	0.53185	0.52894	0.51623	0.45652	0.55316	0.49042	0.51804	0.50205	0.50133	0.48294	0.56321	0.05316	0	0	0	0	0	0	0	0.37912	0.39729	0.29073	0.34486	0	0.30128	0
14159	14159-1	RWKIFKKIEKVGRNVRDGIIKA	�M	100	0	non-toxic	0.36364	0.56711	0.5188	0	1	0.42857	0.81906	0.70709	0.43782	0.62721	0.65699	0.45655	0.30148	0	0.50067	0.81818	0.67983	0.32926	0.34536	0.40089	0.3631	0.37628	0.34999	0.45933	0.48111	0.42421	0.42908	0.56321	0.15226	0	0	0	0	0.26969	0	0	0.35834	0.37844	0.25394	0.27893	0	0.24092	0
14160	14160-1	RAKIFKKIEKVGRNVRDGIIKA	�M	100	0	non-toxic	0.36364	0.54698	0.49925	0	1	0.42857	0.81906	0.71604	0.42551	0.62648	0.66635	0.47476	0.30148	0	0.47929	0.77273	0.67983	0.41906	0.41342	0.43848	0.39933	0.42851	0.39559	0.48219	0.5014	0.45428	0.45444	0.56321	0.14887	0	0	0	0	0.26969	0	0	0.39946	0.41613	0.28492	0.31286	0	0.27315	0
14161	14161-1	RWKIAKKIEKVGRNVRDGIIKA	�M	100	0	non-toxic	0.36364	0.5604	0.52481	0	1	0.42857	0.81906	0.71292	0.44161	0.6648	0.66649	0.47196	0.30148	0	0.46459	0.77273	0.67983	0.32926	0.35917	0.41723	0.37888	0.39903	0.36988	0.46919	0.48996	0.4373	0.44008	0.56321	0.14779	0	0	0	0	0.26969	0	0	0.32625	0.34866	0.2296	0.25178	0	0.21497	0
14162	14162-1	GIGKWLHSAKKFGKAFVGEIMNS	�M	50	2.8	non-toxic	0.38636	0.45973	0.43308	0	0	0.28571	0.70874	0.59932	0.51982	0.48424	0.64186	0.44854	0.28368	0	0.551	0.65217	0.67983	0.59674	0.64422	0.54588	0.47981	0.67851	0.56294	0.49854	0.49449	0.51589	0.49753	0.56321	0.07206	0	0	0	0	0	0	0	0.38906	0.38522	0.29073	0.31092	0	0.27889	0
14164	14164-1	KWKKLLKKLLKLLKK	�M	50	6.1	non-toxic	0.20455	0.69799	0.51429	0	0	0.46429	0.78111	0.82357	0.40099	0.73048	0.1001	0.06884	0.30218	0	0.57194	0	0.67983	0.52275	0.5287	0.50969	0.26734	0.54828	0.49042	0.43984	0.46642	0.31336	0.39834	0.56321	0	0	0	0	0	0	0	0	0.38997	0.39616	0.27441	0.3148	0	0.29637	0
14165	14165-1	RRRRRRRRRGGGKWKKLLKKPLKLLKK	�M	50	6.7	non-toxic	0.47727	0.39597	0.73534	0	0	0.78571	0.9135	0.87662	0.23423	0.71328	0.33079	0.16783	0.1399	0	0.30824	0.44444	0.67983	0.90517	0.92177	0.88933	0.83023	0.93617	0.90517	0.78019	0.74498	0.80306	0.76346	0.56321	0	0	0	0	0	0	0	0	0.48983	0.48549	0.35491	0.41144	0	0.3723	0.13859
14174	14174-1	RAKIAKKIEKVGRNVRDGIIKA	�M	100	0	non-toxic	0.36364	0.53691	0.50677	0	1	0.42857	0.81906	0.72242	0.43025	0.66407	0.67586	0.49018	0.30148	0	0.44276	0.77273	0.67983	0.41906	0.42746	0.45482	0.41511	0.45125	0.41523	0.49205	0.51026	0.46762	0.46544	0.56321	0.14395	0	0	0	0	0.26969	0	0	0.36692	0.38598	0.2603	0.28571	0	0.24747	0
14175	14175-1	RFKIWKKIEKVGRNVRDGIIKA	�M	100	0	non-toxic	0.36364	0.51007	0.5188	0	1	0.42857	0.81906	0.70709	0.43782	0.62721	0.65699	0.45655	0.30148	0	0.50067	0.81818	0.67983	0.34483	0.35408	0.40392	0.36594	0.38045	0.35387	0.46112	0.48283	0.42663	0.43133	0.56321	0.15259	0	0	0	0	0.26969	0	0	0.37596	0.39465	0.26722	0.29347	0	0.25458	0
14176	14176-1	AVAVVGQAATVVK	�M	6.25	49	toxic	0.15909	0.41611	0.19248	0	1	0.25	1	0.6332	0.40235	0.65896	0.90723	0.99433	0	0.17908	0.68641	0.61538	0.67983	0.52275	0.5287	0.50969	0.45626	0.54828	0.49042	0.62671	0.60397	0.49042	0.58752	0.56321	0.60347	0	0	0	0	0	1	0	0.45142	0.43234	0.34689	0.41144	0	0.35946	0
14180	14180-1	KRKARKKGRFSKK	�M	500	4.26	non-toxic	0.15909	0.39262	0.80902	0	0	0.5	0.86408	0.92622	0.55254	0.62471	0.37701	0.22013	0.08705	0	0.22806	0.61538	0.67983	0.52275	0.5287	0.50969	0.45626	0.54828	0.49042	0.66659	0.56813	0.49042	0.62747	0.56321	0	0	0	0	0	0.47195	0	0	0.47537	0.43799	0.39502	0.43277	0	0.39361	0
1419	1419-1	FAKKLAKLAKKLAKLAL	�M	112.5	50	toxic	0.25	0.61745	0.35489	0	1	0.42857	1	0.7922	0.33464	0.58498	0.2984	0.32579	0.22219	0	0.59198	0.52941	0.67983	0.52275	0.5287	0.60145	0.54425	0.54828	0.78244	0.56263	0.52602	0.52995	0.5487	0.56321	0	0	0	0	0	0	0	0	0.36692	0.37392	0.27967	0.33807	0	0.28899	0
14203	14203-1	FLGALLKIGAKVLPSVLCGIFKKC	�M	16.62	50	toxic	0.40909	0.38255	0.22406	0	0	0.32143	0.66814	0.62857	0.35425	0.56323	0.54175	0.39495	0.37182	0.01336	0.74655	0.58333	0.67983	0.52035	0.51175	0.48821	0.42391	0.54132	0.50327	0.49675	0.49665	0.45743	0.46925	0.56321	0.12987	0	0	0	0	0	0	0	0.3972	0.39804	0.27054	0.35844	0	0.30156	0
14204	14204-1	FLGALLKIGAKVLPSVLCGIFKKC	�M	16.63	50	toxic	0.40909	0.38255	0.22406	0	1	0.35714	0.70697	0.6583	0.32026	0.56323	0.54175	0.39495	0.37182	0.01279	0.74655	0.58333	0.67983	0.52035	0.51175	0.48821	0.42391	0.54132	0.50327	0.49675	0.49665	0.45743	0.46925	0.56321	0.12987	0	0	0	0	0	0	0	0.3972	0.39804	0.27054	0.35844	0	0.30156	0
14205	14205-1	GIKSALLGIAKNVGMSLLQKAQCKLSGSC	�M	49.04	50	toxic	0.52273	0.17785	0.35038	0	0	0.32143	0.67255	0.61227	0.43377	0.63795	0.55298	0.36955	0.43807	0.00417	0.56748	0.72414	0.70099	0.53329	0.54323	0.46533	0.38251	0.55664	0.48484	0.46605	0.45692	0.41402	0.4311	0.56321	0.05674	0	0	0	0.24983	0	0	0	0.2883	0.29476	0.20968	0.24208	0	0.2218	0
14206	14206-1	GIKSALLGIAKNVGMSLLQKAQCKLSGSC	�M	24.53	50	toxic	0.52273	0.17785	0.35038	0	1	0.35714	0.70874	0.63792	0.39978	0.63795	0.55298	0.36955	0.43807	0.00403	0.56748	0.72414	0.70099	0.53329	0.54323	0.46533	0.38251	0.55664	0.48484	0.46605	0.45692	0.41402	0.4311	0.56321	0.05674	0	0	0	0.24983	0	0	0	0.2883	0.29476	0.20968	0.24208	0	0.2218	0
14209	14209-1	RWRWWWRWRL	�M	64	10	non-toxic	0.09091	0.12416	0.70226	0	1	0.35714	1	0.73163	0.62129	0.61015	0.423	0.29541	0.07555	0	0.58753	0	0.67983	0.52275	0.5287	0.50969	0.45626	0.54828	0.49042	0.52924	0.51004	0.49042	0.4899	0.56321	0	0	0	0	0	0	0	0	0.38048	0.45307	0.43956	0.44764	0	0.30811	0
14210	14210-1	ILKKIWKPIKKLF	�M	200	0	non-toxic	0.15909	0.80872	0.3985	0	1	0.39286	1	0.78113	0.39608	0.67486	0.47811	0.3209	0.47628	0	0.72294	0.61538	0.67983	0.52275	0.5287	0.50969	0.45626	0.54828	0.49042	0.45037	0.47635	0.49042	0.41517	0.56321	0	0	0	0	0	0	0	0	0.50429	0.47682	0.38119	0.40983	0	0.41409	0
14216	14216-1	KKKKKAAFAKAWAAFAA	�M	40	0	non-toxic	0.25	0.05705	0.45865	0	1	0.42857	1	0.79514	0.39995	0.46244	0.52831	0.56786	0	0.04738	0.48151	0.82353	0.67983	0.52275	0.5287	0.56456	0.51708	0.54828	0.54742	0.57652	0.58627	0.54742	0.51324	0.56321	0	0	0	0	0	0	0	0	0.44013	0.44063	0.32863	0.38979	0	0.34335	0
14218	14218-1	KKKKAAFAKAWAKAFAA	�M	40	0	non-toxic	0.25	0.12416	0.45865	0	1	0.42857	1	0.79514	0.39995	0.46244	0.52831	0.56786	0	0	0.48151	0.82353	0.67983	0.52275	0.5287	0.56456	0.51708	0.54828	0.54742	0.61282	0.61607	0.50788	0.53613	0.56321	0	0	0	0	0	0	0	0	0.4347	0.43573	0.32337	0.38494	0	0.33133	0
1421	1421-1	FAKLLAKLAKKLL	�M	13.2	50	toxic	0.15909	0.66107	0.28722	0	1	0.35714	1	0.76668	0.36002	0.57577	0.24278	0.26874	0.29056	0	0.68151	0.46154	0.67983	0.52275	0.5287	0.50969	0.45626	0.54828	0.49042	0.6173	0.53984	0.49042	0.7601	0.56321	0	0	0	0	0	0	0	0	0.44374	0.42443	0.29903	0.36005	0	0.31084	0
14220	14220-1	KKKAAFAKAWAKAFKAA	�M	40	0	non-toxic	0.25	0.25839	0.45865	0	1	0.42857	1	0.79514	0.39995	0.46244	0.52831	0.56786	0	0	0.48151	0.76471	0.67983	0.52275	0.5287	0.56456	0.46066	0.54828	0.54742	0.64889	0.59598	0.53869	0.57967	0.56321	0	0	0	0	0	0	0	0	0.41347	0.40935	0.31784	0.37395	0	0.32532	0
14222	14222-1	KKAKAFAKAWAKAFKAA	�M	40	0	non-toxic	0.25	0.42953	0.45865	0	1	0.42857	1	0.79514	0.39995	0.46244	0.52831	0.56786	0	0	0.48151	0.76471	0.67983	0.52275	0.5287	0.48821	0.40424	0.54828	0.54742	0.581	0.53984	0.42857	0.4982	0.56321	0	0	0	0	0	0	0	0	0.40804	0.40445	0.31342	0.3691	0	0.32068	0
14224	14224-1	KAAKKFAKAWAKAFKAA	�M	40	0	non-toxic	0.25	0.54027	0.45865	0	1	0.42857	1	0.79514	0.39995	0.46244	0.52831	0.56786	0	0	0.48151	0.76471	0.67983	0.52275	0.5287	0.54775	0.44824	0.54828	0.38904	0.55434	0.51781	0.49915	0.46589	0.56321	0	0	0	0	0	0	0	0	0.39178	0.38862	0.30014	0.35488	0	0.3062	0
14230	14230-1	ILGKIWEPIKSLF	�M	100	0	non-toxic	0.15909	0.66779	0.3188	0	1	0.25	0.71139	0.60668	0.48187	0.61859	0.63732	0.40271	0.56333	0	0.74165	0.61538	0.67983	0.52275	0.5287	0.50969	0.45626	0.54828	0.49042	0.36791	0.45692	0.49042	0.41517	0.56321	0	0	0	0	0	0	0	0	0.45052	0.4444	0.34108	0.36813	0	0.36848	0
14233	14233-1	GLWSKIKDAAKTAGKAALGFVNEMV	�M	51.04	50	toxic	0.43182	0.45638	0.39398	0	1	0.28571	0.70874	0.59588	0.49521	0.5494	0.63796	0.53986	0.19919	0.05331	0.53318	0.56	0.67983	0.50096	0.52725	0.49545	0.4441	0.52089	0.48508	0.5093	0.48607	0.47635	0.45624	0.56321	0.13171	0	0	0	0	0	0	0	0.40443	0.40822	0.29516	0.3384	0	0.28571	0
14234	14234-1	GLWSKIKKAAKTAGKAALGFVNKMV	�M	48.8	50	toxic	0.43182	0.46309	0.3985	0	1	0.42857	1	0.70988	0.36209	0.55321	0.58751	0.50657	0.18353	0.00464	0.55813	0.56	0.67983	0.50096	0.5178	0.50035	0.44928	0.52716	0.4909	0.51266	0.4891	0.48072	0.45983	0.56321	0.13279	0	0	0	0	0	0	0	0.39584	0.38975	0.28935	0.33193	0	0.2797	0
14238	14238-1	APKVNVNALKKGGRVIKKGLGVIGAAGTAHEVYNHVRNRNQG	�M	100	0	non-toxic	0.81818	0.16779	0.49023	0	0	0.42857	0.78288	0.62899	0.41983	0.61189	0.75509	0.66642	0.16115	0.0032	0.44321	0.61905	0.60689	0.53544	0.52846	0.50782	0.45238	0.55501	0.48533	0.52297	0.50464	0.49624	0.48676	0.51385	0.22921	0	0.14637	0.21962	0	0.13824	0	0	0.42567	0.40106	0.28603	0.34615	0	0.29036	0.08783
14242	14242-1	TRWRWWWRWRA	�M	128	10	non-toxic	0.11364	0.05369	0.71429	0	1	0.35714	1	0.72412	0.62886	0.59612	0.57951	0.45445	0	0	0.51759	0.09091	0.67983	0.52275	0.5287	0.50969	0.45626	0.54828	0.49042	0.52924	0.56813	0.49042	0.4899	0.56321	0	0	0	0	0	0	0	0	0.43696	0.47343	0.44177	0.46025	0	0.33843	0
14253	14253-1	GIKKFLKSAKKFVKAFK	�M	50	50	toxic	0.25	0.65101	0.45714	0	1	0.46429	1	0.81401	0.36502	0.48957	0.4622	0.37746	0.20278	0	0.5853	0.52941	0.67983	0.52275	0.5287	0.60799	0.54917	0.54828	0.64346	0.57024	0.55863	0.51467	0.55566	0.56321	0.10456	0	0	0	0	0	0	0	0.3737	0.39578	0.29848	0.34292	0	0.27615	0
14258	14258-1	RWRWWWRWRF	�M	64	10	non-toxic	0.09091	0.0906	0.71729	0	1	0.35714	1	0.72724	0.63075	0.50201	0.48855	0.35861	0	0	0.60445	0	0.67983	0.52275	0.5287	0.50969	0.45626	0.54828	0.49042	0.52924	0.51004	0.49042	0.4899	0.56321	0	0	0	0	0	0	0	0	0.3746	0.45307	0.43956	0.44764	0	0.30811	0
14272	14272-1	GLKRIFKSGLGKLVKGISAHVAS	�M	31.3	0	non-toxic	0.38636	0.34228	0.36992	0	0	0.35714	0.80141	0.66787	0.41208	0.54992	0.55445	0.36879	0.38182	0	0.58664	0.78261	0.67983	0.50383	0.48414	0.51903	0.43349	0.48654	0.45161	0.50011	0.49039	0.44434	0.46566	0.56321	0.1418	0	0	0	0	0	0	0	0.35924	0.36185	0.2592	0.31254	0	0.26332	0
14273	14273-1	GLKEIFKAGLGSLVKGIAAHVAS	�M	62.5	0	non-toxic	0.38636	0.25168	0.30827	0	0	0.25	0.68579	0.57575	0.47524	0.52365	0.63738	0.47869	0.33261	0.00174	0.60579	0.78261	0.67983	0.48204	0.46646	0.40369	0.31988	0.47238	0.40796	0.43267	0.43058	0.34853	0.39991	0.56321	0.13856	0	0	0	0.3184	0	0	0	0.34297	0.34715	0.24703	0.29929	0	0.25266	0
14274	14274-1	SLLSLIRKFFT	�M	62.5	0	non-toxic	0.11364	0.60403	0.27368	0	1	0.28571	1	0.67928	0.41948	0.51083	0.41037	0.25548	0.55363	0.01342	0.78174	0.36364	0.67983	0.52275	0.5287	0.50969	0.45626	0.54828	0.49042	0.52924	0.34636	0.49042	0.4899	0.56321	0	0	0	0	0	0	0	0	0.35382	0.33095	0.23707	0.3106	0	0.28353	0
1427	1427-1	RRWCFRVCYKGFCRYKCR	�M	34.9621586	100	toxic	0.27273	0.30201	0.54135	0	1	0.46429	0.71668	0.75612	0.41803	0.584	0.64984	0.31596	0.33679	0	0.57238	0.61111	0.67983	0.52275	0.5287	0.60308	0.62396	0.91899	0.45331	0.55142	0.5312	0.53068	0.49708	0.56321	0.08927	0	0	0	0	0	0	0	0.39042	0.40784	0.32089	0.36813	0	0.33816	0
14292	14292-1	YIWARAERVWLWWGKFLSL	-	400	0	non-toxic	0.29545	0.25168	0.38947	0	1	0.28571	0.75993	0.60023	0.49237	0.55633	0.58508	0.43453	0.37343	0.23739	0.72472	0.73684	0.67983	0.52275	0.51974	0.48144	0.37474	0.46797	0.53966	0.47703	0.48348	0.39656	0.45063	0.56321	0.09284	0	0	0	0	0	0	0	0.65522	0.69129	0.52476	0.58888	0	0.53619	0
14294	14294-1	AIKKFGPLAKIVAKV	-	400	0	non-toxic	0.20455	0.58725	0.30226	0	1	0.35714	1	0.7462	0.36949	0.6128	0.65369	0.59288	0.2584	0	0.67261	0.46667	0.67983	0.52275	0.5287	0.50969	0.35895	0.54828	0.49042	0.49541	0.39646	0.47053	0.49506	0.56321	0.23314	0	0	0	0	0	0	0.26183	0.34297	0.35809	0.21051	0.31254	0	0.23764	0
14296	14296-1	KVWKIKKNIRRLLHGIKRGWKG	-	400	0	non-toxic	0.36364	0.61745	0.56692	0	1	0.53571	1	0.78546	0.36614	0.63227	0.52814	0.32834	0.28144	0	0.48909	0.86364	0.67983	0.50551	0.52846	0.53164	0.48395	0.5578	0.50837	0.57069	0.55712	0.52826	0.55723	0.56321	0.07837	0.1904	0	0	0	0	0	0	0.29462	0.30946	0.23292	0.29379	0	0.23245	0
14297	14297-1	GFWARIGKVFAAVKNL	-	400	0	non-toxic	0.22727	0.42282	0.32481	0	1	0.32143	1	0.67822	0.41768	0.45291	0.64581	0.59596	0.14473	0.03798	0.66548	0.4375	0.67983	0.52275	0.5287	0.03759	0.46661	0.54828	0.49042	0.56688	0.56295	0.60199	0.50606	0.56321	0.22329	0	0	0	0	0	0	0	0.36873	0.38032	0.29046	0.34486	0	0.29691	0
14299	14299-1	RIWGKHSRYIKIVKRLIQ	-	400	0	non-toxic	0.27273	0.52349	0.49925	0	1	0.42857	0.86231	0.7381	0.42551	0.70592	0.66701	0.38018	0.57027	0	0.58664	0.22222	0.67983	0.52275	0.5287	0.33154	0.35378	0.67595	0.47756	0.45799	0.44699	0.38322	0.35974	0.56321	0.10332	0	0	0	0	0	0	0	0.44916	0.45533	0.34357	0.41273	0	0.36684	0
142	142-2	KRIVQRIKDFLRNLVPRTES	�M	100	0	non-toxic	0.31818	0.67785	0.53383	0	0	0.32143	0.79876	0.631	0.54926	0.73419	0.63606	0.51505	0.30773	0	0.47082	0.9	0.67983	0.66954	0.66941	0.58277	0.54736	0.62117	0.52268	0.56352	0.56273	0.57094	0.56934	0.56321	0.16526	0	0	0	0	0	0	0	0.47628	0.41274	0.29018	0.35003	0	0.3021	0
14300	14300-1	QIWHKIRKLWQIIKDGF	�M	23	50	toxic	0.25	0.66107	0.48722	0	1	0.32143	0.79435	0.64523	0.51991	0.63363	0.65153	0.42552	0.43459	0.00988	0.58441	0.88235	0.67983	0.52275	0.5287	0.47467	0.59731	0.54828	0.57676	0.59534	0.58368	0.55178	0.54488	0.56321	0	0	0	0	0	0	0	0	0.38681	0.38711	0.28631	0.3203	0	0.22289	0
14301	14301-1	FAKKLAKLAKKLAKLALAL	�M	37.6	50	toxic	0.29545	0.57383	0.3188	0	1	0.42857	1	0.76668	0.31192	0.58144	0.30265	0.33719	0.23856	0.05189	0.61559	0.68421	0.67983	0.52275	0.8203	0.54775	0.52407	0.63951	0.57288	0.5624	0.5284	0.52656	0.50651	0.56321	0	0	0	0	0	0	0	0	0.36737	0.37429	0.27469	0.32773	0	0.29254	0
14302	14302-1	FALALKALKKLAKKLKKLAKKAL	�M	6.4	50	toxic	0.38636	0.59732	0.38797	0	1	0.53571	1	0.80481	0.25349	0.61492	0.27037	0.28972	0.22992	0.00048	0.57105	0.52174	0.67983	0.71336	0.66481	0.58791	0.54011	0.6409	0.59617	0.58122	0.56035	0.55227	0.55543	0.56321	0	0	0	0	0	0	0	0	0.36783	0.37128	0.26279	0.31803	0	0.27124	0
14303	14303-1	FALALKALKKLKKALKKAL	�M	62.3	50	toxic	0.29545	0.55705	0.36391	0	1	0.46429	1	0.79539	0.30633	0.60153	0.27192	0.2942	0.23856	0.00048	0.59465	0.36842	0.67983	0.52275	0.8203	0.69554	0.60171	0.76462	0.6944	0.6043	0.58	0.58719	0.58775	0.56321	0	0	0	0	0	0	0	0	0.3624	0.36525	0.26722	0.3106	0	0.27561	0
14304	14304-1	KWKLFKKALKKLKKALKKAL	�M	32	50	toxic	0.31818	0.59396	0.51579	0	1	0.57143	1	0.85117	0.29997	0.63798	0.24225	0.23145	0.18886	0	0.52249	0.75	0.67983	0.34794	0.3519	0.44245	0.40424	0.40669	0.44409	0.49608	0.48629	0.43415	0.46275	0.56321	0	0	0	0	0	0	0	0	0.35698	0.36035	0.26307	0.3064	0	0.27151	0
14312	14312-1	ASWKVFLKNIGKAAGKAVLNSVTDMVNQ	�M	64	0	non-toxic	0.5	0.25839	0.4015	0	1	0.32143	0.75022	0.60984	0.46595	0.60413	0.63895	0.61248	0.21827	0.00609	0.54788	0.60714	0.67983	0.48252	0.50739	0.51226	0.43582	0.54457	0.47829	0.52409	0.51004	0.48387	0.47846	0.56321	0.2345	0	0	0	0	0	0	0	0.38635	0.38447	0.28188	0.32385	0	0.27615	0
14313	14313-1	SLWSSIKDMAAAAGRAALNAVNGIVNP	�M	64	0	non-toxic	0.47727	0.43624	0.35789	0	1	0.25	0.76876	0.56518	0.50648	0.59666	0.65036	0.59482	0.32605	0.00519	0.53408	0.59259	0.67983	0.50287	0.54856	0.56759	0.49068	0.58287	0.53966	0.57428	0.55927	0.55203	0.52671	0.56321	0.12413	0	0	0	0	0.21813	0	0	0.35201	0.36789	0.26528	0.2967	0	0.26113	0
14315	14315-1	SLRSSIKDMAAAAGRAALNAVNGIVNP	�M	512	0	non-toxic	0.47727	0.4094	0.37744	0	1	0.28571	0.83495	0.59387	0.4848	0.61021	0.64331	0.57941	0.32605	0.00219	0.49666	0.59259	0.67983	0.52155	0.56551	0.57973	0.50311	0.59749	0.55348	0.58302	0.56726	0.56294	0.53613	0.56321	0.12095	0	0	0	0	0.21813	0	0	0.35608	0.37128	0.26833	0.30026	0	0.26414	0
1434	1434-2	GWKKWLRKGAKHLGQAAIK	-	50	0	non-toxic	0.29545	0.52013	0.54887	0	1	0.42857	1	0.7505	0.45675	0.58479	0.54302	0.40533	0.16164	0	0.44098	0.73684	0.67983	0.52275	0	0.31076	0.33954	0.21007	0.27383	0.47591	0.43425	0.36017	0.40619	0.56321	0	0.2224	0	0	0	0	0.66747	0	0.38635	0.41312	0.29903	0.36037	0	0.28216	0
1436	1436-1	KWKLKKHIGIGKHFLSAKKF	-	100	0	non-toxic	0.31818	0.08389	0.51278	0	1	0.46429	1	0.75981	0.40004	0.51393	0.4706	0.30004	0.28815	0	0.53764	0.8	0.67983	0.34794	0.3519	0.41793	0.34472	0.40669	0.35702	0.48241	0.48305	0.38128	0.41921	0.56321	0	0	0	0	0	0	0	0	0.26841	0.28496	0.19198	0.24273	0	0.21579	0
1438	1438-1	RWKIFKKIERVGQNVRDGIIKAGPAIQVLGTAKALGK	-	640	0	non-toxic	0.70455	0.28188	0.44962	0	1	0.46429	0.82171	0.6572	0.36028	0.63512	0.71387	0.55639	0.26226	0.00616	0.51403	0.83784	0.60367	0.53592	0.54372	0.50665	0.46972	0.56453	0.50158	0.53171	0.50918	0.49357	0.48945	0.47983	0.13629	0	0	0.25023	0	0	0.33373	0.10194	0.37054	0.37919	0.27718	0.33226	0	0.28435	0
14394	14394-1	SQRKLAAKLTSKGGGRLLRPLLQLLKQKLR	�M	65	2	non-toxic	0.54545	0.34564	0.49774	0	0	0.5	0.87732	0.70954	0.35659	0.71564	0.4204	0.32213	0.30208	0.00145	0.46192	0.43333	0.70038	0.59315	0.60814	0.66495	0.60197	0.65599	0.63134	0.64598	0.60851	0.62721	0.5974	0.56321	0	0	0	0	0	0.19547	0	0	0.48531	0.49227	0.35048	0.42308	0	0.36657	0.12419
14397	14397-1	SLRGCC	�M	420	0	non-toxic	0	0.51342	0.34286	0	0	0.21429	0.47573	0.62709	0.531	0.62552	0.52081	0.13101	0.46355	0	0.55457	0.16667	0.67983	0.52275	0.5287	0.50969	0.45626	0.54828	0.49042	0.52924	0.51004	0.49042	0.4899	0.56321	0	0	0	0	0	0	0	0	0.30411	0.27855	0.00111	0.09793	0	0.31986	0
1439	1439-1	GGLRSLGRKILRAWKKYGPQATPATRQ	�M	100	3	non-toxic	0.47727	0.44966	0.55789	0	1	0.46429	0.87643	0.70867	0.42844	0.67912	0.68158	0.50691	0.26278	0	0.42405	0.81481	0.67983	0.5783	0.5844	0.50339	0.47567	0.58867	0.5074	0.53551	0.51414	0.49479	0.49708	0.56321	0	0	0	0	0	0.21813	0	0.14118	0.41121	0.39126	0.28354	0.33969	0	0.28845	0.13859
14401	14401-1	GLRRLLRKIRGRWKGGGRLLRPLLQLLKQKLR	�M	8	18	toxic	0.59091	0.59732	0.51729	0	0	0.60714	0.90821	0.74309	0.26692	0.68698	0.39324	0.2328	0.28484	0.00144	0.48196	0.5	0.71348	0.53352	0.55098	0.61009	0.54762	0.60074	0.57361	0.60654	0.57353	0.57895	0.55678	0.33534	0	0	0	0	0	0.36544	0	0	0.40081	0.41538	0.29073	0.3552	0	0.30456	0.11627
14404	14404-1	NIKISGKWKAQKRFLKGGGRLLRPLLQLLKQKLR	�M	8	5	toxic	0.63636	0.41275	0.50977	0	0	0.57143	0.8782	0.71628	0.29618	0.67058	0.45623	0.33213	0.30282	0.00144	0.49265	0.52941	0.50534	0.53137	0.54759	0.59911	0.53804	0.59401	0.56391	0.5996	0.56791	0.57022	0.55049	0.16767	0	0	0	0	0	0.17167	0	0	0.39313	0.40822	0.28575	0.34906	0	0.29937	0.10907
14405	14405-1	KAVKKRKKKLAKAKK	�M	1000	0.44	non-toxic	0.20455	0.45302	0.68421	0	0	0.53571	0.82083	0.93679	0.43998	0.72094	0.35401	0.33497	0.05036	0	0.31581	0.73333	0.67983	0.52275	0.5287	0.50969	0.34808	0.54828	0.49042	0.52969	0.53682	0.4926	0.47285	0.56321	0.08171	0	0	0	0	0	0	0	0.45052	0.43573	0.3184	0.37977	0	0.33133	0
14406	14406-1	LPLRTRLLKVL	�M	1000	0.056	non-toxic	0.11364	0.44295	0.31128	0	0	0.28571	0.83495	0.67965	0.44315	0.77684	0.35758	0.34095	0.34339	0	0.702	0.18182	0.67983	0.52275	0.5287	0.50969	0.45626	0.54828	0.49042	0.52924	0.34226	0.49042	0.4899	0.56321	0.15998	0	0	0	0	0	0	0	0.44148	0.41839	0.2852	0.39076	0	0.31986	0
14407	14407-1	FRAPYIASLLR	�M	1000	1.3	non-toxic	0.11364	0.31544	0.34135	0	0	0.25	0.7308	0.62431	0.49607	0.61203	0.60363	0.44043	0.57633	0.14144	0.69087	0.63636	0.67983	0.52275	0.5287	0.50969	0.45626	0.54828	0.49042	0.52924	0.12935	0.49042	0.4899	0.56321	0	0	0	0	0	0	0	0	0.42973	0.40633	0.33997	0.4053	0	0.36493	0
14408	14408-1	RKSREWRSKKTQPRRPR	�M	500	0	non-toxic	0.25	0.04362	0.8812	0	0	0.46429	0.86055	0.77563	0.63197	0.83476	0.59993	0.4373	0.13313	0	0.16882	0.64706	0.67983	0.52275	0.5287	0.6374	0.65864	0.54828	0.6391	0.53798	0.55582	0.69925	0.58573	0.56321	0	0	0	0	0	0	0	0	0.52598	0.51187	0.37649	0.44409	0	0.38323	0
1440	1440-2	KWKSFLKTFKSALKTVLHTALKAISS	�M	6.55	50	toxic	0.45455	0.50336	0.40902	1	1	0.42857	1	0.6883	0.36872	0.58495	0.4978	0.4039	0.35033	0	0.60356	0.76923	0.67983	0.46935	0.47227	0.44782	0.40761	0.48282	0.44046	0.49003	0.47981	0.44143	0.44951	0.56321	0.06553	0	0	0	0	0	0	0	0.35834	0.37279	0.27192	0.32773	0	0.28681	0
14410	14410-1	RIRLLQRFNKR	�M	500	0	non-toxic	0.11364	0.4698	0.61203	0	0	0.35714	0.87467	0.75933	0.56449	0.67564	0.45067	0.33535	0.2792	0	0.43163	0	0.67983	0.52275	0.5287	0.50969	0.45626	0.54828	0.49042	0.52924	0.62881	0.49042	0.4899	0.56321	0	0	0	0	0	0	0	0	0.29191	0.24501	0.21936	0.24693	0	0.17263	0
14419	14419-1	KILRGVCKKIMRPFLRRISKDILTGKK	�M	75	9	non-toxic	0.47727	0.36242	0.46617	0	1	0.53571	0.83936	0.74376	0.30272	0.67971	0.53521	0.30027	0.40234	0	0.55011	0.77778	0.67983	0.53065	0.54154	0.49008	0.40813	0.54294	0.43997	0.51916	0.50788	0.46689	0.45512	0.56321	0.05911	0	0.23095	0	0	0	0	0	0.42883	0.41312	0.30346	0.34874	0	0.28981	0
1441	1441-2	KWKSFLKTFKSAAKTVLHTALKAISS	�M	6.79	50	toxic	0.45455	0.48322	0.42105	1	1	0.42857	1	0.6909	0.37629	0.57516	0.53106	0.44124	0.32128	0	0.57951	0.76923	0.67983	0.46935	0.47227	0.44782	0.40942	0.48282	0.44046	0.49048	0.48024	0.44215	0.45018	0.56321	0.06553	0	0	0	0	0	0	0	0.37235	0.38485	0.28188	0.33872	0	0.29719	0
14422	14422-2	RWKRINRQWFFWQRNIRKWR	�M	20	5	non-toxic	0.31818	0.21812	0.70526	0	1	0.5	1	0.73725	0.48722	0.61492	0.59001	0.47266	0.15602	0.00802	0.44811	0	0.67983	0.06681	0.20974	0.45015	0.42572	0.39183	0.40116	0.55882	0.57784	0.50158	0.46432	0.56321	0	0	0	0	0	0	0	0	0.33032	0.37316	0.28077	0.31803	0	0.31767	0
1442	1442-1	KWKSFLKTFKSAGKTVLHTALKAISS	�M	43.42071898	0	non-toxic	0.45455	0.45973	0.43308	1	1	0.42857	1	0.69178	0.38386	0.56537	0.53742	0.42109	0.32128	0	0.57105	0.76923	0.67983	0.46935	0.47227	0.44782	0.36646	0.48282	0.44046	0.47748	0.46858	0.4259	0.43604	0.56321	0.06553	0	0	0	0	0	0	0	0.38229	0.39427	0.28935	0.3468	0	0.30456	0
14432	14432-1	LRRHASEGGHGPHW	�M	500	4.3	non-toxic	0.18182	0.34564	0.64662	0	0	0.21429	0.69109	0.55657	0.72222	0.54108	0.70172	0.47817	0.13479	0	0.29844	0.64286	0.67983	0.52275	0.5287	0.50969	0.45626	0.54828	0.49042	0.4553	0.5163	0.25612	0.56082	0.56321	0	0	0	0	0	0	0	0.28199	0.54767	0.53788	0.41024	0.47091	0	0.43376	0.27682
14433	14433-1	EKLLGKQDKGVIIRA	�M	500	5.9	non-toxic	0.20455	0.19463	0.47068	0	0	0.25	0.68491	0.59946	0.57748	0.68277	0.62248	0.43053	0.33487	0	0.46815	0.66667	0.67983	0.52275	0.5287	0.50969	0.56522	0.54828	0.49042	0.5028	0.51997	0.49648	0.53725	0.56321	0.11605	0	0.42831	0	0	0	0	0	0.64392	0.66302	0.39806	0.51164	0	0.44359	0
14434	14434-1	SSFSKGVQRAAF	�M	500	4.3	non-toxic	0.13636	0.45302	0.43759	0	0	0.25	0.76876	0.62628	0.55665	0.48504	0.62513	0.52018	0.28291	0	0.52428	0.5	0.67983	0.52275	0.5287	0.50969	0.45626	0.54828	0.49042	0.74972	0.46685	0.49042	0.4899	0.56321	0.13698	0	0.54529	0	0	0	0	0	0.3493	0.35055	0.21189	0.29735	0	0.26195	0
14439	14439-1	KKWRKWLAKKW	�M	16.0448743	0	non-toxic	0.11364	0.31879	0.70977	1	1	0.42857	1	0.84614	0.55804	0.65974	0.33488	0.2765	0.06868	0	0.45791	0.72727	0.67983	0.52275	0.5287	0.50969	0.45626	0.54828	0.49042	0.52924	0.56079	0.49042	0.4899	0.56321	0	0	0	0	0	0	0	0	0.37867	0.40106	0.29156	0.34518	0	0.20978	0
1443	1443-2	KWKSFLKTFKSASKTVLHTALKAISS	�M	17	50	toxic	0.45455	0.45638	0.43609	1	1	0.42857	1	0.6899	0.38576	0.58495	0.51617	0.40745	0.3648	0	0.57506	0.76923	0.67983	0.46935	0.47227	0.44782	0.375	0.48282	0.44046	0.48017	0.47074	0.42906	0.43896	0.56321	0.06558	0	0	0	0	0	0	0	0.38409	0.39616	0.29073	0.34842	0	0.3062	0
14440	14440-1	KKWRKWLAKKWW	�M	14.3318218	0	non-toxic	0.13636	0.30872	0.69624	1	1	0.42857	1	0.81022	0.54952	0.64142	0.35406	0.2967	0.06295	0	0.50111	0.66667	0.67983	0.52275	0.5287	0.50969	0.45626	0.54828	0.49042	0.5819	0.45649	0.49042	0.4899	0.56321	0	0	0	0	0	0	0	0	0.48531	0.41613	0.28963	0.351	0	0.30046	0
14583	14583-1	IRGYKGGYCK	�M	100	0	non-toxic	0.09091	0.20805	0.55789	0	1	0.32143	0.68579	0.77143	0.5644	0.57675	0.8129	0.30928	0.62811	0	0.51804	0.6	0.67983	0.52275	0.5287	0.50969	0.45626	0.54828	0.49042	0.52924	0.51004	0.49042	0.4899	0.56321	0	0	0	0	0	0	0	0	0.37009	0.34942	0.23651	0.34551	1	0.19202	0.39993
14584	14584-1	CKGAFKQTCKCY	�M	100	0	non-toxic	0.13636	0.40604	0.49023	0	1	0.32143	0.63548	0.72679	0.5218	0.60962	0.74376	0.45468	0.28985	0	0.51537	0.33333	0.67983	0.52275	0.5287	0.50969	0.45626	0.54828	0.49042	0.42079	0.53358	0.49042	0.4899	0.56321	0	0	0	0	0	0	0	0	0.45188	0.43875	0.36238	0.39916	0	0.32696	0
1460	1460-1	FLPVILPVIGKLLSGIL	�M	50	50	toxic	0.25	0.60738	0.11128	0	1	0.25	1	0.59324	0.35123	0.64672	0.59368	0.46087	0.5641	0.01602	0.8922	0.58824	0.67983	0.52275	0.5287	0.54354	0.43685	0.54828	0.74897	0.47121	0.44634	0.4635	0.45512	0.56321	0.1654	0	0	0	0	0	0	0	0.56033	0.54881	0.41992	0.45992	0	0.41191	0
14619	14619-1	WDPYFAGVKKLTKAILAVRA	-	100	0	non-toxic	0.31818	0.25839	0.37744	0	1	0.32143	0.7361	0.64294	0.45081	0.60617	0.6576	0.57593	0.27998	0.02546	0.62049	0.7	0.67983	0.14727	0.46694	0.54354	0.43349	0.50232	0.46131	0.49765	0.47463	0.447	0.44771	0.56321	0.17537	0	0.31554	0	0	0	0	0	0.37867	0.39012	0.28769	0.34228	0	0.26222	0
14621	14621-1	WGKFFAGVKKLTKAILAVRA	-	100	0	non-toxic	0.31818	0.29195	0.33985	0	1	0.39286	1	0.71347	0.35916	0.50439	0.59922	0.53277	0.15356	0.01913	0.64944	0.7	0.67983	0	0.34948	0.55615	0.44513	0.38138	0.47756	0.50437	0.48046	0.45622	0.45534	0.56321	0.17709	0	0.31554	0	0	0	0	0	0.38997	0.40068	0.29654	0.35197	0	0.27151	0
14623	14623-1	WGKFFAGVKKLTKAILGEIA	-	100	0	non-toxic	0.31818	0.4094	0.34737	0	1	0.32143	0.74934	0.64722	0.43187	0.48849	0.65588	0.5058	0.23157	0.00218	0.63964	0.7	0.67983	0	0.34948	0.55615	0.44513	0.38138	0.47756	0.50437	0.48046	0.45622	0.45534	0.56321	0.08326	0	0.31554	0	0	0	0	0	0.35743	0.41199	0.29654	0.33516	0	0.27151	0
14633	14633-2	RKRRIVVIRRKR	�M	128	15	non-toxic	0.13636	0.02013	0.6391	0	1	0.5	1	0.92163	0.44557	0.78985	0.56712	0.35706	0.26004	0	0.4245	0	0.67983	0.52275	0.5287	0.50969	0.45626	0.54828	0.49042	0.66659	0.64241	0.49042	0.4899	0.56321	0.27854	0	0	0	0	0	0	0	0.60325	0.57859	0.48216	0.50711	0	0.44059	0
14635	14635-1	GLGALWNVAKSVF	�M	50	0	non-toxic	0.15909	0.52349	0.27669	0	1	0.25	1	0.61967	0.45536	0.48158	0.58977	0.56751	0.20327	0.00649	0.68998	0.30769	0.67983	0.52275	0.5287	0.50969	0.45626	0.54828	0.49042	0.28098	0.26063	0.49042	0.24125	0.56321	0.24492	0	0	0	0	0	0	0	0.35066	0.34414	0.21466	0.27246	0	0.21579	0
14642	14642-2	KWRRWQWRRWK	-	64	0	non-toxic	0.11364	0.16443	0.87068	0	1	0.42857	1	0.80548	0.65933	0.70455	0.48075	0.35636	0	0	0.35813	0	0.67983	0.52275	0.5287	0.50969	0.45626	0.54828	0.49042	0.52924	0.35241	0.49042	0.4899	0.56321	0	0	0	0	0	0	0	0	0.03796	0.10177	0.02268	0.0404	0	0.08522	0
14643	14643-2	FPRRWQWRRPF	-	64	0	non-toxic	0.11364	0.18121	0.70677	0	1	0.35714	1	0.73912	0.62413	0.62648	0.65613	0.59176	0	0	0.46459	0.18182	0.67983	0.52275	0.5287	0.50969	0.45626	0.54828	0.49042	0.52924	0.20384	0.49042	0.4899	0.56321	0	0	0	0	0	0	0	0	0.18346	0.17753	0.09682	0.11474	0	0.17318	0
14645	14645-2	KKRRWQWRRKK	�M	64	10	non-toxic	0.11364	0.02349	0.95338	0	1	0.5	1	0.91666	0.64341	0.77106	0.41207	0.2807	0	0	0.19866	0	0.67983	0.52275	0.5287	0.50969	0.45626	0.54828	0.49042	0.52924	0.56079	0.49042	0.4899	0.56321	0	0	0	0	0	0	0	0	0.2526	0.21372	0.13195	0.14997	0	0.21497	0
14646	14646-2	KCRRWQWRMKK	-	64	0	non-toxic	0.11364	0.39933	0.77744	0	1	0.42857	0.86143	0.83608	0.60064	0.75082	0.47507	0.2849	0.07569	0	0.34788	0	0.67983	0.52275	0.5287	0.50969	0.45626	0.54828	0.49042	0.52924	0.40553	0.49042	0.4899	0.56321	0	0	0	0	0	0	0	0	0.1211	0.11383	0.07109	0.08888	0	0.14286	0
14657	14657-1	FLQKIIGALGKLF	�M	16	10	toxic	0.15909	0.68121	0.2391	0	1	0.28571	1	0.66484	0.39771	0.47546	0.54919	0.3873	0.41437	0.00184	0.75947	0.61538	0.67983	0.52275	0.5287	0.50969	0.45626	0.54828	0.49042	0.57853	0.57029	0.49042	0.72913	0.56321	0	0	0	0	0	0	0	0	0.47131	0.44365	0.3444	0.37072	0	0.36192	0
14659	14659-1	FLQHIIGALGKLF	�M	15	10	toxic	0.15909	0.66779	0.23158	0	1	0.25	1	0.61248	0.42696	0.44365	0.59049	0.42049	0.41437	0.00435	0.7559	0.61538	0.67983	0.52275	0.5287	0.50969	0.45626	0.54828	0.49042	0.57853	0.46621	0.49042	0.72913	0.56321	0	0	0	0	0	0	0	0	0.48215	0.45458	0.35436	0.38106	0	0.3734	0
1465	1465-1	FIGAIARLLSKIF	�M	11.82227253	50	toxic	0.15909	0.67114	0.18195	0	1	0.28571	1	0.66474	0.36174	0.46078	0.58041	0.37426	0.56333	0.00108	0.81292	0.46154	0.67983	0.52275	0.5287	0.50969	0.45626	0.54828	0.49042	0.53193	0.42172	0.49042	0.35368	0.56321	0	0	0	0	0	0	0	0	0.47447	0.43046	0.33472	0.35456	0	0.30702	0
1466	1466-2	FLFSLIPSAISGLISAFK	�M	12.5	100	toxic	0.27273	0.45973	0.18947	0	1	0.25	1	0.58803	0.40046	0.48416	0.55255	0.37505	0.63743	0.03194	0.80891	0.66667	0.67983	0.52275	0.5287	0.56806	0.45575	0.79573	0.74897	0.56464	0.51695	0.47393	0.49372	0.56321	0	0	0	0	0	0	0	0	0.39494	0.41462	0.34053	0.35908	0	0.31276	0
1468	1468-2	FLSLALAALPKFLCLVFKKC	�M	17	50	toxic	0.31818	0.4094	0.18346	0	0	0.28571	0.61695	0.6106	0.36268	0.53381	0.40458	0.37325	0.32793	0.18916	0.80178	0.35	0.67983	0.77802	0.566	0.55032	0.52226	0.51346	0.50303	0.58302	0.56726	0.56925	0.57226	0.56321	0.07708	0	0	0	0	0	0	0	0.46724	0.46287	0.33389	0.41984	0	0.3245	0
14695	14695-1	SRSCLIVCQRLF	�M	210.5440458	0	non-toxic	0.13636	0.4094	0.29624	0	1	0.28571	0.69109	0.66736	0.43368	0.66793	0.55515	0.33523	0.51905	0.00322	0.69577	0.08333	0.67983	0.52275	0.5287	0.50969	0.45626	0.54828	0.49042	0.80999	0.78061	0.49042	0.4899	0.56321	0.15798	0	0	0	0	0	0	0	0.662	0.63664	0.51563	0.54751	0	0.52663	0
1469	1469-2	FLSLALAALPKLFCLIFKKC	�M	125	50	toxic	0.31818	0.40604	0.18045	0	0	0.28571	0.61695	0.60997	0.36079	0.52904	0.40614	0.33086	0.40594	0.18866	0.80668	0.35	0.67983	0.77802	0.566	0.55032	0.52226	0.51346	0.50303	0.58302	0.56726	0.56925	0.57226	0.56321	0	0	0	0	0	0	0	0	0.50926	0.50207	0.35131	0.4554	0	0.32942	0
14700	14700-3	KILKRLAAKIKKIL	�M	100	3	non-toxic	0.18182	0.7349	0.37293	0	1	0.42857	1	0.83006	0.346	0.70352	0.41118	0.25908	0.49622	0	0.63207	0.5	0.67983	0.52275	0.5287	0.50969	0.45626	0.54828	0.49042	0.49249	0.51652	0.5416	0.47621	0.56321	0	0	0	0	0	0	0	0	0.39584	0.36751	0.27994	0.30769	0	0.31685	0
14701	14701-3	INLKKLAARIKKKI	�M	100	8	non-toxic	0.18182	0.48993	0.45113	0	1	0.42857	1	0.82987	0.39522	0.69671	0.46648	0.33615	0.44226	0	0.54655	0.5	0.67983	0.52275	0.5287	0.50969	0.45626	0.54828	0.49042	0.49048	0.49471	0.53772	0.47329	0.56321	0	0	0	0	0	0	0	0	0.23543	0.25707	0.18091	0.2033	0	0.20732	0
14712	14712-1	AILRKATRRLVKLIV	�M	50	4.4	non-toxic	0.20455	0.51678	0.31729	0	1	0.39286	1	0.76639	0.34496	0.71034	0.54818	0.44903	0.35912	0	0.66949	0.4	0.67983	0.52275	0.5287	0.50969	0.35895	0.54828	0.49042	0.46986	0.44612	0.40456	0.36468	0.56321	0.20396	0	0	0	0	0	0	0	0.58518	0.47305	0.38506	0.43277	0	0.37066	0
14713	14713-1	AIWRKATRRLVKLIV	�M	50	68.7	toxic	0.20455	0.41275	0.36391	0	1	0.39286	1	0.7561	0.37431	0.69443	0.59209	0.48705	0.30876	0	0.65924	0.4	0.67983	0.52275	0.5287	0.50969	0.35895	0.54828	0.49042	0.39906	0.39171	0.36527	0.27042	0.56321	0.2058	0	0	0	0	0	0	0	0.60551	0.49303	0.40277	0.45152	0	0.39006	0
14716	14716-1	PMKKLKLALRLAAKIAPVW	-	100	0	non-toxic	0.29545	0.34228	0.35188	0	0	0.35714	0.80494	0.68401	0.40072	0.71117	0.48913	0.47428	0.26145	0	0.63608	0.68421	0.67983	0.52275	0.12739	0.35886	0.30331	0.26439	0.31167	0.47322	0.43878	0.35605	0.4044	0.56321	0.09053	0	0	0	0	0	0	0	0.34568	0.31662	0.2249	0.27182	0	0.24747	0
14720	14720-1	GWWRRTVAKVRNAGRK	�M	25	0	non-toxic	0.22727	0.42282	0.61504	0	1	0.42857	1	0.7797	0.4984	0.61293	0.65245	0.56032	0	0	0.40045	0.5	0.67983	0.52275	0.5287	0	0.46739	0.54828	0.49042	0.53148	0.50788	0.34344	0.47756	0.56321	0.19705	0.2668	0	0	0	0.3779	0	0	0.43967	0.41236	0.29571	0.35682	0	0.28899	0
14725	14725-1	AWWRRTVAKVRK	�M	25	0	non-toxic	0.13636	0.36577	0.56842	0	1	0.39286	1	0.79827	0.50305	0.67323	0.62591	0.58697	0	0	0.49577	0.5	0.67983	0.52275	0.5287	0.50969	0.45626	0.54828	0.49042	0.82052	0.89527	0.49042	0.4899	0.56321	0.28053	0	0	0	0	0	0	0	0.446	0.4542	0.35906	0.42211	0	0.3805	0
14728	14728-1	GWWARTVAKVRK	�M	25	0	non-toxic	0.13636	0.42617	0.51729	0	1	0.35714	1	0.76652	0.50485	0.62022	0.67274	0.61138	0	0	0.52205	0.5	0.67983	0.52275	0.5287	0.50969	0.45626	0.54828	0.49042	0.04011	0.51933	0.49042	0.4899	0.56321	0.28096	0.3636	0	0	0	0	0	0	0.41075	0.41877	0.32559	0.38785	0	0.34171	0
1472	1472-1	GLFSVVTGVLKAVGKNVAKNVGGSLLEQLKCKISGGC	�M	27.20392607	18	toxic	0.70455	0.36577	0.33684	0	0	0.32143	0.66284	0.59117	0.42525	0.59257	0.65278	0.52265	0.26018	0.35247	0.59421	0.62162	0.6488	0.49353	0.50351	0.50082	0.46299	0.52275	0.45671	0.52722	0.51393	0.48896	0.49372	0.50963	0.25582	0	0.16677	0	0.19454	0	0	0	0.35291	0.35582	0.26528	0.30026	0	0.28134	0.20014
14730	14730-1	GWWRRAVAKVRK	�M	25	0.9	non-toxic	0.13636	0.46309	0.56541	0	1	0.39286	1	0.80667	0.50115	0.62817	0.59729	0.53046	0	0	0.48196	0.5	0.67983	0.52275	0.5287	0.50969	0.45626	0.54828	0.49042	0.04011	0.51933	0.49042	0.4899	0.56321	0.28422	0.3636	0	0	0	0	0	0	0.40669	0.41425	0.32144	0.38365	0	0.33707	0
14732	14732-1	GWWRRTVAAVRK	�M	25	0	non-toxic	0.13636	0.37248	0.52481	0	1	0.35714	1	0.76168	0.50959	0.62022	0.68835	0.61138	0	0.00036	0.51047	0.66667	0.67983	0.52275	0.5287	0.50969	0.45626	0.54828	0.49042	0.04011	0.51933	0.49042	0.4899	0.56321	0.33324	0.3636	0	0	0	0	0	0	0.40804	0.41576	0.30788	0.36749	0	0.3215	0
14733	14733-1	GWWRRTVAKARK	�M	25	0	non-toxic	0.13636	0.36242	0.62707	0	1	0.39286	1	0.80629	0.53997	0.62022	0.61811	0.51248	0	0	0.41693	0.66667	0.67983	0.52275	0.5287	0.50969	0.45626	0.54828	0.49042	0.04011	0.51933	0.49042	0.4899	0.56321	0.13492	0.3636	0	0	0	0	0	0	0.44374	0.42556	0.30788	0.36975	0	0.3215	0
14745	14745-2	IKKILSKIKKWLK	�M	3.125	15	toxic	0.15909	0.78523	0.46767	0	1	0.42857	1	0.83203	0.40563	0.72624	0.38998	0.18456	0.56333	0	0.63207	0.46154	0.67983	0.52275	0.5287	0.50969	0.45626	0.54828	0.49042	0.57921	0.55733	0.49042	0.53725	0.56321	0	0	0	0	0	0	0	0	0.36014	0.31851	0.23458	0.30155	0	0.26933	0
14746	14746-2	IKKILSKIKKLWK	�M	3.125	17	toxic	0.15909	0.75503	0.46767	0	1	0.42857	1	0.83203	0.40563	0.72624	0.38998	0.18456	0.56333	0	0.63207	0.46154	0.67983	0.52275	0.5287	0.50969	0.45626	0.54828	0.49042	0.57921	0.55733	0.49042	0.53725	0.56321	0	0	0	0	0	0	0	0	0.36014	0.33057	0.23458	0.30155	0	0.26933	0
1476	1476-1	FLIGMTHGLICLISRKC	�M	52.4763594	1	non-toxic	0.25	0.36577	0.23759	0	0	0.25	0.54104	0.58828	0.43075	0.5644	0.60617	0.28227	0.55049	0.10409	0.74566	0.47059	0.67983	0.52275	0.5287	0.59538	0.57402	0.54828	0.74897	0.46874	0.40272	0.43003	0.42953	0.56321	0	0	0	0	0	0	0	0	0.49209	0.48775	0.39474	0.41403	0	0.36793	0
14780	14780-1	RKLFKRILKYL	�M	150	45	toxic	0.11364	0.79195	0.46617	0	1	0.39286	0.83936	0.8137	0.43868	0.64383	0.3661	0.17141	0.54213	0	0.66192	0	0.67983	0.52275	0.5287	0.50969	0.45626	0.54828	0.49042	0.52924	0.64241	0.49042	0.4899	0.56321	0	0	0	0	0	0	0	0	0.4826	0.46174	0.29627	0.4331	0	0.35346	0
14781	14781-1	KRLFRKILKYL	�M	150	44	toxic	0.11364	0.80872	0.46617	0	1	0.39286	0.83936	0.8137	0.43868	0.64383	0.3661	0.17141	0.54213	0	0.66192	0	0.67983	0.52275	0.5287	0.50969	0.45626	0.54828	0.49042	0.52924	0.64241	0.49042	0.4899	0.56321	0	0	0	0	0	0	0	0	0.48215	0.46136	0.29599	0.4331	0	0.35236	0
14782	14782-1	KKLFKKILRYL	�M	150	31	toxic	0.11364	0.7953	0.45865	0	1	0.39286	0.80318	0.81958	0.43394	0.64383	0.34907	0.17141	0.54213	0	0.67483	0	0.67983	0.52275	0.5287	0.50969	0.45626	0.54828	0.49042	0.52924	0.56079	0.49042	0.4899	0.56321	0	0	0	0	0	0	0	0	0.4817	0.46136	0.29654	0.43342	0	0.35291	0
14783	14783-1	KRLFRKILRYL	�M	150	69	toxic	0.11364	0.82886	0.47368	0	1	0.39286	0.86143	0.80805	0.44341	0.64383	0.38312	0.17141	0.54213	0	0.64944	0	0.67983	0.52275	0.5287	0.50969	0.45626	0.54828	0.49042	0.52924	0.64241	0.49042	0.4899	0.56321	0	0	0	0	0	0	0	0	0.48125	0.46099	0.29599	0.4331	0	0.35236	0
14784	14784-1	KKLFRRILKYL	�M	150	63	toxic	0.11364	0.80201	0.46617	0	1	0.39286	0.83936	0.8137	0.43868	0.64383	0.3661	0.17141	0.54213	0	0.66192	0	0.67983	0.52275	0.5287	0.50969	0.45626	0.54828	0.49042	0.52924	0.56079	0.49042	0.4899	0.56321	0	0	0	0	0	0	0	0	0.48215	0.46099	0.29571	0.43277	0	0.35291	0
14785	14785-1	RRLFKKILKYL	�M	150	68	toxic	0.11364	0.79866	0.46617	0	1	0.39286	0.83936	0.8137	0.43868	0.64383	0.3661	0.17141	0.54213	0	0.66192	0	0.67983	0.52275	0.5287	0.50969	0.45626	0.54828	0.49042	0.52924	0.85489	0.49042	0.4899	0.56321	0	0	0	0	0	0	0	0	0.4826	0.46212	0.29654	0.43342	0	0.35291	0
1479	1479-1	VWPLGLVICKALKIC	�M	60.37334879	48	toxic	0.20455	0.37584	0.17143	0	0	0.25	0.55516	0.60011	0.3891	0.69019	0.61519	0.46547	0.41874	0.0427	0.82673	0.33333	0.67983	0.52275	0.5287	0.50969	0.65295	0.54828	0.49042	0.38046	0.34744	0.3968	0.3741	0.56321	0.20179	0	0	0	0	0	0	0	0.49028	0.48172	0.38119	0.44118	0	0.39443	0
1480	1480-1	FLPLLLAGLPLKLCFLFKKC	�M	43.89391718	59	toxic	0.31818	0.2953	0.19398	0	0	0.28571	0.61695	0.6083	0.36931	0.55449	0.35198	0.29618	0.34689	0.01919	0.81648	0.4	0.67983	0.77802	0.56382	0.54144	0.51398	0.51045	0.49624	0.48465	0.45455	0.49357	0.4614	0.56321	0	0	0	0	0	0	0	0	0.50655	0.49981	0.36432	0.45314	0	0.35209	0
14874	14874-1	GFSSLFKAGAKYLAKQVGKAGAQQL	�M	100	8	non-toxic	0.43182	0.25839	0.42406	0	1	0.35714	0.75287	0.65542	0.44616	0.54367	0.63322	0.5263	0.26666	0.00159	0.51759	0.72	0.67983	0.4114	0.41778	0.36657	0.31108	0.41899	0.33665	0.43536	0.43144	0.36697	0.39587	0.56321	0.06516	0	0	0	0	0	0	0	0.40127	0.39616	0.2852	0.34324	0	0.29118	0
14875	14875-1	GFSSLFKAGAKYLKKQVGKAGAQQL	�M	100	12	non-toxic	0.43182	0.24497	0.45714	0	1	0.39286	0.76258	0.68077	0.433	0.55894	0.60986	0.49362	0.26666	0.00159	0.50156	0.72	0.67983	0.4114	0.41778	0.36657	0.31108	0.41899	0.33665	0.42931	0.42583	0.36697	0.37814	0.56321	0.06392	0	0	0	0	0	0	0	0.39765	0.39276	0.28243	0.34034	0	0.28845	0
14876	14876-1	GFSSLFKAGAKYLRKQVGKAGAQQL	�M	100	15	non-toxic	0.43182	0.24497	0.46165	0	1	0.39286	0.80318	0.67896	0.43584	0.55894	0.61736	0.49362	0.26666	0.00159	0.49621	0.72	0.67983	0.4114	0.41778	0.36657	0.31108	0.41899	0.33665	0.42595	0.4228	0.36697	0.36782	0.56321	0.06369	0	0	0	0	0	0	0	0.39765	0.39276	0.28243	0.34034	0	0.28845	0
14877	14877-1	ALFDIIKKIAESF	�M	171.2443309	4.2	non-toxic	0.15909	0.71477	0.29474	0	1	0.21429	0.64607	0.55977	0.50071	0.51216	0.62699	0.42761	0.53534	0.00203	0.6833	0.76923	0.67983	0.52275	0.5287	0.50969	0.45626	0.54828	0.49042	0.72261	0.52969	0.49042	0.63802	0.56321	0	0	0	0	0	0	0	0	0.38726	0.38183	0.27469	0.32515	0	0.31467	0
14878	14878-1	GAFDIIKKIAESF	�M	177.9211031	0	non-toxic	0.15909	0.68456	0.34286	0	1	0.21429	0.64078	0.56172	0.531	0.47301	0.70624	0.46199	0.47723	0	0.61782	0.30769	0.67983	0.52275	0.5287	0.50969	0.45626	0.54828	0.49042	0.52409	0.40207	0.49042	0.20916	0.56321	0	0	0	0	0	0	0	0	0.34478	0.33924	0.23541	0.28442	0	0.27042	0
14879	14879-1	GLADIIKKIAESF	�M	182.2297519	0.3	non-toxic	0.15909	0.7349	0.33233	0	1	0.21429	0.64078	0.56299	0.52438	0.5562	0.65581	0.41338	0.53534	0	0.6049	0.30769	0.67983	0.52275	0.5287	0.50969	0.45626	0.54828	0.49042	0.47905	0.41309	0.49042	0.24125	0.56321	0	0	0	0	0	0	0	0	0.36512	0.35997	0.25422	0.30414	0	0.29172	0
14881	14881-1	GLFDAIKKIAESF	�M	177.9211031	1.1	non-toxic	0.15909	0.71812	0.35188	0	1	0.21429	0.64078	0.56172	0.53668	0.47057	0.61739	0.42405	0.41532	0	0.60267	0.38462	0.67983	0.52275	0.5287	0.50969	0.45626	0.54828	0.49042	0.52454	0.4025	0.49042	0.24125	0.56321	0	0	0	0	0	0	0	0	0.32264	0.31738	0.21521	0.26341	0	0.24775	0
14882	14882-1	GLFDIAKKIAESF	�M	177.9211031	0.1	non-toxic	0.15909	0.6745	0.35188	0	1	0.21429	0.64078	0.56172	0.53668	0.47057	0.61739	0.42405	0.41532	0	0.60267	0.46154	0.67983	0.52275	0.5287	0.50969	0.45626	0.54828	0.49042	0.52454	0.4025	0.49042	0.24125	0.56321	0	0	0	0	0	0	0	0	0.27971	0.27441	0.17593	0.22269	0	0.20322	0
14883	14883-1	GLFDIIAKIAESF	�M	179.7980082	4.6	non-toxic	0.15909	0.65772	0.25414	0	1	0.17857	0.31686	0.50967	0.50914	0.46323	0.68462	0.45013	0.53534	0.14043	0.6971	0.53846	0.67983	0.52275	0.5287	0.50969	0.45626	0.54828	0.49042	0.52454	0.4025	0.49042	0.24125	0.56321	0	0	0	0	0	0	0	0	0.3746	0.36902	0.26279	0.31286	0	0.30128	0
14885	14885-1	GLFDIIKKAAESF	�M	177.9211031	0	non-toxic	0.15909	0.67785	0.35188	0	1	0.21429	0.64078	0.56172	0.53668	0.47057	0.61739	0.42405	0.41532	0.00122	0.60267	0.69231	0.67983	0.52275	0.5287	0.50969	0.45626	0.54828	0.49042	0.52454	0.4025	0.49042	0.24125	0.56321	0	0	0	0	0	0	0	0	0.40172	0.39616	0.28022	0.33872	0	0.28244	0
14897	14897-1	GLFDIIKKIAESA	�M	182.2297519	0	non-toxic	0.15909	0.71141	0.33233	0	1	0.21429	0.64078	0.56299	0.52438	0.5562	0.65581	0.41338	0.53534	0.0012	0.6049	0.76923	0.67983	0.52275	0.5287	0.50969	0.45626	0.54828	0.49042	0.52454	0.4025	0.49042	0.24125	0.56321	0	0	0	0	0	0	0	0	0.41211	0.35055	0.24592	0.29541	0	0.28244	0
14948	14948-1	KWKLFKKIRFGRFLRKIRRFRPK	�M	143.34	10	non-toxic	0.38636	0.18121	0.58797	0	1	0.64286	1	0.82312	0.27742	0.55061	0.44397	0.28637	0.20137	0	0.52695	0.47826	0.67983	0.47701	0.45895	0.49661	0.39286	0.50162	0.45598	0.45149	0.45865	0.38782	0.44098	0.56321	0	0	0	0	0	0.25779	0	0	0.28242	0.28722	0.22075	0.25856	0	0.22016	0
14950	14950-1	RFGRFLRKIRRFRPK	�M	2.78	10	toxic	0.20455	0.57718	0.62256	0	1	0.5	1	0.84111	0.43516	0.53434	0.49116	0.31237	0.15438	0	0.46548	0.2	0.67983	0.52275	0.5287	0.50969	0	0.54828	0.49042	0.32108	0.39559	0.03153	0.34381	0.56321	0	0	0	0	0	0.40453	0	0	0.30728	0.30004	0.24011	0.27473	0	0.23218	0
14963	14963-1	ALWKKLLKKLLKSAKKLG	�M	15	90	toxic	0.27273	0.53356	0.44662	0	0	0.42857	0.77582	0.76332	0.39238	0.65821	0.23205	0.1781	0.31469	0	0.56303	0.77778	0.67983	0.52275	0.5287	0.59374	0.54141	0.70149	0.70992	0.56644	0.54761	0.53626	0.54713	0.56321	0	0	0	0	0	0	0	0	0.44284	0.4772	0.34855	0.41241	0	0.35673	0
14964	14964-1	AFWKKFFKKFFKSAKKFG	�M	15	50	toxic	0.27273	0.47651	0.49624	0	0	0.42857	0.77582	0.74052	0.42362	0.29774	0.45057	0.38875	0.06287	0	0.61871	0.77778	0.67983	0.52275	0.5287	0.71002	0.63794	0.82776	0.8911	0.63814	0.60829	0.59398	0.6425	0.56321	0	0	0	0	0	0	0	0	0.45504	0.4968	0.36515	0.43051	0	0.37449	0
14965	14965-1	AIWKKIIKKIIKSAKKIG	�M	15	20	toxic	0.27273	0.57718	0.41053	0	0	0.42857	0.77582	0.76332	0.36966	0.66881	0.61707	0.34251	0.58295	0	0.62895	0.77778	0.67983	0.52275	0.5287	0.37264	0.3574	0.461	0.36527	0.49989	0.49169	0.42663	0.44771	0.56321	0	0	0	0	0	0	0	0	0.49842	0.55522	0.41466	0.48416	0	0.42748	0
14966	14966-1	AVWKKVVKKVVKSAKKVG	�M	15	15	toxic	0.27273	0.55705	0.42556	0	0	0.42857	0.77582	0.77408	0.37913	0.70062	0.60666	0.62508	0.06287	0	0.5951	0.77778	0.67983	0.52275	0.5287	0.54588	0.50155	0.64926	0.63546	0.54425	0.52904	0.51249	0.51638	0.56321	0.54146	0	0	0	0	0	0	0	0.44239	0.47644	0.34772	0.41176	0	0.35591	0
14970	14970-2	PIRTKRRWKLIKKGGKIVKDLLTKNNIIILPGGNE	-	50	0	non-toxic	0.65909	0.24497	0.50226	0	0	0.46429	0.79082	0.659	0.39342	0.68807	0.63764	0.45152	0.365	0.01158	0.498	0.65714	0.69635	0.5886	0.58828	0.55218	0.50828	0.59912	0.54717	0.57024	0.54956	0.53529	0.53052	0.56321	0.04655	0	0	0	0	0	0	0	0.57614	0.5326	0.38645	0.45766	0	0.3988	0.21166
14993	14993-1	IAGKIAKIAGKIAKIAGKIA	�M	10.33207282	50	toxic	0.31818	0.63423	0.29323	0	1	0.39286	1	0.74182	0.32982	0.56721	0.73704	0.49347	0.46807	0	0.61559	0.65	0.67983	0.43271	0.3318	0.45879	0.3913	0.47679	0.44725	0.45642	0.4621	0.44555	0.443	0.56321	0	0	0	0	0	0	0	0	0.33574	0.36412	0.25007	0.30575	0	0.25922	0
14994	14994-1	IAKIAGKIAKIAGKIAKIAGKIA	�M	3.113643541	50	toxic	0.38636	0.65436	0.29323	0	1	0.42857	1	0.74287	0.29583	0.57758	0.72872	0.49276	0.47486	0	0.61915	0.69565	0.67983	0.46528	0.42165	0.46089	0.39622	0.49002	0.44555	0.46381	0.4634	0.44482	0.4439	0.56321	0	0	0	0	0	0	0	0	0.32625	0.35319	0.24398	0.298	0	0.25294	0
14995	14995-1	KIAKIAGKIAKIAGKIAKIAGKIA	�M	2.945681631	50	toxic	0.40909	0.63087	0.32331	0	1	0.46429	1	0.7618	0.28077	0.58709	0.70617	0.47651	0.45507	0	0.59777	0.70833	0.67983	0.48683	0.44805	0.47187	0.40761	0.50534	0.45743	0.47255	0.47009	0.45355	0.45175	0.56321	0	0	0	0	0	0	0	0	0.31225	0.33999	0.23402	0.28668	0	0.24256	0
14996	14996-1	IAGKIAKIAGKIAKIAGKIAKIAGKIA	�M	0.382016205	50	toxic	0.47727	0.62081	0.30075	0	1	0.46429	1	0.73856	0.26657	0.57015	0.73026	0.48864	0.4623	0	0.60935	0.74074	0.67983	0.4727	0.44999	0.46323	0.40036	0.49675	0.44603	0.47009	0.46534	0.44555	0.44547	0.56321	0	0	0	0	0	0	0	0	0.33303	0.35733	0.25007	0.30349	0	0.25922	0
14998	14998-1	IAGKIAKIAGKIAKIAGKIAK	�M	32.46265583	50	toxic	0.34091	0.66107	0.32632	0	1	0.42857	1	0.76369	0.31665	0.57857	0.71087	0.47486	0.44578	0	0.59109	0.61905	0.67983	0.32807	0.45411	0.45109	0.40839	0.50696	0.43755	0.4795	0.47052	0.43973	0.41697	0.56321	0	0	0	0	0	0	0	0	0.34162	0.34828	0.25588	0.31933	0	0.25949	0
14999	14999-1	IAKIAGKIAKIAGKIAKIAGKIAK	�M	5.049739938	50	toxic	0.40909	0.6745	0.32331	0	1	0.46429	1	0.7618	0.28077	0.58709	0.70617	0.47651	0.45507	0	0.59777	0.66667	0.67983	0.41691	0.46791	0.45552	0.40761	0.50534	0.43973	0.48084	0.47009	0.4407	0.42437	0.56321	0	0	0	0	0	0	0	0	0.33168	0.33999	0.24924	0.30995	0	0.25348	0
14	14-1	GIWDTIKSMGKVFAGKILQNL	�M	90	50	toxic	0.34091	0.49664	0.37744	0	1	0.28571	0.73433	0.60652	0.4848	0.57933	0.64828	0.45725	0.38573	0	0.60668	0.47619	0.67983	0.51988	0.4001	0.46813	0.43452	0.46866	0.42833	0.44275	0.4295	0.42372	0.37612	0.56321	0.07935	0	0	0	0	0	0	0	0.38229	0.37844	0.26611	0.35294	0	0.28927	0
15000	15000-2	FIIWPLRYRK	�M	400	8	non-toxic	0.09091	0.19128	0.43759	0	1	0.32143	0.83495	0.72491	0.48867	0.64832	0.66212	0.40793	0.60128	0	0.74922	0.5	0.67983	0.52275	0.5287	0.50969	0.45626	0.54828	0.49042	0.52924	0.51004	0.49042	0.4899	0.56321	0	0	0	0	0	0	0	0	0.70538	0.73577	0.6935	0.71235	0	0.8077	0
15001	15001-2	FILKRSYPQYY	�M	100	0	non-toxic	0.11364	0.22148	0.5188	0	1	0.28571	0.6699	0.66171	0.57378	0.70745	0.80967	0.48107	0.89617	0	0.69443	0.54545	0.67983	0.52275	0.5287	0.50969	0.45626	0.54828	0.49042	0.52924	0.37897	0.49042	0.4899	0.56321	0	0	0	0	0	0	0	0	0.55355	0.56917	0.45062	0.49968	0	0.54439	0
15002	15002-2	NLVGSLLGGILKK	�M	400	6	non-toxic	0.15909	0.54362	0.29774	0	1	0.28571	1	0.68095	0.43463	0.58556	0.4589	0.30668	0.43952	0.01115	0.649	0.61538	0.67983	0.52275	0.5287	0.50969	0.45626	0.54828	0.49042	0.53417	0.46059	0.49042	0.41315	0.56321	0.11876	0	0	0	0.58293	0	0	0	0.4216	0.42857	0.31203	0.31448	0	0.28626	0.29986
15043	15043-1	AGGKRIVKRIKKFLRGAGGKRIVKRIKKFLRG	�M	10	50	toxic	0.59091	0.11074	0.50226	0	0	0.67857	0.89673	0.79796	0.18948	0.56721	0.56718	0.3455	0.24225	0	0.49621	0.5625	0.67318	0.60105	0.58561	0.54565	0.52407	0.62744	0.54911	0.59937	0.57245	0.55954	0.55745	0.71433	0.10256	0	0	0	0	0	0	0	0.46498	0.45873	0.33306	0.38752	0	0.33925	0.23218
1560	1560-1	RIWVIWRR	�M	100	0	non-toxic	0.04545	0.33893	0.46015	0	1	0.32143	1	0.76257	0.50287	0.69046	0.67586	0.43991	0.39006	0.20943	0.71626	0	0.67983	0.52275	0.5287	0.50969	0.45626	0.54828	0.49042	0.52924	0.51004	0.49042	0.4899	0.56321	0.38424	0	0	0	0	0	0	0	0.87935	0.99623	0.61328	0.76988	0	0.55258	0
15	15-1	DSHAKRHHGYKRKFHEKHHSHRGY	�M	49	50	toxic	0.40909	0.04362	0.78947	0	0	0.35714	0.71668	0.63299	0.67619	0.54335	0.63749	0.36991	0.28869	0	0.22762	0.375	0.67983	0.57352	0.50618	0.48657	0.43194	0.58426	0.46689	0.52252	0.53163	0.48339	0.49529	0.56321	0	0	0	0	0	0	0	0	0.42205	0.42706	0.31674	0.3746	0.39154	0.32778	0
160	160-1	VRRFPWWWPFLRR	�M	52.56297044	37	toxic	0.15909	0.30537	0.53985	0	0	0.32143	0.87467	0.66714	0.55304	0.58923	0.58185	0.54143	0.05811	0	0.65212	0.38462	0.67983	0.52275	0.5287	0.50969	0.45626	0.54828	0.49042	0.63679	0.45217	0.49042	0.34672	0.56321	0.14038	0	0	0	0	0	0	0	0.56665	0.57407	0.4166	0.46962	0	0.45288	0
1639	1639-2	GLLRASSVWGRKYYVDLAGCAKA	�M	500	50	non-toxic	0.38636	0.1745	0.4015	0	0	0.28571	0.64872	0.60008	0.49994	0.59487	0.60711	0.4157	0.41922	0	0.57016	0.78261	0.67983	0.3683	0.36232	0.44572	0.33049	0.45334	0.38807	0.49249	0.47743	0.42881	0.4504	0.56321	0.15084	0	0	0	0	0.25779	0	0	0.40985	0.40633	0.30761	0.35617	0	0.31412	0
1643	1643-1	CIGNGGRCNENVGPPYCCSGFCLRQPNQGYGVCRNR	�M	128.4056385	5	non-toxic	0.68182	0.04027	0.51429	0	0	0.28571	0.48191	0.56737	0.57094	0.64142	0.82874	0.58911	0.28899	0	0.43831	0.55556	0.71126	0.62189	0.61008	0.58604	0.54581	0.63974	0.55663	0.60565	0.58454	0.56051	0.56171	0.69506	0.091	0	0.17157	0	0	0.16204	0	0.10488	0.4948	0.47267	0.34716	0.41758	0.12871	0.3652	0.10295
1655	1655-1	DNGEAGRAAR	�M	0.065	50	toxic	0.09091	0.25839	0.64511	0	0	0.17857	0.31774	0.50967	0.75527	0.53222	0.72518	0.58209	0.03916	0	0.15056	0.6	0.67983	0.52275	0.5287	0.50969	0.45626	0.54828	0.49042	0.52924	0.51004	0.49042	0.4899	0.56321	0	0	0	0	0	0.62946	0	0	0.63217	0.64041	0.50069	0.58371	0	0.54603	0
167	167-1	KWKLFKKIGIGAVLKVLTTGLPALKLTK	�M	3.261259498	8	toxic	0.5	0.18121	0.34887	0	0	0.42857	0.77493	0.68065	0.33085	0.62457	0.55021	0.44844	0.27333	0.0059	0.65791	0.71429	0.67983	0.52993	0.5505	0.51809	0.45807	0.54085	0.49212	0.53014	0.51155	0.48799	0.49327	0.56321	0.11729	0	0	0	0	0	0	0	0.28784	0.30569	0.23043	0.27246	0	0.23791	0
1684	1684-1	IIGPVLGLVGKPLESLLE	�M	30	2	non-toxic	0.27273	0.62416	0.25113	0	1	0.17857	0.38217	0.50967	0.50725	0.6962	0.66823	0.50434	0.44608	0.03464	0.69978	0.55556	0.67983	0.52275	0.5287	0.6883	0.57143	0.59215	0.58986	0.52767	0.51911	0.59544	0.5294	0.56321	0.16998	0	0	0	0	0	0	0.21562	0.41392	0.41915	0.30069	0.39205	0	0.33816	0
1687	1687-1	ATCYCRTGRCATRESLSGVCEISGRLYRLCCR	-	50	0	non-toxic	0.59091	0.36242	0.43759	0	0	0.32143	0.50662	0.59315	0.48867	0.66462	0.72942	0.38548	0.44306	0	0.51893	0.53125	0.66694	0.55412	0.57302	0.54378	0.48137	0.57614	0.50618	0.54806	0.53163	0.51928	0.50539	0.49247	0.05134	0	0.19376	0	0	0.36544	0	0	0.42431	0.42179	0.30899	0.36134	0	0.32314	0
168	168-1	KWKSFIKKLTTAVKKVLTTGLPALIS	�M	19.14421862	0	non-toxic	0.45455	0.41946	0.37293	0	0	0.39286	0.76787	0.66609	0.37999	0.6559	0.59926	0.49697	0.32329	0	0.64276	0.76923	0.67983	0.4363	0.44103	0.44198	0.39674	0.46936	0.41741	0.4842	0.47463	0.43439	0.44547	0.56321	0.12779	0	0	0	0	0	0	0	0.38681	0.39088	0.28603	0.34292	0	0.29691	0
1718	1718-1	KGRGKQGGKVRAKAKTRSS	�M	99.9695093	0	non-toxic	0.29545	0.11745	0.6797	0	0	0.46429	0.8632	0.80916	0.50512	0.63166	0.60956	0.41669	0.11912	0	0.25924	0.73684	0.67983	0.52275	0.69896	0.80551	0.73913	0.84239	0.84332	0.79408	0.73094	0.7594	0.77042	0.56321	0.07476	0	0	0	0	0.31501	0	0	0.61229	0.55447	0.40083	0.47899	0	0.41382	0.20014
1739	1739-1	RRWKIVVIRWRR	�M	148.4651832	0	non-toxic	0.13636	0.19463	0.55639	0	1	0.42857	1	0.81371	0.46148	0.72889	0.61446	0.42642	0.26004	0	0.58218	0	0.67983	0.52275	0.5287	0.50969	0.45626	0.54828	0.49042	0.88707	0.477	0.49042	0.4899	0.56321	0.30022	0	0	0	0	0	0	0	0.40804	0.42933	0.38866	0.41144	0	0.33324	0
1740	1740-1	GIPCGESCVWIPCISSAIGCSCKSKVCYRN	�M	0.87	50	toxic	0.54545	0.02685	0.35489	0	0	0.25	0.45543	0.557	0.50459	0.68224	0.77888	0.45057	0.55729	0	0.61559	0.56667	0.78199	0.53999	0.5241	0.52136	0.45471	0.53644	0.48654	0.514	0.48542	0.48363	0.4917	0.56321	0.1068	0	0	0	0	0	0	0	0.45504	0.45006	0.3184	0.38623	0	0.33352	0
1748	1748-1	ILKWKWPWWPWRR	�M	206.3365969	50	toxic	0.15909	0.04362	0.60902	0	1	0.35714	1	0.70284	0.5626	0.71156	0.55591	0.46673	0.17813	0	0.63207	0.53846	0.67983	0.52275	0.5287	0.50969	0.45626	0.54828	0.49042	0.45037	0.40682	0.49042	0.41517	0.56321	0	0	0	0	0	0	0	0	0.38771	0.40671	0.32089	0.36749	0	0.23354	0
1755	1755-1	KRWWKWWRR	�M	126.3491807	6	non-toxic	0.06818	0.46309	0.83759	0	1	0.39286	1	0.81168	0.67249	0.64319	0.41762	0.28771	0	0	0.44543	0	0.67983	0.52275	0.5287	0.50969	0.45626	0.54828	0.49042	0.52924	0.51004	0.49042	0.4899	0.56321	0	0	0	0	0	0	0	0	0.54406	0.59065	0.38313	0.38138	0	0.49413	0
1756	1756-1	KWPWWPWRR	�M	31.3	100	toxic	0.06818	0.2953	0.75038	0	1	0.32143	1	0.72399	0.68557	0.73508	0.61186	0.56171	0	0	0.51982	0.33333	0.67983	0.52275	0.5287	0.50969	0.45626	0.54828	0.49042	0.52924	0.51004	0.49042	0.4899	0.56321	0	0	0	0	0	0	0	0	0.40307	0.43385	0.37289	0.40433	0	0.17427	0
1760	1760-1	PWWPWRR	�M	62.5	100	toxic	0.02273	0.19463	0.74135	0	1	0.28571	1	0.71706	0.71388	0.76713	0.6792	0.63339	0	0	0.51403	0.14286	0.67983	0.52275	0.5287	0.50969	0.45626	0.54828	0.49042	0.52924	0.51004	0.49042	0.4899	0.56321	0	0	0	0	0	0	0	0	0.48848	0.5556	0.60526	0.56012	0	0.22043	0
1766	1766-1	KRWWKWIRW	�M	130.1119101	5	non-toxic	0.06818	0.53691	0.68722	0	1	0.35714	1	0.76884	0.61182	0.63259	0.49393	0.32538	0.17336	0	0.59688	0	0.67983	0.52275	0.5287	0.50969	0.45626	0.54828	0.49042	0.52924	0.51004	0.49042	0.4899	0.56321	0	0	0	0	0	0	0	0	0.48215	0.60083	0.38313	0.38138	0	0.49413	0
1770	1770-1	GLPVCGETCVGGTCNTPGCSCSWPVCTRN	�M	12.13	50	toxic	0.52273	0.06711	0.3985	0	0	0.17857	0.26478	0.50967	0.60002	0.66592	0.86946	0.64433	0.1966	0	0.5265	0.62069	0.51159	0.46671	0.52337	0.49988	0.44772	0.54968	0.48775	0.5261	0.49601	0.4863	0.50561	0.56321	0.16892	0	0	0.32133	0	0	0	0	0.39358	0.37957	0.27552	0.33872	0	0.28599	0.12851
1771	1771-1	GVPICGETCTLGTCYTAGCSCSWPVCTRN	�M	33.04	50	toxic	0.52273	0.01678	0.36992	0	0	0.17857	0.26478	0.50967	0.58203	0.65824	0.89304	0.60606	0.32409	0	0.57817	0.62069	0.49909	0.47893	0.46403	0.46369	0.40839	0.49745	0.4373	0.45888	0.43446	0.44555	0.43425	0.56321	0.1115	0	0.21416	0.32133	0	0	0	0	0.33755	0.32944	0.23568	0.29379	0	0.24474	0
1775	1775-1	RLGNFFRKAKKKIGRGLKKIGQKIKDFLGNLVPRTES	�M	100	55	toxic	0.70455	0.58725	0.53835	0	0	0.53571	0.812	0.68616	0.34816	0.58999	0.56613	0.40684	0.24935	0.00068	0.45434	0.78378	0.69091	0.54454	0.55243	0.55288	0.5044	0.57707	0.53286	0.55971	0.54697	0.53577	0.53478	0.53492	0.04337	0	0	0	0	0.15751	0.33373	0	0.40578	0.37693	0.26916	0.32418	0	0.27916	0
1776	1776-1	RLGDILQKAREKIEGGLKKLVQKIKDFFGKFAPRTES	�M	10	0	non-toxic	0.70455	0.55369	0.52331	0	0	0.35714	0.71492	0.59786	0.50864	0.61664	0.62055	0.44642	0.25993	0	0.44677	0.86486	0.70925	0.54981	0.55001	0.5314	0.48163	0.57219	0.50934	0.54224	0.53768	0.5154	0.51661	0.50903	0.04431	0	0	0	0	0	0	0	0.40985	0.38032	0.27192	0.32708	0	0.27943	0.10007
1777	1777-1	LLGDFFRKAREKIGEEFKRIVQRIKDFLRNLVPRTES	�M	100	100	toxic	0.70455	0.62752	0.5203	0	0	0.32143	0.73169	0.57615	0.54074	0.61406	0.62992	0.47058	0.25993	0	0.47127	0.89189	0.65021	0.54813	0.56018	0.54004	0.49482	0.57428	0.51152	0.55232	0.54006	0.52704	0.52693	0.59964	0.08482	0	0	0	0	0	0	0	0.45956	0.42405	0.30595	0.36587	0	0.31658	0
1778	1778-1	RLGNFFRKVKEKIGGGLKKVGQKIKDFLGNLVPRTAS	�M	100	100	toxic	0.70455	0.59732	0.48872	0	0	0.46429	0.78906	0.65576	0.3849	0.57538	0.60326	0.46974	0.20718	0.00068	0.49042	0.89189	0.67298	0.5613	0.56261	0.54681	0.49819	0.57057	0.52632	0.55501	0.54243	0.5302	0.52962	0.53492	0.13511	0	0	0	0	0	0.33373	0	0.39268	0.39163	0.2805	0.3371	0	0.29063	0.10007
1781	1781-1	GIGKFLHSAGKFGKAFVGEIMKS	�M	207.4516638	3	non-toxic	0.38636	0.50336	0.38797	0	0	0.28571	0.70874	0.60289	0.49142	0.42961	0.65285	0.42374	0.28368	0	0.57996	0.56522	0.67983	0.59986	0.64277	0.54495	0.45497	0.67734	0.56197	0.49115	0.4878	0.50643	0.48945	0.56321	0.07151	0	0	0	0	0	0	0	0.38906	0.38711	0.29212	0.31254	0	0.28052	0
1784	1784-1	GIGKFLHAAKKFAKAFVAEIMNS	�M	100	68	toxic	0.38636	0.49664	0.36241	1	1	0.32143	0.74934	0.63051	0.44134	0.45865	0.64417	0.53498	0.23448	0.00437	0.58931	0.65217	0.67983	0.59986	0.64277	0.66122	0.59343	0.67734	0.64443	0.63253	0.5949	0.61169	0.5781	0.56321	0.07197	0	0	0	0	0	0	0	0.39178	0.38786	0.29295	0.31351	0	0.29828	0
1790	1790-1	GIGAVLAVLTTGLPALISWIKRKRQQ	�M	1.010481053	50	toxic	0.45455	0.34228	0.34737	0	1	0.35714	1	0.64386	0.39788	0.67425	0.69579	0.5598	0.33978	0.42446	0.6147	0.46154	0.67983	0.5886	0.59869	0.56292	0.48628	0.60376	0.54378	0.53529	0.5109	0.50206	0.48586	0.56321	0.10832	0	0	0	0	0	0	0	0.4451	0.40407	0.28714	0.34809	0	0.2909	0
1791	1791-1	GIGAVLDVLTTGLPALISWIKRKRQQ	�M	2.578701548	50	toxic	0.45455	0.4094	0.37744	0	1	0.32143	0.83672	0.61535	0.45081	0.68404	0.67862	0.52838	0.35484	0.05983	0.58396	0.46154	0.67983	0.50599	0.52555	0.51156	0.43427	0.54132	0.48508	0.49922	0.4783	0.45695	0.44704	0.56321	0.11229	0	0	0	0	0	0	0	0.40669	0.36902	0.2592	0.31707	0	0.26168	0
1792	1792-1	GIGAVLEVLTTGLPALISWIKRKRQQ	�M	1.404104901	50	toxic	0.45455	0.4094	0.37744	0	1	0.32143	0.83672	0.61483	0.45081	0.69015	0.71656	0.5604	0.33978	0.05995	0.59109	0.46154	0.67983	0.51341	0.53209	0.51623	0.43892	0.54712	0.49042	0.50235	0.48132	0.46107	0.45063	0.56321	0.11203	0	0	0	0	0	0	0	0.40307	0.366	0.25643	0.31383	0	0.25895	0
1793	1793-1	GIGAVLGVLTTGLPALISWIKRKRQQ	�M	1.21725915	50	toxic	0.45455	0.36913	0.3594	0	1	0.35714	1	0.64453	0.40546	0.66446	0.70215	0.53965	0.33978	0.29673	0.60624	0.46154	0.67983	0.48827	0.50981	0.50058	0.42314	0.52809	0.47247	0.49137	0.47139	0.44725	0.43873	0.56321	0.10876	0	0.23995	0	0	0	0	0	0.41527	0.37693	0.26556	0.32385	0	0.26823	0
1794	1794-1	GIGAVLIVLTTGLPALISWIKRKRQQ	�M	100	30	toxic	0.45455	0.30872	0.33083	0	1	0.35714	1	0.64186	0.38747	0.68526	0.70696	0.54143	0.39979	0.44294	0.64677	0.46154	0.67983	0.53233	0.5488	0.5279	0.45083	0.56128	0.50376	0.51064	0.48866	0.47126	0.45938	0.56321	0.10663	0	0	0	0	0	0	0	0.51017	0.46287	0.33472	0.4011	0	0.3398	0
1795	1795-1	GIGAVLLVLTTGLPALISWIKRKRQQ	�M	77.30785116	50	toxic	0.45455	0.31544	0.33534	0	1	0.35714	1	0.64186	0.39031	0.68404	0.66253	0.52246	0.36883	0.443	0.6392	0.46154	0.67983	0.58429	0.59482	0.56012	0.4837	0.60051	0.54063	0.53327	0.50918	0.49964	0.48384	0.56321	0.1071	0	0	0	0	0	0	0	0.48577	0.44101	0.31701	0.38138	0	0.3215	0
1797	1797-1	GIGAVLWVLTTGLPALISWIKRKRQQ	�M	0.891290134	50	toxic	0.45455	0.37584	0.36241	0	1	0.35714	1	0.63854	0.40735	0.67486	0.68787	0.54439	0.33978	0.4423	0.63296	0.46154	0.67983	0.61662	0.6234	0.5802	0.50388	0.62488	0.56342	0.54739	0.52192	0.5171	0.49888	0.56321	0.1068	0	0	0	0	0	0	0	0.50655	0.45986	0.33195	0.39819	0	0.33707	0
1825	1825-3	GVIDAAKKVVNVLKNLF	�M	9.374008729	50	toxic	0.25	0.70805	0.30827	0	1	0.28571	0.73433	0.63255	0.44125	0.59808	0.60488	0.63404	0.20369	0.00561	0.6441	0.29412	0.67983	0.52275	0.5287	0.39879	0.4133	0.54828	0.31312	0.48936	0.48434	0.40577	0.46073	0.56321	0.41294	0	0.37493	0	0	0	0	0	0.40217	0.39239	0.28575	0.32902	0	0.26741	0
1845	1845-1	LGGIVSAVKKIVDFLG	�M	316.7944363	0	non-toxic	0.22727	0.55705	0.22857	0	1	0.25	0.71139	0.60235	0.42507	0.54335	0.64074	0.48037	0.38467	0.00868	0.71982	0.4375	0.67983	0.52275	0.5287	0.25099	0.58463	0.54828	0.49042	0.5698	0.51177	0.62163	0.56867	0.56321	0.30837	0	0	0	0	0	0	0	0.33845	0.33132	0.29682	0.32321	0	0.25867	0.2401
1849	1849-1	YSRCQLQGFNCVVRSYGLPTIPCCRGLTCRSYFPGSTYGRCQRY	�M	10	0	non-toxic	0.86364	0.08054	0.47068	0	0	0.39286	0.55516	0.59844	0.44152	0.67275	0.80271	0.50314	0.49364	0.00136	0.55991	0.77273	0.66593	0.48946	0.48607	0.45949	0.4133	0.50743	0.44749	0.486	0.47895	0.45089	0.45534	0.47532	0.07497	0	0	0	0.16305	0.13201	0	0	0.31179	0.32228	0.24094	0.28765	0	0.24474	0
1850	1850-1	YVSCLFRGARCRVYSGRSCCFGYYCRRDFPGSIFGTCSRRNF	�M	10	0	non-toxic	0.81818	0.03691	0.45263	0	0	0.42857	0.59135	0.61625	0.39617	0.53313	0.70745	0.38679	0.46656	0.0044	0.57639	0.7381	0.62623	0.5091	0.51635	0.51343	0.44669	0.52507	0.48217	0.5326	0.51609	0.47005	0.48272	0.5575	0.07816	0	0	0.21962	0.17075	0.13824	0	0	0.43651	0.43875	0.31563	0.38074	0.10981	0.32969	0
1851	1851-1	DYDWSLRGPPKCATYGQKCRTWSPPNCCWNLRCKAFRCRPR	�M	10	10	toxic	0.79545	0.18792	0.58346	0	0	0.42857	0.61165	0.61618	0.47852	0.70607	0.68001	0.48507	0.28082	0	0.43073	0.56098	0.64235	0.50335	0.52047	0.51202	0.46843	0.55084	0.49721	0.54224	0.51544	0.51443	0.50606	0.37026	0	0	0	0	0	0	0.30012	0.09168	0.26977	0.28345	0.2083	0.25016	0	0.2207	0
1857	1857-1	GIFALIKTAAKFVGKNLLKQAGKAGLEHLACKANNQC	�M	25.8321838	22	toxic	0.70455	0.26174	0.3985	0	0	0.35714	0.68402	0.60641	0.43007	0.5599	0.62882	0.54306	0.21059	0.22551	0.51492	0.64865	0.6212	0.55077	0.56043	0.52276	0.46558	0.56894	0.49673	0.51019	0.48348	0.48605	0.47621	0.62583	0.04334	0	0	0	0	0	0	0	0.45097	0.44176	0.31729	0.37847	0	0.32559	0
1858	1858-1	GIFSLIKTAAKFVGKNLLKQAGKAGVEHLACKANNQC	�M	25.81897798	17	toxic	0.70455	0.28523	0.40752	0	0	0.35714	0.68402	0.60636	0.43575	0.57022	0.64873	0.55556	0.22076	0.09451	0.51448	0.64865	0.60588	0.49737	0.50957	0.48027	0.42055	0.52252	0.4504	0.48107	0.45627	0.44555	0.44345	0.5307	0.08719	0	0.16677	0	0	0	0	0	0.42386	0.41764	0.29848	0.35682	0	0.3062	0
1860	1860-1	FFPIVGKLLFGLSGLL	�M	58.09360041	10	non-toxic	0.22727	0.47651	0.15188	0	1	0.25	1	0.59669	0.37679	0.43203	0.49031	0.36766	0.40432	0.08996	0.86192	0.6875	0.67983	0.52275	0.5287	0.96404	0.52459	0.54828	0.49042	0.53014	0.53595	0.56876	0.53209	0.56321	0.09135	0	0	0	0	0	0	0	0.47537	0.46928	0.3527	0.38462	0	0.3906	0
1861	1861-1	FFPIVGKLLSGLSGLL	�M	60.19527347	7	non-toxic	0.22727	0.54362	0.18647	0	1	0.25	1	0.59984	0.39857	0.49962	0.47919	0.33394	0.47505	0.00305	0.8049	0.6875	0.67983	0.52275	0.5287	0.96404	0.52459	0.54828	0.49042	0.53014	0.53595	0.56876	0.53209	0.56321	0.09469	0	0	0	0	0	0	0	0.47131	0.46513	0.3491	0.38074	0	0.38678	0
1864	1864-1	FFPIVGKLLSGLL	�M	71.22862251	21	toxic	0.15909	0.61074	0.16241	0	1	0.25	1	0.61637	0.38342	0.49748	0.4954	0.38137	0.43952	0.00823	0.85256	0.76923	0.67983	0.52275	0.5287	0.50969	0.45626	0.54828	0.49042	0.58839	0.57979	0.49042	0.92662	0.56321	0.11442	0	0	0	0	0	0	0	0.52056	0.51602	0.39834	0.42049	0	0.37886	0
1866	1866-1	FFPIVGKLLS	�M	89.24427944	25	toxic	0.09091	0.62081	0.19248	0	1	0.25	1	0.64335	0.40235	0.49406	0.56909	0.4665	0.42028	0	0.85434	0.6	0.67983	0.52275	0.5287	0.50969	0.45626	0.54828	0.49042	0.52924	0.51004	0.49042	0.4899	0.56321	0.15022	0	0	0	0	0	0	0	0.49616	0.50509	0.39668	0.48158	0	0.48921	0
1882	1882-1	FFPIVGKLLSGLF	�M	150	50	toxic	0.15909	0.59732	0.17293	0	1	0.25	1	0.61384	0.39005	0.4143	0.54583	0.42998	0.3814	0.01752	0.86548	0.76923	0.67983	0.52275	0.5287	0.50969	0.45626	0.54828	0.49042	0.58839	0.57979	0.49042	0.92662	0.56321	0.11369	0	0	0	0	0	0	0	0.52869	0.51602	0.39834	0.42049	0	0.37886	0
1883	1883-1	FLPIVGKLLSGLF	�M	150	50	toxic	0.15909	0.60067	0.16241	0	1	0.25	1	0.61637	0.38342	0.49748	0.4954	0.38137	0.43952	0.01749	0.85256	0.76923	0.67983	0.52275	0.5287	0.50969	0.45626	0.54828	0.49042	0.56173	0.56273	0.49042	0.72913	0.56321	0.11387	0	0	0	0	0	0	0	0.52101	0.5081	0.39115	0.41306	0	0.37066	0
1886	1886-1	SLFSIFKTAAKFVGKNLLKQAGKAGLETLACKAKNEC	�M	75	50	toxic	0.70455	0.28188	0.40902	0	0	0.35714	0.67255	0.60495	0.4367	0.55646	0.59583	0.49515	0.2296	0.11639	0.52695	0.64865	0.59883	0.50144	0.51344	0.48377	0.42391	0.52623	0.45404	0.47838	0.46448	0.4487	0.443	0.50933	0.04361	0	0	0	0	0	0	0	0.41618	0.41086	0.29654	0.35423	0	0.30429	0
1887	1887-1	GLWNTIKEAGKKFAINVLDKIRCGIAGGCKT	�M	75	50	toxic	0.56818	0.44966	0.41805	0	0	0.32143	0.66196	0.60028	0.47637	0.56516	0.69685	0.48211	0.29154	0.04749	0.52784	0.83871	0.67943	0.49186	0.52216	0.49872	0.45057	0.53621	0.48193	0.52431	0.51112	0.47465	0.48205	0.27754	0.05434	0	0	0	0	0	0	0	0.31044	0.31813	0.2249	0.28378	0	0.22999	0.11987
1888	1888-1	FLSTALKVAANVVPTLFCKITKKC	�M	150	50	toxic	0.40909	0.53356	0.29023	0	0	0.32143	0.66814	0.62505	0.3959	0.62022	0.65166	0.60046	0.24385	0	0.68731	0.58333	0.67983	0.5704	0.55389	0.55008	0.48654	0.56082	0.51516	0.54112	0.52408	0.51128	0.51234	0.56321	0.19709	0	0	0	0	0	0	0	0.40262	0.40294	0.30927	0.34357	0	0.33188	0
1889	1889-1	FLPIVAGLAANFLPKIVCKITKKC	�M	19	50	toxic	0.40909	0.52349	0.25865	0	0	0.32143	0.66814	0.6254	0.37602	0.61624	0.66168	0.5645	0.32672	0.04055	0.72071	0.41667	0.67983	0.56825	0.51635	0.50946	0.44617	0.50139	0.46762	0.51669	0.50637	0.46811	0.4908	0.56321	0.12516	0	0	0	0	0	0	0	0.4329	0.43083	0.33195	0.36878	0	0.35564	0
1890	1890-1	FLSTLLNVASNVVPTLICKITKKC	�M	19	50	toxic	0.40909	0.57383	0.2812	0	0	0.28571	0.61695	0.59587	0.42421	0.67853	0.64087	0.55615	0.38749	0.01815	0.70334	0.58333	0.67983	0.56777	0.55292	0.50852	0.46661	0.56058	0.51492	0.52767	0.51198	0.49406	0.49776	0.56321	0.19343	0	0	0	0	0	0	0	0.42521	0.42367	0.32614	0.36231	0	0.34963	0
1891	1891-1	FLSTLLNVASKVVPTLFCKITKKC	�M	37.5	50	toxic	0.40909	0.56376	0.29323	0	0	0.32143	0.66814	0.62252	0.3978	0.64142	0.59951	0.52339	0.32248	0.01409	0.70869	0.58333	0.67983	0.56777	0.55292	0.50852	0.46739	0.56058	0.51492	0.52812	0.5122	0.49454	0.4982	0.56321	0.19771	0	0	0	0	0	0	0	0.40985	0.40935	0.31452	0.34939	0	0.33761	0
1892	1892-1	FLPMLAGLAANFLPKIVCKITKKC	�M	19	50	toxic	0.40909	0.54027	0.2782	0	0	0.32143	0.66814	0.62399	0.38833	0.60962	0.59118	0.4945	0.30925	0.00256	0.69978	0.41667	0.67983	0.54861	0.49988	0.49895	0.43556	0.48793	0.45525	0.50952	0.50011	0.45889	0.48317	0.56321	0.06332	0	0	0	0	0	0	0	0.42115	0.4199	0.3231	0.35876	0	0.34635	0
1893	1893-1	GILDKLKEFGISAARGVAQSLLNTASCKLAKTC	�M	75	50	toxic	0.61364	0.41946	0.37594	0	0	0.28571	0.62577	0.57559	0.48385	0.60624	0.59824	0.44417	0.35086	0	0.53497	0.72727	0.82833	0.45977	0.49867	0.47257	0.42831	0.51068	0.45986	0.50325	0.48694	0.45646	0.46611	0.45394	0.05034	0	0.18776	0	0	0	0	0	0.32083	0.33095	0.23873	0.28733	0	0.2513	0
1947	1947-1	FMPIIGRLMSGSL	�M	140.6529108	10	non-toxic	0.15909	0.49329	0.25113	0	0	0.21429	0.69109	0.56234	0.47326	0.57333	0.58881	0.29838	0.58966	0	0.74744	0.76923	0.67983	0.52275	0.5287	0.50969	0.45626	0.54828	0.49042	0.59825	0.58627	0.49042	1	0.56321	0	0	0	0	0.58293	0.47195	0	0	0.52237	0.52243	0.39889	0.42663	0	0.38487	0
1948	1948-1	INMKASAAVAKKLL	�M	137.1732704	2	non-toxic	0.18182	0.2651	0.3203	0	0	0.28571	0.73522	0.66378	0.44883	0.63764	0.50773	0.48477	0.32773	0	0.59733	0.5	0.67983	0.52275	0.5287	0.50969	0.45626	0.54828	0.49042	0.4302	0.41589	0.53772	0.42998	0.56321	0.12427	0	0	0	0	0	0	0	0.3615	0.34414	0.22849	0.28539	0	0.2319	0
1970	1970-1	GAFGDLLKGVAKEAGMKLLNMAQCKLSGKC	�M	520	50	non-toxic	0.54545	0.32886	0.39248	0	0	0.28571	0.62048	0.58255	0.49426	0.56933	0.53975	0.38738	0.23219	0	0.51225	0.5	0.63087	0.49761	0.51393	0.43031	0.36102	0.52182	0.44312	0.45844	0.43727	0.40116	0.41921	0.56321	0.05403	0	0.20696	0	0	0	0	0	0.35789	0.35997	0.26169	0.30058	0	0.27506	0
1977	1977-1	SLWENFKNAGKQFILNILDKIRCRVAGGCRT	�M	220	50	toxic	0.56818	0.45973	0.45263	0	0	0.32143	0.67961	0.594	0.49814	0.58157	0.63482	0.46918	0.30208	0.23314	0.51537	0.87097	0.57626	0.45714	0.45604	0.44572	0.38458	0.47818	0.41644	0.47569	0.46642	0.4162	0.43088	0.22577	0.05468	0	0	0	0	0	0	0	0.39584	0.39427	0.28492	0.35133	0	0.29172	0.11987
1978	1978-1	FLAGLIGGLAKML	�M	40	50	toxic	0.15909	0.56376	0.23459	0	1	0.28571	1	0.682	0.39487	0.45099	0.48315	0.31142	0.38212	0.0113	0.76971	0.53846	0.67983	0.52275	0.5287	0.50969	0.45626	0.54828	0.49042	0.72261	0.54416	0.49042	0.72913	0.56321	0	0	0	0	0	0	0	0	0.45052	0.43347	0.32199	0.37718	0	0.36902	0.29986
1979	1979-1	FLPLLAGVVANFLPQIICKIARKC	�M	38.0427753	50	toxic	0.40909	0.57718	0.23158	0	0	0.28571	0.62489	0.59515	0.39297	0.6295	0.65258	0.5645	0.3582	0.16842	0.73808	0.41667	0.67983	0.55891	0.50884	0.49568	0.43245	0.50766	0.46107	0.50751	0.50356	0.45622	0.48092	0.56321	0.12227	0	0.26095	0	0	0	0	0	0.47131	0.46589	0.34744	0.40724	0	0.37148	0
197	197-1	KKLFKKILKYL	�M	250	54	toxic	0.11364	0.84564	0.44962	0	1	0.39286	0.76258	0.82568	0.42826	0.64383	0.33204	0.17141	0.54213	0	0.68731	0	0.67983	0.52275	0.5287	0.50969	0.45626	0.54828	0.49042	0.52924	0.56079	0.49042	0.4899	0.56321	0	0	0	0	0	0	0	0	0.4826	0.46174	0.29654	0.43342	0	0.35291	0
1980	1980-1	FLGSLLGLVGKVVPTLFCKISKKC	�M	78.38372754	50	toxic	0.40909	0.55034	0.25865	0	0	0.32143	0.66814	0.62708	0.37602	0.58974	0.54553	0.40009	0.35396	0.02357	0.73541	0.58333	0.67983	0.58118	0.5333	0.4749	0.4397	0.51532	0.47199	0.50952	0.49579	0.47102	0.47823	0.56321	0.19093	0	0	0	0.30441	0	0	0	0.40307	0.40332	0.31286	0.34195	0	0.3357	0
1998	1998-1	KWASLWNWFNITNWLWYIK	�M	213.9828036	50	toxic	0.29545	0.14094	0.45564	0	1	0.28571	0.72021	0.59709	0.53402	0.55047	0.60776	0.51484	0.41578	0.56467	0.70958	0.21053	0.67983	0.52275	0.3519	0.44875	0.4617	0.61444	0.46738	0.55322	0.51566	0.46738	0.45018	0.56321	0	0	0	0	0	0	0	0	0.40624	0.38824	0.21992	0.30478	0	0.18929	0
2000	2000-1	KWAKKWKWFAKAAWKWYKK	�M	16.34584699	50	toxic	0.29545	0.30872	0.63459	0	1	0.5	0.78288	0.772	0.44273	0.56051	0.49176	0.43048	0.11247	0	0.52829	0.63158	0.67983	0.52275	0.3519	0.53234	0.43841	0.61444	0.50279	0.53753	0.5461	0.447	0.432	0.56321	0	0	0	0	0	0	0	0	0.37551	0.38183	0.26279	0.29897	0	0.28681	0
2001	2001-1	KFAKKFKWFAKAAFKFFKK	�M	81.34286644	50	toxic	0.29545	0.51678	0.48571	0	1	0.5	1	0.79085	0.34901	0.32448	0.44838	0.44751	0	0	0.60935	0.63158	0.67983	0.52275	0.36498	0.52977	0.43918	0.60956	0.49915	0.53932	0.54761	0.44967	0.43425	0.56321	0	0	0	0	0	0	0	0	0.3981	0.40596	0.2805	0.32224	0	0.30128	0
2002	2002-1	VFQFLGKIIHHVGNFVHGFSHVF	�M	50	10	non-toxic	0.38636	0.58054	0.30376	0	1	0.25	1	0.56583	0.4724	0.3743	0.7423	0.6355	0.21772	0.0036	0.72294	0.78261	0.67983	0.49186	0.45023	0.49451	0.42521	0.51277	0.46592	0.53843	0.52883	0.50424	0.51481	0.56321	0.26992	0	0	0	0	0	0	0	0.42476	0.39729	0.31259	0.34874	0	0.3398	0
2003	2003-1	VFQFLGKIIHHVGNFVHGFSHVF	�M	29.99107765	0	non-toxic	0.38636	0.58054	0.30376	0	0	0.21429	0.6549	0.53775	0.50639	0.3743	0.7423	0.6355	0.21772	0.0014	0.72294	0.78261	0.67983	0.49186	0.45023	0.49451	0.42521	0.51277	0.46592	0.53843	0.52883	0.50424	0.51481	0.56321	0.26992	0	0	0	0	0	0	0	0.42476	0.39729	0.31259	0.34874	0	0.3398	0
2004	2004-1	VFQFLGKIIKKVGNFVKGFSKVF	�M	30.39998784	31	toxic	0.38636	0.60403	0.3218	0	0	0.35714	0.75993	0.65197	0.38179	0.44621	0.64892	0.56045	0.21772	0.00039	0.73096	0.78261	0.67983	0.49186	0.45023	0.49451	0.44746	0.51277	0.46592	0.50975	0.50335	0.48872	0.48339	0.56321	0.29429	0	0	0	0	0	0	0	0.39449	0.38221	0.2888	0.32256	0	0.31494	0
2012	2012-1	KWKSFLKTFKSAVKTVLHTALKAISS	�M	2.738891228	100	toxic	0.45455	0.50671	0.40602	0	0	0.39286	0.76787	0.66352	0.40081	0.58984	0.54102	0.45547	0.32128	0	0.60713	0.76923	0.67983	0.46935	0.47227	0.44782	0.40295	0.48282	0.44046	0.48846	0.47851	0.43973	0.44794	0.56321	0.13105	0	0	0	0	0	0	0	0.35879	0.37279	0.27192	0.32773	0	0.28681	0
2015	2015-1	RRWCFRVCYRGFCYRKCR	�M	8.661318066	100	toxic	0.27273	0.22483	0.54586	0	1	0.46429	0.74051	0.75331	0.42087	0.584	0.66025	0.31596	0.33679	0	0.56481	0.61111	0.67983	0.52275	0.5287	0.60308	0.62396	0.91899	0.45331	0.55142	0.5312	0.53068	0.49708	0.56321	0.0881	0	0	0	0	0	0	0	0.43877	0.45345	0.34163	0.39076	0	0.33816	0
2018	2018-1	KILRGVCKKIMRTFLRRISKDILTGKK	�M	31.21683212	50	toxic	0.47727	0.55369	0.46015	0	1	0.53571	0.83936	0.74347	0.29893	0.66086	0.53983	0.29056	0.40234	0	0.55278	0.77778	0.67983	0.53065	0.54154	0.47046	0.4102	0.54294	0.43997	0.5205	0.50918	0.46883	0.45669	0.56321	0.05913	0	0.23095	0	0	0	0	0	0.42115	0.40596	0.29793	0.3426	0	0.28408	0
2020	2020-1	KILRGVSKKIMRTFLRRISKDILTGKK	�M	31.37412388	25	toxic	0.47727	0.52013	0.4797	0	1	0.53571	0.8782	0.74465	0.31124	0.65968	0.52584	0.28656	0.42769	0	0.53808	0.77778	0.67983	0.52969	0.54057	0.46953	0.40942	0.54201	0.439	0.52005	0.50875	0.46811	0.45601	0.56321	0.05874	0	0.23095	0	0	0	0	0	0.40759	0.39389	0.28824	0.33161	0	0.27397	0
2021	2021-1	KISKKIMRTFLRRISKDILTGKK	�M	36.2089255	5	non-toxic	0.38636	0.53691	0.50977	0	1	0.5	0.86408	0.75374	0.36416	0.66747	0.51957	0.2609	0.46923	0	0.51893	0.73913	0.67983	0.60417	0.60475	0.48261	0.42107	0.58148	0.44894	0.53798	0.52688	0.48654	0.46679	0.56321	0	0	0	0	0	0	0	0	0.37415	0.36035	0.2603	0.29832	0	0.23955	0
2022	2022-1	KILRGVSKKIMRRISKDILTGKK	�M	37.45795345	5	non-toxic	0.38636	0.56376	0.49774	0	1	0.5	0.86408	0.76216	0.35659	0.69651	0.525	0.26224	0.46923	0	0.50824	0.73913	0.67983	0.56729	0.52943	0.51646	0.46894	0.52948	0.49018	0.51557	0.50702	0.48387	0.44232	0.56321	0.06732	0	0.27295	0	0	0	0	0	0.40307	0.38673	0.28216	0.32256	0	0.26222	0
2023	2023-1	KILRGVSKKIMRTFLRRILTGKK	�M	36.44593792	15	toxic	0.38636	0.5302	0.46466	0	1	0.53571	1	0.78263	0.30177	0.64949	0.53219	0.30647	0.36801	0	0.56615	0.56522	0.67983	0.56729	0.52943	0.51646	0.46894	0.52948	0.49018	0.4907	0.47096	0.48387	0.44232	0.56321	0.0705	0	0.27295	0	0	0	0	0	0.4573	0.43686	0.32282	0.36749	0	0.30483	0
2024	2024-1	KISKRILTGKK	�M	78.63180657	5	non-toxic	0.11364	0.41611	0.54737	0	1	0.39286	1	0.86302	0.4898	0.69877	0.52303	0.25968	0.45524	0	0.47884	0.72727	0.67983	0.52275	0.5287	0.50969	0.45626	0.54828	0.49042	0.52924	0.5556	0.49042	0.4899	0.56321	0	0	0	0	0	0	0	0	0.40985	0.36789	0.2592	0.27602	0	0.16607	0
2027	2027-1	KWCVYAYVKVKGVLVKYKKCW	�M	10.1	15	toxic	0.34091	0.21812	0.40602	0	0	0.39286	0.66284	0.683	0.40081	0.69368	0.69823	0.53211	0.38382	0.26546	0.72739	0.28571	0.67983	0.61542	0.63187	0.56666	0.51216	0.62488	0.55809	0.54672	0.53898	0.52874	0.51526	0.56321	0.41451	0	0.29994	0	0	0	0	0	0.46498	0.44629	0.33389	0.38526	0	0.35346	0
2028	2028-1	ISRLAGLLRKGGEKIGEKLKKIGQKIKNFFQKLVPQPE	�M	100	2	non-toxic	0.72727	0.50336	0.50827	0	0	0.42857	0.74492	0.63183	0.43119	0.6643	0.64226	0.47672	0.29342	0	0.47483	0.42105	0.64941	0.59219	0.59821	0.58861	0.54451	0.61421	0.56318	0.60229	0.57309	0.57167	0.56418	0.47592	0.0431	0	0	0	0	0	0.32413	0	0.4085	0.40181	0.29378	0.34842	0	0.29364	0.09719
2126	2126-1	LNLKGLIKKVASLLN	�M	530.3	50	non-toxic	0.20455	0.47315	0.32481	0	0	0.28571	0.73433	0.64801	0.45167	0.65097	0.37586	0.34628	0.43128	0.01796	0.63653	0.73333	0.67983	0.52275	0.5287	0.50969	0.36775	0.54828	0.49042	0.50952	0.44699	0.40747	0.41091	0.56321	0.11348	0	0	0	0	0	0	0	0.31902	0.31662	0.24426	0.30317	0	0.24993	0
2128	2128-1	FDIMGLIKKVAGAL	�M	200	50	toxic	0.18182	0.47315	0.2391	0	1	0.25	0.70786	0.61115	0.4317	0.52404	0.58109	0.40661	0.38632	0.01117	0.70156	0.78571	0.67983	0.52275	0.5287	0.50969	0.45626	0.54828	0.49042	0.40152	0.29022	0.13825	0.37769	0.56321	0.1219	0	0	0	0	0	0	0	0.3136	0.31285	0.21189	0.26212	0	0.22835	0
2129	2129-1	FDVMGIIKKIASAL	�M	181.1	50	toxic	0.18182	0.48658	0.23459	0	1	0.25	0.70786	0.60913	0.42886	0.56267	0.62413	0.41651	0.52463	0.02192	0.72339	0.78571	0.67983	0.52275	0.5287	0.50969	0.45626	0.54828	0.49042	0.44298	0.32023	0.13825	0.26795	0.56321	0.12174	0	0	0	0	0	0	0	0.32354	0.32228	0.22241	0.27052	0	0.25266	0
2143	2143-1	IFGAIAGLLKNIF	�M	6.25	38	toxic	0.15909	0.63087	0.16541	0	1	0.25	1	0.61846	0.38531	0.40451	0.64644	0.47266	0.47628	0.01169	0.80267	0.46154	0.67983	0.52275	0.5287	0.50969	0.45626	0.54828	0.49042	0.23482	0.23084	0.49042	0.35368	0.56321	0	0	0	0	0	0	0	0	0.47266	0.45119	0.33804	0.37847	0	0.31084	0
2144	2144-1	FFGHLFKLATKIIPSLFQ	�M	6.25	75	toxic	0.27273	0.63423	0.29173	0	0	0.25	0.70786	0.58074	0.46483	0.45589	0.60388	0.48807	0.36214	0	0.74699	0.55556	0.67983	0.52275	0.5287	0.35909	0.39441	1	0.4812	0.49922	0.50248	0.49576	0.46881	0.56321	0	0	0	0	0	0	0	0	0.4573	0.46061	0.36072	0.43019	0	0.38186	0
2156	2156-1	AIGSILGALAKGLPTLISWIKNR	�M	8	50	toxic	0.38636	0.5302	0.31128	0	1	0.32143	1	0.63485	0.40916	0.61146	0.61702	0.42843	0.50113	0.05329	0.64499	0.52174	0.67983	0.6499	0.6154	0.51249	0.478	0.57474	0.47077	0.5279	0.49601	0.49842	0.511	0.56321	0	0	0	0	0.3184	0	0	0	0.3746	0.35733	0.23071	0.32644	0	0.26386	0
2160	2160-1	ILGKIAEGIKSLF	-	100	0	non-toxic	0.15909	0.66443	0.27368	0	1	0.25	0.71139	0.61752	0.45347	0.53663	0.63636	0.36121	0.56333	0	0.698	0.61538	0.67983	0.52275	0.5287	0.50969	0.45626	0.54828	0.49042	0.36791	0.45692	0.49042	0.41517	0.56321	0	0	0	0	0	0	0	0	0.41482	0.40859	0.30816	0.3342	0	0.37831	0
2163	2163-1	ILGKILKGIKKLF	�M	50	5	non-toxic	0.15909	0.76174	0.29023	0	1	0.35714	1	0.76422	0.36191	0.56354	0.46826	0.22724	0.53439	0	0.7412	0.23077	0.67983	0.52275	0.5287	0.50969	0.45626	0.54828	0.49042	0.36791	0.45692	0.49042	0.41517	0.56321	0	0	0	0	0	0	0	0	0.44284	0.41538	0.32503	0.35165	0	0.39743	0
2164	2164-1	ILGKIWKPIKKLF	-	100	0	non-toxic	0.15909	0.7349	0.35789	0	1	0.35714	1	0.74605	0.40451	0.62593	0.53574	0.34343	0.47628	0	0.7363	0.23077	0.67983	0.52275	0.5287	0.50969	0.45626	0.54828	0.49042	0.36791	0.45692	0.49042	0.41517	0.56321	0	0	0	0	0	0	0	0	0.49751	0.47003	0.3751	0.40368	0	0.40727	0
2165	2165-1	LVRGCWTKSYPPKPCFVR	�M	100	85	toxic	0.27273	0.31879	0.46917	0	1	0.35714	0.71668	0.68484	0.47456	0.71652	0.73222	0.57541	0.27323	0	0.60045	0.61111	0.67983	0.52275	0.5287	0.63273	0.4648	0.63788	0.45986	0.57473	0.56122	0.56973	0.53905	0.56321	0.18193	0	0	0	0	0	0	0	0.46136	0.44063	0.31231	0.36813	0	0.31795	0
2166	2166-1	SAPRGCWTKSYPPKPCK	�M	100	55	toxic	0.25	0.07047	0.60451	0	1	0.35714	0.69109	0.70609	0.55976	0.78424	0.75142	0.56151	0.31143	0	0.43029	0.58824	0.67983	0.52275	0.5287	0.30726	0.41744	0.54828	0.2828	0.58302	0.54459	0.57434	0.48698	0.56321	0	0	0	0	0	0	0	0	0.4094	0.42103	0.3029	0.36458	0	0.30975	0
2167	2167-1	GALRGCWTKSYPPKPCK	�M	100	20	toxic	0.25	0.08054	0.55338	0	1	0.35714	0.69726	0.70754	0.52757	0.7225	0.71047	0.50077	0.2893	0	0.46904	0.70588	0.67983	0.52275	0.5287	0.44058	0.32195	0.54828	0.187	0.54156	0.51047	0.50715	0.43716	0.56321	0	0	0	0	0	0	0	0	0.385	0.39766	0.28299	0.34324	0	0.28817	0
2189	2189-1	GLGSVFGRLARILGRVIPKV	�M	10	20	toxic	0.31818	0.67114	0.29925	0	1	0.35714	1	0.68724	0.36759	0.5847	0.64308	0.47343	0.32593	0.00103	0.66904	0.5	0.67983	0.25742	0.26035	0.48284	0.3442	0.48816	0.41281	0.50258	0.4634	0.46398	0.44143	0.56321	0.25479	0	0	0	0.36809	0.5966	0	0	0.39404	0.40294	0.27026	0.35941	0	0.28763	0
2190	2190-1	GLLSKFGRLARKLARVIPKV	�M	10	15	toxic	0.31818	0.61409	0.37594	0	1	0.42857	1	0.7455	0.34789	0.62764	0.49745	0.40099	0.28569	0	0.60535	0.5	0.67983	0.25742	0.46525	0.44081	0.30538	0.44916	0.44191	0.48017	0.44396	0.43269	0.41607	0.56321	0.17237	0	0	0	0	0.29802	0	0	0.37009	0.38108	0.25201	0.33937	0	0.26823	0
2192	2192-1	SRWPSPGRPRPFPGRPKPIFRPRPCNCYAPPCPCDRW	-	100	0	non-toxic	0.70455	0.11074	0.60451	0	0	0.42857	0.73169	0.6302	0.49178	0.77825	0.779	0.63554	0.22001	0	0.42628	0.64865	0.7292	0.65805	0.65076	0.61989	0.58747	0.63881	0.59544	0.61326	0.58864	0.59787	0.58146	0.59061	0	0	0	0	0	0.31501	0	0	0.43651	0.43536	0.32808	0.38785	0	0.33816	0
2193	2193-1	GLFSKFAGKGIKNLIFKGVKHIGKEVGMDVIRTGIDVAGCKIKGEC	�M	210	50	toxic	0.90909	0.30537	0.39248	0	0	0.35714	0.66902	0.58665	0.42628	0.53817	0.69975	0.4549	0.3058	0	0.5608	0.73913	0.60085	0.48372	0.47614	0.46229	0.40761	0.49536	0.43512	0.49966	0.47916	0.44846	0.45646	0.56321	0.14179	0	0.13317	0	0	0	0	0	0.31631	0.32416	0.23734	0.27893	0	0.2513	0
2196	2196-1	GLFTLIKGAAKLIGKTVAKEAGKTGLELMACKITNQC	�M	100	50	toxic	0.70455	0.25503	0.36692	0	0	0.32143	0.6549	0.58805	0.44418	0.59687	0.69092	0.51223	0.26318	0.15765	0.55724	0.59459	0.57526	0.52011	0.53161	0.49825	0.44539	0.54225	0.4698	0.50818	0.48521	0.48363	0.47397	0.54275	0.04282	0	0	0	0	0	0	0	0.39765	0.39465	0.29461	0.33646	0	0.31112	0
2197	2197-1	GLLSGILGAGKNIVCGLSGLC	�M	295	50	toxic	0.34091	0.39933	0.22406	0	0	0.21429	0.48014	0.54817	0.45622	0.53465	0.58258	0.32	0.47882	0.01282	0.67082	0.47619	0.67983	0.46001	0.42528	0.52743	0.43219	0.55734	0.5285	0.47434	0.46621	0.43269	0.41113	0.56321	0.07381	0	0	0	0	0	0	0	0.40895	0.41425	0.30456	0.34195	0	0.33024	0
2198	2198-1	GLFGKILGVGKKVLCGLSGMC	�M	40	50	toxic	0.34091	0.40604	0.25714	0	0	0.28571	0.63283	0.61765	0.40907	0.51647	0.56623	0.31046	0.33302	0	0.6882	0.7619	0.67983	0.51772	0.36207	0.45202	0.36051	0.46936	0.43463	0.45418	0.44893	0.38976	0.38891	0.56321	0.15727	0	0.29994	0	0	0	0	0	0.37189	0.37919	0.2758	0.30995	0	0.29964	0
2199	2199-1	GVLGTVKNLLIGAGKSAAQSVLKTLSCKLSNDC	�M	180	50	toxic	0.61364	0.39933	0.35489	0	0	0.28571	0.62577	0.57796	0.4706	0.6342	0.57147	0.44697	0.36077	0.00607	0.55635	0.60606	0.64558	0.47941	0.49552	0.47233	0.42805	0.50604	0.45937	0.50325	0.48715	0.45937	0.46656	0.47411	0.14853	0	0.18776	0.28173	0	0	0	0	0.40759	0.40294	0.29599	0.34066	0	0.30975	0
2200	2200-1	GILSSFKGVAKGVAKDLAGKLLETLKCKITGC	�M	160	50	toxic	0.59091	0.44631	0.35489	0	0	0.32143	0.6549	0.60184	0.43661	0.58411	0.59011	0.39704	0.32646	0.00153	0.57416	0.5625	0.69172	0.50168	0.50182	0.49335	0.42107	0.53203	0.46228	0.51288	0.48866	0.46811	0.46634	0.57857	0.10176	0	0.38692	0	0	0	0	0	0.32716	0.3317	0.26418	0.30672	0	0.27506	0
2201	2201-1	FLPILAGLAAKIVPKLFCLATKKC	�M	5	50	toxic	0.40909	0.44295	0.23308	0	0	0.32143	0.66814	0.62671	0.35993	0.60299	0.5705	0.48358	0.32467	0.01343	0.73185	0.58333	0.67983	0.57352	0.52095	0.51249	0.44824	0.50511	0.47102	0.5149	0.50486	0.48824	0.48384	0.56321	0.06421	0	0	0	0	0	0	0	0.51378	0.50433	0.36791	0.43504	0	0.38077	0
2204	2204-1	FLSGIVGMLGKLF	�M	25	50	toxic	0.15909	0.57383	0.16992	0	1	0.25	1	0.61807	0.38815	0.41674	0.52373	0.3209	0.41105	0.01223	0.8294	0.53846	0.67983	0.52275	0.5287	0.50969	0.45626	0.54828	0.49042	0.56375	0.63572	0.49042	0.72913	0.56321	0.11187	0	0	0	0	0	0	0	0.44826	0.42103	0.32337	0.34906	0	0.29964	0
2207	2207-1	AVDLAKIANKVLSSLF	�M	250	50	toxic	0.22727	0.49329	0.26917	0	1	0.25	0.71227	0.59835	0.45063	0.59106	0.49148	0.47651	0.40509	0.04377	0.66147	0.5	0.67983	0.52275	0.5287	0.61125	0.44462	0.54828	0.49042	0.50034	0.49449	0.41887	0.47733	0.56321	0.20371	0	0	0	0	0	0	0	0.35427	0.35168	0.24564	0.26988	0	0.22125	0
2209	2209-1	FLGSIVGALASALPSLISKIRN	�M	12	50	toxic	0.36364	0.53356	0.26015	0	1	0.28571	1	0.61052	0.41096	0.59034	0.56915	0.42152	0.55587	0.03305	0.68196	0.54545	0.67983	0.6341	0.63938	0.49731	0.46558	0.62303	0.52583	0.51356	0.5081	0.51589	0.49192	0.56321	0.06866	0	0	0	0.3331	0	0	0	0.38726	0.39616	0.29378	0.36231	0	0.33352	0
2210	2210-1	GIMSLFKGVLKTAGKHVAGSLVDQLKCKITGGC	�M	100	50	toxic	0.61364	0.37919	0.35338	0	0	0.32143	0.66284	0.59879	0.43566	0.58022	0.63778	0.43483	0.30536	0.01759	0.58218	0.60606	0.71247	0.47653	0.47493	0.46439	0.42831	0.50929	0.4584	0.49922	0.49039	0.45622	0.46387	0.45304	0.14726	0	0.18776	0	0.21903	0	0	0	0.385	0.38334	0.28603	0.32482	0	0.30347	0.11267
2218	2218-1	FLPAVLRVAAQVVPTVFCAISKKC	�M	49.97072028	79	toxic	0.40909	0.53356	0.23008	0	0	0.28571	0.62489	0.59739	0.39203	0.65865	0.73478	0.71862	0.21238	0.04671	0.73274	0.625	0.67983	0.534	0.49915	0.50479	0.43297	0.50279	0.46204	0.50213	0.4891	0.46156	0.47015	0.56321	0.32674	0	0	0	0	0	0	0	0.42702	0.42518	0.33084	0.36199	0	0.34335	0
2250	2250-1	GWFDVVKHIAKRF	�M	10.6	50	toxic	0.15909	0.62416	0.42105	0	1	0.28571	0.78553	0.64983	0.51225	0.46445	0.63972	0.5355	0.15014	0.00253	0.6196	0.30769	0.67983	0.52275	0.5287	0.50969	0.45626	0.54828	0.49042	0.52005	0.3997	0.49042	0	0.56321	0.25527	0.3332	0	0	0	0	0	0	0.34614	0.35771	0.25533	0.30511	0	0.24884	0
2251	2251-1	FLPKMSTKLRVPYRRGTKDYH	�M	19.2725759	25	toxic	0.34091	0.26846	0.59098	0	0	0.35714	0.73433	0.65401	0.55124	0.68913	0.6462	0.44697	0.36635	0	0.47661	0.7619	0.67983	0.55747	0.59191	0.45459	0.40787	0.54782	0.41159	0.45575	0.43554	0.43949	0.42392	0.56321	0.07342	0	0	0.45005	0	0	0	0	0.4338	0.4527	0.31508	0.38429	0	0.30839	0
2252	2252-1	GILKKFMLHRGTKVYKMRTLSKRSH	�M	16.57242481	32	toxic	0.43182	0.13087	0.52782	0	0	0.46429	0.81995	0.70826	0.40951	0.62255	0.53769	0.31113	0.35991	0	0.51403	0.76	0.67983	0.59291	0.6326	0.60775	0.56211	0.66388	0.55421	0.59982	0.57288	0.58356	0.56531	0.56321	0.0649	0	0	0.37534	0	0	0	0	0.46136	0.44704	0.31729	0.38688	0	0.34226	0
2253	2253-1	IKWKKLLRAAKRIL	�M	75	50	toxic	0.18182	0.46644	0.43759	0	1	0.42857	1	0.81142	0.3867	0.68421	0.3891	0.26459	0.38478	0	0.59733	0.64286	0.67983	0.52275	0.5287	0.50969	0.45626	0.54828	0.49042	0.43603	0.45519	0.5416	0.43155	0.56321	0	0	0	0	0	0	0	0	0.38183	0.35469	0.23762	0.29509	0	0.23764	0
2255	2255-1	FFGKVLKLIRKIF	�M	25	50	toxic	0.15909	0.72148	0.27519	0	1	0.35714	1	0.74237	0.35245	0.44365	0.50188	0.35529	0.35626	0	0.81425	0.23077	0.67983	0.52275	0.5287	0.50969	0.45626	0.54828	0.49042	0.52073	0.55517	0.49042	0.92662	0.56321	0.14059	0	0	0	0	0	0	0	0.51514	0.47079	0.37621	0.40401	0	0.32751	0
2259	2259-2	SWLSKTAKKLENSAKKRISEGIAIAQGPR	�M	7.248160349	50	toxic	0.52273	0.31544	0.53233	0	0	0.35714	0.75022	0.62784	0.51432	0.67798	0.64254	0.47	0.36959	0.00067	0.42227	0.7931	0.6895	0.47677	0.49504	0.47023	0.41951	0.52739	0.45428	0.52274	0.51371	0.46762	0.47711	0.56321	0	0	0	0	0	0	0	0.13091	0.43877	0.43008	0.30097	0.3607	0	0.31166	0
2260	2260-1	GIGAVLTTGLPALISWIKRKRQQ	�M	6.492936738	50	toxic	0.38636	0.37248	0.4015	0	0	0.32143	0.83672	0.62915	0.46595	0.67922	0.7123	0.539	0.35125	0.06435	0.5706	0.3913	0.67983	0.54957	0.5689	0.53958	0.45393	0.57428	0.51516	0.50907	0.4865	0.46956	0.45444	0.56321	0.06231	0	0	0	0	0	0	0	0.43199	0.38673	0.27165	0.33193	0	0.27342	0
2261	2261-2	KWCFRVCYRGICYRRCR	�M	22.92209309	50	toxic	0.25	0.32886	0.49925	0	0	0.39286	0.65049	0.70772	0.4595	0.63643	0.70643	0.32035	0.44838	0	0.60223	0.58824	0.67983	0.52275	0.5287	0.60005	0.64337	0.54828	0.31336	0.53932	0.52105	0.51492	0.47958	0.56321	0.0949	0	0	0	0	0	0	0	0.42702	0.44403	0.33389	0.38106	0	0.32887	0
2262	2262-2	PRRRRSSSRP	�M	61.4413366	50	toxic	0.09091	0.2047	0.84361	0	0	0.35714	0.88526	0.80817	0.71027	0.85028	0.53351	0.33086	0.33949	0	0.17105	0.7	0.67983	0.52275	0.5287	0.50969	0.45626	0.54828	0.49042	0.52924	0.51004	0.49042	0.4899	0.56321	0	0	0	0	0	0	0	0	0.67465	0.64908	0.40553	0.52909	0	0.39334	0
2263	2263-2	VRRRRRPR	�M	32.62757495	50	toxic	0.04545	0.1745	0.8797	0	0	0.39286	0.89409	0.89992	0.699	0.85744	0.55411	0.40523	0	0	0.17194	0.875	0.67983	0.52275	0.5287	0.50969	0.45626	0.54828	0.49042	0.52924	0.51004	0.49042	0.4899	0.56321	0.09771	0	0	0	0	0	0	0	0.48848	0.47682	0.31784	0.40175	0	0.28653	0
2264	2264-1	VSRRRRRRGGRRRR	�M	37.16801923	50	toxic	0.18182	0.20805	0.87669	0	0	0.53571	0.91615	0.90797	0.56115	0.70579	0.50238	0.22495	0.08083	0	0.12918	0.64286	0.67983	0.52275	0.5287	0.50969	0.45626	0.54828	0.49042	0.70468	0.72317	0.36915	0.57451	0.56321	0.05687	0	0	0	0	0.43569	0	0	0.56484	0.53901	0.38866	0.46897	0	0.37531	0.27682
2267	2267-1	GRLKRLRKKLKKLLKKLS	�M	300	10	non-toxic	0.27273	0.5906	0.58195	0	1	0.57143	1	0.88294	0.34162	0.72094	0.17742	0.06422	0.31469	0	0.44722	0.05556	0.67983	0.52275	0.5287	0.54821	0.52795	0.97354	0.59544	0.52252	0.51069	0.49721	0.45916	0.56321	0	0	0	0	0	0.33314	0	0	0.34433	0.38862	0.28686	0.33129	0	0.27069	0
2268	2268-1	GRIKRIRKKIKKLIKKLS	�M	265	10	non-toxic	0.27273	0.63423	0.55789	0	1	0.57143	1	0.88294	0.32647	0.72801	0.4341	0.17382	0.49353	0	0.49087	0.05556	0.67983	0.52275	0.5287	0.71142	0.66356	0.97354	0.77929	0.68676	0.6491	0.67257	0.65103	0.56321	0	0	0	0	0	0.33314	0	0	0.29282	0.33962	0.25339	0.28636	0	0.21961	0
2277	2277-1	GWFDIIKKIASEL	�M	38.9	50	toxic	0.15909	0.59396	0.36391	0	1	0.21429	0.64078	0.55895	0.54426	0.55742	0.63996	0.38255	0.53534	0.00095	0.64187	0.76923	0.67983	0.52275	0.5287	0.50969	0.45626	0.54828	0.49042	0.52005	0.3997	0.49042	0	0.56321	0	0.3332	0	0	0	0	0	0	0.36376	0.35582	0.25118	0.3009	0	0.28845	0
2281	2281-1	GVIIDTLKGAAKTVAAELLRKAHCKLTNSC	�M	700	50	non-toxic	0.54545	0.41275	0.37594	0	0	0.28571	0.62577	0.58155	0.48385	0.63188	0.64828	0.51068	0.28533	0.00218	0.53096	0.53333	0.63752	0.50455	0.51368	0.51483	0.44953	0.53319	0.48339	0.51199	0.50097	0.47514	0.48384	0.56321	0.10743	0	0.20696	0	0	0	0	0	0.4329	0.42556	0.31369	0.36167	0	0.3286	0
2282	2282-1	GVIKSVLKGVAKTVALGML	�M	280	50	toxic	0.29545	0.44966	0.23308	0	1	0.32143	1	0.66863	0.35993	0.62161	0.6301	0.5262	0.28125	0.03759	0.71136	0.68421	0.67983	0.52275	0.35166	0.49451	0.41693	0.43802	0.43051	0.52812	0.49147	0.47538	0.46611	0.56321	0.33167	0	0.66647	0	0	0	0	0	0.36963	0.36939	0.28658	0.34098	0	0.29637	0
2289	2289-1	GFWTTAAEGLKKFAKAGLASILNPK	�M	105	50	toxic	0.43182	0.34564	0.40902	0	0	0.28571	0.70874	0.59542	0.50468	0.51886	0.63896	0.54603	0.19833	0.02765	0.54031	0.68	0.67983	0.53736	0.51538	0.49568	0.44746	0.57358	0.48411	0.52498	0.50032	0.46932	0.49259	0.56321	0	0	0	0	0	0	0	0	0.39178	0.38673	0.27082	0.35133	0	0.30483	0
2290	2290-1	GVWTTILGGLKKFAKGGLEALTNPK	�M	60	50	toxic	0.43182	0.41946	0.41504	0	0	0.28571	0.70874	0.59607	0.50846	0.5583	0.67217	0.53493	0.18328	0.21196	0.54699	0.68	0.67983	0.50335	0.47348	0.48704	0.43892	0.56291	0.47417	0.51916	0.51112	0.4618	0.48631	0.56321	0.06402	0	0.25015	0	0	0	0	0	0.38138	0.37731	0.27497	0.31577	0	0.2838	0.29986
2291	2291-1	GFLGPLLKLGLKGVAKVIPHLIPSRQQ	�M	50	50	toxic	0.47727	0.48993	0.3594	0	0	0.32143	0.79435	0.61366	0.43945	0.66911	0.61186	0.50691	0.32537	0	0.61292	0.55556	0.67983	0.47725	0.45798	0.44338	0.37396	0.46147	0.39971	0.46807	0.45174	0.42639	0.42819	0.56321	0.11763	0	0.23095	0	0	0	0	0.14118	0.44962	0.40935	0.2888	0.34906	0	0.30156	0
2292	2292-1	GFLGPLLKLGLKGAAKLLPQLLPSRQQ	�M	50	50	toxic	0.47727	0.44966	0.38346	0	0	0.32143	0.79435	0.6145	0.45459	0.67617	0.49104	0.4327	0.29373	0	0.56481	0.55556	0.67983	0.47725	0.45798	0.44338	0.36361	0.46147	0.39971	0.46337	0.45778	0.42275	0.42504	0.56321	0	0	0	0	0	0	0	0.14118	0.4338	0.3954	0.27746	0.33613	0	0.2879	0
2293	2293-1	GFLGSLLKTGLKVGSNLL	�M	220	50	toxic	0.27273	0.5	0.29925	0	1	0.28571	1	0.6333	0.43557	0.52303	0.43774	0.3074	0.37756	0.00399	0.65434	0.55556	0.67983	0.52275	0.5287	0.34905	0.41589	0.07892	0.37448	0.49182	0.48132	0.42324	0.46005	0.56321	0.08908	0	0	0	0.82295	0	0	0	0.42747	0.42254	0.26611	0.34583	0	0.29309	0
2294	2294-1	FLGALLGPLMNLLQ	�M	105	50	toxic	0.18182	0.53691	0.20752	0	1	0.21429	0.69109	0.5596	0.44581	0.5763	0.43771	0.4055	0.3513	0.00999	0.73808	0.5	0.67983	0.52275	0.5287	0.50969	0.45626	0.54828	0.49042	0.43267	0.47592	0.74897	0.48519	0.56321	0	0	0	0	0	0	0	0.28199	0.39946	0.40558	0.34744	0.383	0	0.33051	0
2296	2296-1	IWLTALKFLGKHAAKHLAKQQLSKL	�M	200	55	toxic	0.43182	0.26846	0.41203	0	1	0.39286	1	0.66763	0.4046	0.60792	0.48025	0.41841	0.28898	0.00716	0.56214	0.56	0.67983	0.54023	0.52047	0.5195	0.4516	0.57242	0.4829	0.54896	0.51889	0.50885	0.5184	0.56321	0	0	0	0	0	0	0	0	0.47899	0.47079	0.38202	0.42986	0	0.37094	0
2298	2298-1	GLLGLLGSVVSHVVPAIVGHF	�M	25	50	toxic	0.34091	0.52013	0.17744	0	1	0.21429	1	0.54582	0.42688	0.54828	0.68039	0.58349	0.32597	0.11037	0.76882	0.71429	0.67983	0.46001	0.39695	0.38268	0.38872	0.38928	0.38588	0.47166	0.43468	0.41984	0.43829	0.56321	0.33761	0	0	0	0.3499	0	0	0	0.41211	0.4101	0.28741	0.37589	0	0.29855	0
2300	2300-1	GFKDLLKGAAKALVKTVLF	�M	55	50	toxic	0.29545	0.50671	0.30977	0	1	0.32143	0.74934	0.658	0.40821	0.5128	0.49209	0.45644	0.17965	0	0.64098	0.52632	0.67983	0.52275	0.03899	0.33528	0.33178	0.23514	0.31312	0.43625	0.44807	0.37812	0.42347	0.56321	0.17109	0	0	0	0	0	0	0	0.45188	0.3954	0.29571	0.36425	0	0.31494	0
2304	2304-2	GFRDVLKGAAKAFVKTVAGHIAN	�M	80	50	toxic	0.38636	0.52013	0.37444	0	1	0.32143	0.79435	0.63602	0.44891	0.48769	0.68665	0.62411	0.11771	0	0.54209	0.69565	0.67983	0.34363	0.40228	0.40672	0.37629	0.43315	0.41159	0.4842	0.48154	0.41281	0.41607	0.56321	0.21287	0	0	0	0	0	0	0	0.40533	0.40633	0.29571	0.35133	0	0.30183	0
2306	2306-1	SLSRFLRFLKIVYRRAF	�M	8.6	50	toxic	0.25	0.43624	0.37293	0	1	0.39286	0.87555	0.71648	0.37999	0.52137	0.47616	0.314	0.48393	0	0.7118	0.17647	0.67983	0.52275	0.5287	0.33271	0.43375	0.54828	0.30657	0.45732	0.39624	0.36769	0.44681	0.56321	0.10858	0	0	0	0	0	0	0	0.41889	0.41915	0.31259	0.35811	0	0.29719	0
2316	2316-1	GWKDWAKKAGGWLKKKGPGMAKAALKAAMQ	-	500	0	non-toxic	0.54545	0.39597	0.52331	0	0	0.42857	0.74934	0.67277	0.44066	0.57834	0.55692	0.45211	0.08911	0	0.42584	0.7	0.67318	0.42241	0.45895	0.45739	0.4133	0.47981	0.42809	0.50482	0.50292	0.47344	0.49349	0.56321	0	0.276	0	0	0	0	0	0.12651	0.36737	0.38749	0.2816	0.33807	0	0.29582	0.12419
2318	2318-1	FLPLLAGLAANFLPTIICKISYKC	�M	38.30625081	1	non-toxic	0.40909	0.45638	0.22857	0	0	0.25	0.53751	0.56705	0.42507	0.59637	0.62565	0.46688	0.52586	0.01065	0.76347	0.58333	0.67983	0.55891	0.50884	0.50455	0.44125	0.49513	0.4618	0.51333	0.49924	0.46374	0.48721	0.56321	0	0	0	0	0	0	0	0	0.38952	0.40596	0.33997	0.37201	0	0.36384	0
231	231-1	KWKSFIKKLTSKFLHLAKKF	�M	100.8320662	0	non-toxic	0.31818	0.51007	0.4782	0	1	0.46429	1	0.75133	0.37827	0.52507	0.39428	0.29387	0.30449	0	0.60356	0.55	0.67983	0.34794	0.3519	0.371	0.33722	0.47261	0.34708	0.45306	0.4485	0.40286	0.40866	0.56321	0	0	0	0	0	0	0	0	0.41347	0.4199	0.30927	0.36587	0	0.31549	0
2320	2320-1	FLKLLKKLAAKFLPTIICKISYKC	�M	9.393330915	50	toxic	0.40909	0.33557	0.30226	0	0	0.39286	0.69109	0.67109	0.3355	0.63082	0.50924	0.33073	0.52586	0	0.73541	0.58333	0.67983	0.54861	0.55994	0.55662	0.49224	0.56175	0.52268	0.54649	0.52883	0.50618	0.52311	0.56321	0	0	0	0	0	0	0	0	0.38726	0.40445	0.33859	0.37039	0	0.36247	0
2321	2321-1	FLKLLKKLAAKFL	�M	9.85539764	50	toxic	0.15909	0.57718	0.27519	0	0	0.32143	0.74846	0.70507	0.38644	0.51216	0.22669	0.24265	0.29056	0	0.74298	0.69231	0.67983	0.52275	0.5287	0.50969	0.45626	0.54828	0.49042	0.60721	0.53336	0.49042	0.72913	0.56321	0	0	0	0	0	0	0	0	0.4573	0.43423	0.31812	0.37815	0	0.33215	0
2322	2322-1	FLKLLKKLAAKLF	�M	9.131407476	50	toxic	0.15909	0.60067	0.27519	0	0	0.32143	0.74846	0.70507	0.38644	0.51216	0.22669	0.24265	0.29056	0	0.74298	0.69231	0.67983	0.52275	0.5287	0.50969	0.45626	0.54828	0.49042	0.60721	0.53336	0.49042	0.72913	0.56321	0	0	0	0	0	0	0	0	0.46182	0.43423	0.31812	0.37815	0	0.33215	0
2323	2323-1	FLGALFKALSKLL	�M	70.37545304	6	non-toxic	0.15909	0.63423	0.1985	0	0	0.25	0.70786	0.61509	0.40614	0.45344	0.29945	0.26044	0.37761	0.00558	0.77817	0.61538	0.67983	0.52275	0.5287	0.50969	0.45626	0.54828	0.49042	0.52454	0.41697	0.49042	0.72913	0.56321	0	0	0	0	0	0	0	0	0.45278	0.43347	0.33748	0.35747	0	0.35427	0
2324	2324-1	FLKLLAGLLKNFA	�M	18.50854294	50	toxic	0.15909	0.60403	0.23008	0	0	0.25	0.70786	0.61312	0.42602	0.4461	0.32226	0.33632	0.29056	0.00427	0.74388	0.53846	0.67983	0.52275	0.5287	0.50969	0.45626	0.54828	0.49042	0.60721	0.53336	0.49042	0.72913	0.56321	0	0	0	0	0	0	0	0	0.42115	0.46626	0.35187	0.3927	0	0.32641	0
2325	2325-1	KLKLLKLLKLLKLLK	�M	100	82	toxic	0.20455	0.17114	0.31278	0	1	0.42857	1	0.80001	0.30813	0.72942	0.01873	0.01028	0.45327	0	0.71938	0	0.67983	0.52275	0.5287	0.50969	0.36051	0.54828	0.49042	0.49966	0.47117	0.40068	0.40687	0.56321	0	0	0	0	0	0	0	0	0.37732	0.36185	0.28769	0.32902	0	0.26332	0
2326	2326-1	KKKLLLLLLLLLKKK	�M	100	66	toxic	0.20455	0.22148	0.31278	0	1	0.42857	1	0.80001	0.30813	0.72942	0.01873	0.01028	0.45327	0.45448	0.71938	0	0.67983	0.52275	0.5287	0.50969	0.51708	0.54828	0.49042	0.56756	0.56489	0.54742	0.49731	0.56321	0	0	0	0	0	0	0	0	0.69047	0.66189	0.50844	0.60957	0	0.5056	0
2332	2332-1	GLVDVLGKVGGLIKKLLP	-	500	0	non-toxic	0.27273	0.55369	0.27368	0	1	0.28571	0.73433	0.63316	0.41948	0.63966	0.52619	0.41015	0.31828	0.00216	0.67483	0.55556	0.67983	0.52275	0.5287	0.41256	0.34161	0.29109	0.40286	0.47188	0.45498	0.42324	0.39654	0.56321	0.28014	0	0	0	0	0	0	0	0.37325	0.35394	0.25754	0.31933	0	0.28353	0.21166
2335	2335-2	HFLGTLVNLAKKIL	�M	18	50	toxic	0.18182	0.64094	0.28271	0	1	0.28571	1	0.65305	0.42516	0.55131	0.50327	0.44734	0.32729	0.08913	0.69978	0.35714	0.67983	0.52275	0.5287	0.50969	0.45626	0.54828	0.49042	0.65987	0.62103	0.92457	0.81037	0.56321	0.11593	0	0	0.69217	0	0	0	0	0.4451	0.41651	0.29322	0.35359	0	0.30402	0
233	233-1	KFKSFIKKLTSKFLHSAKKF	�M	103.5522566	0	non-toxic	0.31818	0.5604	0.48571	0	1	0.46429	1	0.75785	0.383	0.48292	0.418	0.30158	0.3233	0	0.58263	0.55	0.67983	0.36087	0.36498	0.37614	0.34187	0.48073	0.35363	0.45575	0.45087	0.40674	0.4118	0.56321	0	0	0	0	0	0	0	0	0.42296	0.42895	0.31176	0.37395	0	0.32314	0
2349	2349-1	GIWGTLAKIGIKAVPRVISMLKKKQ	-	500	0	non-toxic	0.43182	0.42617	0.38045	0	0	0.39286	0.80671	0.67387	0.38472	0.67535	0.67255	0.48746	0.37076	0.00511	0.61604	0.52	0.67983	0.46671	0.46573	0.50152	0.45316	0.50162	0.46398	0.51916	0.51933	0.47926	0.48788	0.56321	0.13109	0	0	0.37534	0	0	0	0	0.31631	0.30682	0.22047	0.26083	0	0.21306	0
2358	2358-2	GYNYAKKLANLAKKFANALW	�M	243	50	toxic	0.31818	0.49329	0.47218	0	0	0.32143	0.69109	0.64078	0.51044	0.53779	0.55879	0.52198	0.327	0.00089	0.5363	0.6	0.67983	0.49353	0.50932	0.48424	0.44306	0.53296	0.4829	0.51916	0.49385	0.46689	0.48945	0.56321	0	0	0	0	0	0	0	0	0.35924	0.32868	0.22822	0.28184	0.23672	0.23491	0
2363	2363-2	GIGKFLHSAKKWGKAFVGEIMNS	-	100	0	non-toxic	0.38636	0.48658	0.43308	0	1	0.32143	0.74934	0.6292	0.48583	0.48424	0.64186	0.44854	0.28368	0	0.551	0.65217	0.67983	0.59986	0.64277	0.54495	0.47904	0.67734	0.56197	0.49384	0.49039	0.51516	0.49596	0.56321	0.07203	0	0	0	0	0	0	0	0.3746	0.37203	0.27994	0.29897	0	0.26769	0
2364	2364-1	VFQFLGRIIHHVGNFVHGFSHVF	�M	37.1	50	toxic	0.38636	0.58389	0.30827	0	0	0.21429	0.69109	0.53746	0.50923	0.3743	0.75044	0.6355	0.21772	0.0014	0.71715	0.78261	0.67983	0.49186	0.45023	0.53747	0.46739	0.55641	0.51686	0.56576	0.55323	0.5399	0.54466	0.56321	0.27422	0	0	0	0	0.25779	0	0	0.42431	0.39691	0.31231	0.34874	0	0.33952	0
2367	2367-1	IWLTALKFLGKHAAKHLAKQQLSKL	�M	125	50	toxic	0.43182	0.26846	0.41203	0	0	0.35714	0.75993	0.64131	0.43859	0.60792	0.48025	0.41841	0.28898	0.00745	0.56214	0.56	0.67983	0.54023	0.52047	0.5195	0.4516	0.57242	0.4829	0.54896	0.51889	0.50885	0.5184	0.56321	0	0	0	0	0	0	0	0	0.47899	0.47079	0.38202	0.42986	0	0.37094	0
2369	2369-2	GFLSILKKVLPKVMAHMK	�M	19.4	50	toxic	0.27273	0.50671	0.32782	0	1	0.35714	1	0.69316	0.38558	0.63436	0.50607	0.40502	0.31828	0.02502	0.68374	0.61111	0.67983	0.52275	0.5287	0.37637	0.37345	0.07892	0.37448	0.47322	0.45627	0.41208	0.41562	0.56321	0.18401	0	0	0	0	0	0	0	0.39132	0.39992	0.29378	0.34906	0	0.28162	0
2383	2383-1	GGLRSLGRKILRAWKKYGPIIVPIIRIG	�M	3	15	toxic	0.5	0.42282	0.38195	0	1	0.46429	0.87643	0.70096	0.31769	0.65297	0.68801	0.3978	0.53201	0	0.63474	0.64286	0.67983	0.57783	0.57084	0.5272	0.46092	0.56453	0.48387	0.5335	0.53163	0.49818	0.49618	0.56321	0.05834	0	0	0	0	0.20963	0	0.13568	0.42386	0.45986	0.31757	0.41532	0	0.33106	0.13319
2386	2386-2	SMLSVLKNLGKVGLGFVASKINKQS	�M	200	33	toxic	0.43182	0.34899	0.37143	0	0	0.32143	0.74846	0.62404	0.44702	0.61237	0.52857	0.43012	0.37976	0.02602	0.59465	0.72	0.67983	0.45833	0.48026	0.45972	0.4001	0.49791	0.41378	0.44387	0.40423	0.42736	0.41697	0.56321	0.19295	0	0	0	0	0	0	0	0.32625	0.2974	0.22351	0.24919	0	0.24201	0
2387	2387-2	CKINKQC	�M	200	3	non-toxic	0.02273	0.47651	0.53534	0	0	0.25	0.57811	0.68882	0.61818	0.78304	0.685	0.45725	0.35064	0	0.4294	0	0.67983	0.52275	0.5287	0.50969	0.45626	0.54828	0.49042	0.52924	0.51004	0.49042	0.4899	0.56321	0	0	0	0	0	0	0	0	0.24492	0.20656	0.13472	0.06755	0	0.22426	0
2388	2388-2	SMLAVLKNLGKVGLGFVACKINKQC	�M	200	19	non-toxic	0.43182	0.30201	0.31579	0	0	0.32143	0.66814	0.62334	0.412	0.60474	0.57428	0.47389	0.27973	0.06697	0.63163	0.52	0.67983	0.5522	0.56188	0.51459	0.45549	0.56616	0.47708	0.48151	0.43792	0.4749	0.45759	0.56321	0.19327	0	0	0	0	0	0	0	0.30095	0.31135	0.23485	0.2618	0	0.25376	0
2390	2390-2	SMLSVLRNLGKVGLGFVACKINKQC	�M	200	12	non-toxic	0.43182	0.33893	0.33534	0	0	0.32143	0.68138	0.62147	0.4243	0.61492	0.56629	0.43875	0.325	0.0297	0.62138	0.52	0.67983	0.43463	0.47178	0.45389	0.39415	0.49071	0.40699	0.43984	0.40056	0.42227	0.4127	0.56321	0.19635	0	0	0	0	0	0	0	0.26344	0.27742	0.20719	0.23109	0	0.22508	0
2392	2392-2	SMLSVLKNLKKVGLGFVACKINKQC	�M	200	16	non-toxic	0.43182	0.30201	0.35188	0	0	0.35714	0.69109	0.64721	0.40072	0.64036	0.52882	0.42704	0.325	0.02138	0.6196	0.52	0.67983	0.45833	0.48026	0.46603	0.40631	0.49791	0.43366	0.44813	0.40812	0.43269	0.42168	0.56321	0.19719	0	0	0	0	0	0	0	0.26661	0.28044	0.20968	0.23368	0	0.22753	0
2393	2393-2	SMLSVLKNLKKVKLKFVACKINKQC	�M	200	5	non-toxic	0.43182	0.30537	0.39398	0	0	0.42857	0.71756	0.69266	0.35925	0.69125	0.46889	0.40361	0.325	0.00786	0.60579	0.16	0.67983	0.45833	0.48026	0.46603	0.40631	0.49791	0.43366	0.4795	0.45563	0.44264	0.44277	0.56321	0.19666	0	0	0	0	0	0	0	0.29779	0.30871	0.23264	0.25921	0	0.25157	0
2394	2394-2	SMLSVLKNLEKVELEFVACKINKQC	�M	200	0	non-toxic	0.43182	0.30872	0.38797	0	0	0.21429	0.47485	0.53579	0.5594	0.69507	0.60375	0.50349	0.325	0.011	0.57996	0.16	0.67983	0.45833	0.48026	0.46346	0.40399	0.49791	0.42566	0.46538	0.43511	0.43658	0.43245	0.56321	0.19645	0	0	0	0	0	0	0	0.23317	0.24991	0.18506	0.20653	0	0.20213	0
2395	2395-1	SMLKVLKNLGKVGLGFVACKINKQC	�M	120	50	toxic	0.43182	0.37919	0.35038	0	0	0.35714	0.69109	0.64874	0.39978	0.62001	0.55093	0.44122	0.27973	0.02187	0.61559	0.52	0.67983	0.48396	0.50254	0.47467	0.41511	0.51648	0.431	0.45418	0.4133	0.44046	0.42796	0.56321	0.19674	0	0	0	0	0	0	0	0.28468	0.29665	0.22268	0.24855	0	0.24119	0
2396	2396-2	SMLSVLKNLGKVGLGFVAAKIAKQA	�M	200	20	non-toxic	0.43182	0.31879	0.30827	0	0	0.32143	0.74846	0.62741	0.40726	0.58566	0.56316	0.49609	0.28923	0.03329	0.62673	0.72	0.67983	0.45833	0.48026	0.45972	0.4001	0.49791	0.41378	0.44387	0.40423	0.42736	0.41697	0.56321	0.19411	0	0	0	0	0	0	0	0.30728	0.30117	0.21411	0.25953	0	0.23245	0
2397	2397-2	SMLSVLKNLGKVGLGFVA	�M	200	4	non-toxic	0.27273	0.38926	0.25263	0	0	0.25	0.70786	0.59137	0.44022	0.54954	0.50971	0.43156	0.31503	0.09891	0.70379	0.72222	0.67983	0.52275	0.5287	0.4219	0.35093	0.17317	0.44555	0.48443	0.46318	0.43003	0.42953	0.56321	0.26666	0	0	0	0	0	0	0	0.26209	0.24124	0.20138	0.22948	0	0.22398	0
2398	2398-1	SMLSVLKKLGKVGLGFVACKINKQC	�M	110	50	toxic	0.43182	0.34228	0.33383	0	0	0.35714	0.69109	0.65015	0.38936	0.62382	0.53906	0.40176	0.325	0.0246	0.63341	0.52	0.67983	0.45833	0.48099	0.45949	0.39984	0.49745	0.41353	0.44365	0.40402	0.42712	0.41674	0.56321	0.19556	0	0	0	0	0	0	0	0.26661	0.28006	0.20941	0.23368	0	0.22753	0
2399	2399-1	SMLSVLKNLGKVGLGFVKCKINKQC	�M	120	50	toxic	0.43182	0.34228	0.36541	0	0	0.35714	0.69109	0.64792	0.40924	0.63019	0.53544	0.40608	0.325	0.01185	0.61114	0.4	0.67983	0.45833	0.48026	0.45972	0.4001	0.49791	0.41378	0.44387	0.40423	0.42736	0.41697	0.56321	0.1963	0	0	0	0	0	0	0	0.24989	0.26536	0.19751	0.22043	0	0.21497	0
2400	2400-1	SMLSVLKNLGKVGLGFVACKIKKQC	�M	90	50	toxic	0.43182	0.33893	0.33383	0	0	0.35714	0.69109	0.65015	0.38936	0.62382	0.53906	0.40176	0.325	0.02961	0.63341	0.52	0.67983	0.45833	0.48026	0.45972	0.4001	0.49791	0.41378	0.44387	0.40423	0.42736	0.41697	0.56321	0.19382	0	0	0	0	0	0	0	0.27113	0.28421	0.20719	0.24047	0	0.22508	0
2401	2401-1	SMLSVLKNLGKVGLGFVACKINKKC	�M	80	50	toxic	0.43182	0.33221	0.33383	0	0	0.35714	0.69109	0.65089	0.38936	0.60092	0.52008	0.39375	0.325	0.02973	0.63207	0.52	0.67983	0.45833	0.48026	0.45972	0.4001	0.49791	0.41378	0.44387	0.40423	0.42736	0.41697	0.56321	0.19263	0	0	0	0	0	0	0	0.26435	0.27742	0.20719	0.23109	0	0.22508	0
2402	2402-2	GLKDIFKAGLGSLVKGIAAHVAN	�M	100	11	non-toxic	0.38636	0.45973	0.32632	0	1	0.28571	0.73433	0.60822	0.45261	0.51259	0.60738	0.48539	0.30044	0.00035	0.57773	0.69565	0.67983	0.49162	0.47421	0.40836	0.32453	0.47841	0.41353	0.43581	0.43317	0.35241	0.40328	0.56321	0.13921	0	0	0	0.3184	0	0	0	0.34478	0.34942	0.24896	0.30123	0	0.25458	0
2403	2403-1	GLKEIFKAGLGSLVKGIAAHVAN	�M	210	50	toxic	0.38636	0.45973	0.32632	0	1	0.28571	0.73433	0.60761	0.45261	0.5195	0.65027	0.52158	0.28341	0.00035	0.58619	0.69565	0.67983	0.48204	0.46646	0.40369	0.31988	0.47238	0.40796	0.43267	0.43058	0.34853	0.39991	0.56321	0.13908	0	0	0	0.3184	0	0	0	0.34252	0.34715	0.24703	0.29929	0	0.25266	0
2404	2404-1	GLKEIFKAGLGSLVKGIAAHVAS	�M	145	50	toxic	0.38636	0.42617	0.30827	0	1	0.28571	0.73433	0.60878	0.44125	0.52365	0.63738	0.47869	0.33261	0.00035	0.60579	0.78261	0.67983	0.48204	0.46646	0.40369	0.31988	0.47238	0.40796	0.43267	0.43058	0.34853	0.39991	0.56321	0.13856	0	0	0	0.3184	0	0	0	0.34297	0.34715	0.24703	0.29929	0	0.25266	0
2410	2410-1	KFKLKQ	�M	360	11	non-toxic	0	0.2651	0.63609	0	0	0.28571	0.73345	0.79369	0.64762	0.64142	0.3642	0.34422	0.12591	0	0.45033	0	0.67983	0.52275	0.5287	0.50969	0.45626	0.54828	0.49042	0.52924	0.51004	0.49042	0.4899	0.56321	0	0	0	0	0	0	0	0	0.26661	0.18507	0.12559	0.15352	0	0.31986	0
241	241-1	KWKSFIKKLASKFLHSAKKF	�M	103.1668083	0	non-toxic	0.31818	0.52349	0.49323	0	1	0.46429	1	0.75692	0.38774	0.51075	0.39272	0.29079	0.3233	0	0.56927	0.55	0.67983	0.34794	0.3519	0.371	0.33722	0.47261	0.34708	0.47367	0.44332	0.40286	0.40866	0.56321	0	0	0	0	0	0	0	0	0.41121	0.41802	0.3029	0.36393	0	0.31358	0
2420	2420-1	KLKLKLKQ	�M	360	1	non-toxic	0.04545	0.35906	0.56541	0	0	0.32143	0.74846	0.80972	0.56913	0.80178	0.20291	0.1856	0.2833	0	0.47082	0	0.67983	0.52275	0.5287	0.50969	0.45626	0.54828	0.49042	0.52924	0.51004	0.49042	0.4899	0.56321	0	0	0	0	0	0	0	0	0.25576	0.21447	0.15768	0.19101	0	0.16826	0
2421	2421-1	KLKLKLKE	�M	360	0	non-toxic	0.04545	0.35906	0.56541	0	0	0.28571	0.70697	0.73449	0.60313	0.76202	0.22242	0.14899	0.2833	0	0.46102	0	0.67983	0.52275	0.5287	0.50969	0.45626	0.54828	0.49042	0.52924	0.51004	0.49042	0.4899	0.56321	0	0	0	0	0	0	0	0	0.25712	0.21447	0.15768	0.19101	0	0.16826	0
2422	2422-1	LKLKLKLQ	�M	360	5	non-toxic	0.04545	0.10738	0.42105	0	0	0.28571	0.73433	0.73815	0.51225	0.78588	0.16779	0.16633	0.37773	0	0.59955	0	0.67983	0.52275	0.5287	0.50969	0.45626	0.54828	0.49042	0.52924	0.51004	0.49042	0.4899	0.56321	0	0	0	0	0	0	0	0	0.13059	0.21447	0.15768	0.19101	0	0.16826	0
2426	2426-1	GLPALISWIKRKRQ	�M	72.01886894	50	toxic	0.18182	0.33893	0.4812	0	1	0.35714	1	0.73442	0.48213	0.72056	0.57329	0.4022	0.41165	0.02611	0.53764	0.28571	0.67983	0.52275	0.5287	0.50969	0.45626	0.54828	0.49042	0.32288	0.39646	0.22168	0.2785	0.56321	0	0	0	0	0	0	0	0	0.43064	0.39389	0.26528	0.33226	0	0.30046	0
2451	2451-1	GLPICGETCVGGTCNTPGCSCSWPVCTRN	�M	6.96	50	toxic	0.52273	0.06376	0.39699	0	0	0.17857	0.26478	0.50967	0.59907	0.66263	0.87054	0.6151	0.2504	0	0.53007	0.62069	0.50937	0.46719	0.52386	0.50012	0.44798	0.54991	0.48799	0.52633	0.49601	0.48654	0.50583	0.56321	0.1125	0	0	0.32133	0	0	0	0	0.3981	0.38372	0.27884	0.34228	0	0.28927	0.12851
2452	2452-1	GIPCGESCVWIPCITSAIGCSCKSKVCYRN	�M	8.91	50	toxic	0.54545	0.02685	0.35338	0	0	0.25	0.45543	0.55679	0.50364	0.6833	0.80874	0.48499	0.51957	0.00184	0.61782	0.56667	0.78843	0.53999	0.5241	0.50409	0.43659	0.53644	0.48048	0.50078	0.47333	0.46762	0.47801	0.56321	0.10627	0	0	0	0	0	0	0	0.45685	0.45156	0.3195	0.38752	0	0.33488	0
2453	2453-1	GLPVCGETCFGGTCNTPGCSCETWPVCSRN	�M	7.52	50	toxic	0.54545	0.13758	0.42406	0	0	0.14286	0.13151	0.48536	0.6501	0.63135	0.86857	0.63039	0.19005	0	0.50735	0.6	0.54866	0.50886	0.52192	0.49568	0.44539	0.53853	0.4732	0.50975	0.48154	0.50182	0.48182	0.56321	0.11022	0	0	0.31053	0	0	0	0	0.41527	0.39804	0.29156	0.35617	0	0.30238	0.12419
2493	2493-1	GYPICGESCVGGICNIPGCSCSWPVCTTN	�M	225.9	50	toxic	0.52273	0.11745	0.35038	0	0	0.14286	0.04854	0.48404	0.60372	0.65934	0.90638	0.58852	0.44466	0	0.60178	0.68966	0.50735	0.50479	0.55849	0.52813	0.47852	0.58658	0.51928	0.5512	0.51889	0.51686	0.53232	0.56321	0.10918	0	0	0	0	0	0	0	0.3502	0.33132	0.23734	0.29573	0.16067	0.24638	0.12851
2494	2494-1	GLPICGETCVGGTCNTPGCFCTWPVCTRN	�M	11.53	50	toxic	0.52273	0.07047	0.37744	0	0	0.17857	0.26478	0.50967	0.58677	0.62643	0.90757	0.66931	0.17236	0	0.56347	0.58621	0.51944	0.46719	0.52386	0.50012	0.44798	0.54991	0.48799	0.52633	0.52321	0.48654	0.50583	0.56321	0.11055	0	0	0.32133	0	0	0	0	0.45278	0.43309	0.31784	0.38623	0	0.32942	0.12851
2495	2495-1	GLPVCGETCFTGSCYTPGCSCNWPVCNRN	�M	4.29	50	toxic	0.52273	0.06376	0.42556	0	0	0.17857	0.26478	0.50967	0.61706	0.6385	0.84772	0.62201	0.27028	0	0.53719	0.58621	0.53073	0.49856	0.5132	0.50665	0.4529	0.56244	0.48557	0.52991	0.49924	0.49066	0.50965	0.56321	0.11218	0	0	0	0.24983	0	0	0	0.39223	0.37844	0.27469	0.33743	0	0.28489	0
2496	2496-1	GLPVCGETCVGGTCNTPGCSCSWPVCFRN	�M	27.06	50	toxic	0.52273	0.04027	0.38045	0	0	0.17857	0.26478	0.50967	0.58866	0.62753	0.8447	0.62732	0.1966	0	0.5559	0.58621	0.52589	0.46671	0.52337	0.49988	0.44772	0.54968	0.48775	0.5261	0.49601	0.4863	0.50561	0.56321	0.16913	0	0	0.32133	0	0	0	0	0.39629	0.39917	0.27552	0.33872	0	0.28599	0.12851
2497	2497-1	GTLPCGESCVWIPCISSVVGCACKSKVCYKD	�M	10	50	toxic	0.56818	0.0302	0.33835	0	0	0.21429	0.42101	0.53281	0.52817	0.69238	0.7601	0.49255	0.43915	0.00636	0.6245	0.64516	0.53335	0.50455	0.49261	0.49591	0.43427	0.50905	0.45913	0.49137	0.48413	0.47441	0.46724	0.823	0.20543	0	0	0.29973	0	0	0	0	0.50972	0.4968	0.35574	0.42793	0	0.37148	0
2504	2504-1	GFMKYIGPLIPHAVKAISDLI	�M	65	50	toxic	0.34091	0.65101	0.29624	0	1	0.25	0.67079	0.57525	0.46767	0.61795	0.71666	0.49174	0.56178	0.00321	0.69933	0.7619	0.67983	0.55292	0.48535	0.51039	0.51139	0.51462	0.46059	0.54761	0.50054	0.51201	0.49933	0.56321	0.07585	0	0	0	0	0	0	0.18335	0.41075	0.39917	0.30041	0.32288	0	0.31221	0
2505	2505-1	IPHAVKAISDLI	�M	400	0	non-toxic	0.13636	0.72819	0.26917	0	1	0.21429	0.65843	0.56834	0.48462	0.68648	0.70317	0.5433	0.57995	0.0032	0.66236	0.58333	0.67983	0.52275	0.5287	0.50969	0.45626	0.54828	0.49042	0.62828	0.41697	0.49042	0.4899	0.56321	0.13853	0	0	0	0	0	0	0	0.37325	0.34904	0.26252	0.24499	0	0.27288	0
2507	2507-1	GFMKYIGPLIPHAVKAISKLI	�M	45	50	toxic	0.34091	0.65772	0.29925	0	1	0.32143	0.74051	0.64009	0.40158	0.62401	0.71012	0.49174	0.54313	0	0.71849	0.61905	0.67983	0.55292	0.48535	0.51039	0.51139	0.51462	0.46059	0.54761	0.50054	0.51201	0.49933	0.56321	0.07632	0	0	0	0	0	0	0.18335	0.4094	0.38447	0.30041	0.32288	0	0.31221	0
2508	2508-1	GFMKYIGPLIPHAVKAIKKLI	�M	25	50	toxic	0.34091	0.65436	0.3203	0	1	0.35714	0.75287	0.66982	0.38085	0.63006	0.70076	0.49468	0.48925	0	0.70512	0.52381	0.67983	0.55292	0.48535	0.51039	0.51139	0.51462	0.46059	0.54761	0.50054	0.51201	0.49933	0.56321	0.07734	0	0	0	0	0	0	0.18335	0.42341	0.39766	0.30041	0.34098	0	0.31221	0
2509	2509-1	GFMKYIKPLIPHAVKAISKLI	�M	55	50	toxic	0.34091	0.67785	0.32331	0	1	0.35714	0.75287	0.66779	0.38274	0.6543	0.67445	0.4778	0.54313	0	0.71002	0.61905	0.67983	0.55292	0.48535	0.49405	0.45963	0.51462	0.46059	0.51624	0.47312	0.46956	0.46454	0.56321	0.07953	0	0	0	0	0	0	0	0.42205	0.39616	0.31037	0.33387	0	0.32259	0
2510	2510-1	GFMKYIKPLIPHAVKAIKKLI	�M	40	50	toxic	0.34091	0.67785	0.34586	0	1	0.39286	0.76258	0.69618	0.36295	0.66036	0.66508	0.48073	0.48925	0	0.69666	0.52381	0.67983	0.55292	0.48535	0.49405	0.45963	0.51462	0.46059	0.51624	0.47312	0.46956	0.46454	0.56321	0.08061	0	0	0	0	0	0	0	0.43651	0.40972	0.31037	0.35165	0	0.32259	0
2512	2512-1	GFMKYIGPLIPHAVKAISKLI	�M	120	50	toxic	0.34091	0.65772	0.29925	0	0	0.28571	0.69815	0.60748	0.43557	0.62401	0.71012	0.49174	0.54313	0	0.71849	0.61905	0.67983	0.55292	0.48535	0.51039	0.51139	0.51462	0.46059	0.54761	0.50054	0.51201	0.49933	0.56321	0.07632	0	0	0	0	0	0	0.18335	0.4094	0.38447	0.30041	0.32288	0	0.31221	0
2513	2513-1	GFMKYIKPLIPHAVKAISKLI	�M	135	50	toxic	0.34091	0.67785	0.32331	0	0	0.32143	0.71492	0.63617	0.41673	0.6543	0.67445	0.4778	0.54313	0	0.71002	0.61905	0.67983	0.55292	0.48535	0.49405	0.45963	0.51462	0.46059	0.51624	0.47312	0.46956	0.46454	0.56321	0.07953	0	0	0	0	0	0	0	0.42205	0.39616	0.31037	0.33387	0	0.32259	0
2514	2514-1	GFMKYIKPLIPHAVKAIKKLI	�M	200	50	toxic	0.34091	0.67785	0.34586	0	0	0.35714	0.72727	0.6651	0.39694	0.66036	0.66508	0.48073	0.48925	0	0.69666	0.52381	0.67983	0.55292	0.48535	0.49405	0.45963	0.51462	0.46059	0.51624	0.47312	0.46956	0.46454	0.56321	0.08061	0	0	0	0	0	0	0	0.43651	0.40972	0.31037	0.35165	0	0.32259	0
2521	2521-1	FVGALFKALSKLL	�M	71.07674156	2	non-toxic	0.15909	0.64094	0.19398	0	0	0.25	0.70786	0.61614	0.4033	0.46323	0.3859	0.36359	0.3195	0.01156	0.78575	0.61538	0.67983	0.52275	0.5287	0.50969	0.45626	0.54828	0.49042	0.5261	0.41805	0.49042	0.64789	0.56321	0.12006	0	0	0	0	0	0	0	0.45278	0.43347	0.33748	0.35747	0	0.35427	0
2522	2522-1	FLGAVFKALSKLL	�M	71.07674156	7	non-toxic	0.15909	0.6443	0.19398	0	0	0.25	0.70786	0.61614	0.4033	0.46323	0.3859	0.36359	0.3195	0.01157	0.78575	0.61538	0.67983	0.52275	0.5287	0.50969	0.45626	0.54828	0.49042	0.52454	0.41697	0.49042	0.72913	0.56321	0.12016	0	0	0	0	0	0	0	0.45278	0.43309	0.33721	0.35714	0	0.354	0
2523	2523-1	FLGALFKAVSKLL	�M	71.07674156	6	non-toxic	0.15909	0.6443	0.19398	0	0	0.25	0.70786	0.61614	0.4033	0.46323	0.3859	0.36359	0.3195	0.00561	0.78575	0.61538	0.67983	0.52275	0.5287	0.50969	0.45626	0.54828	0.49042	0.52454	0.41697	0.49042	0.72913	0.56321	0.12003	0	0	0	0	0	0	0	0.45323	0.43385	0.33776	0.35811	0	0.35427	0
2525	2525-1	FLGALFKALSKVL	�M	71.07674156	6	non-toxic	0.15909	0.64094	0.19398	0	0	0.25	0.70786	0.61614	0.4033	0.46323	0.3859	0.36359	0.3195	0.00558	0.78575	0.61538	0.67983	0.52275	0.5287	0.50969	0.45626	0.54828	0.49042	0.52454	0.41697	0.49042	0.72913	0.56321	0.1198	0	0	0	0	0	0	0	0.45278	0.43347	0.33748	0.35747	0	0.35427	0
2526	2526-1	FLGALFKALSKLV	�M	71.07674156	3	non-toxic	0.15909	0.6443	0.19398	0	0	0.25	0.70786	0.61614	0.4033	0.46323	0.3859	0.36359	0.3195	0.00558	0.78575	0.61538	0.67983	0.52275	0.5287	0.50969	0.45626	0.54828	0.49042	0.52454	0.41697	0.49042	0.72913	0.56321	0.11997	0	0	0	0	0	0	0	0.45278	0.43347	0.33748	0.35747	0	0.35427	0
2527	2527-1	FLGALVKALSKLL	�M	72.83798647	5	non-toxic	0.15909	0.64094	0.18346	0	0	0.25	0.70786	0.61878	0.39667	0.54641	0.33547	0.31498	0.37761	0.00519	0.77283	0.61538	0.67983	0.52275	0.5287	0.50969	0.45626	0.54828	0.49042	0.52454	0.41697	0.49042	0.72913	0.56321	0.12027	0	0	0	0	0	0	0	0.44916	0.4297	0.33416	0.35391	0	0.35045	0
2529	2529-1	FLGAVVKALSKLL	�M	73.58947376	2	non-toxic	0.15909	0.65101	0.17744	0	0	0.25	0.70786	0.6199	0.39289	0.5562	0.42192	0.41812	0.3195	0.0108	0.77996	0.61538	0.67983	0.52275	0.5287	0.50969	0.45626	0.54828	0.49042	0.52454	0.41697	0.49042	0.72913	0.56321	0.2408	0	0	0	0	0	0	0	0.44871	0.42933	0.33389	0.35359	0	0.35018	0
2530	2530-1	FLGALFKVVSKLL	�M	69.68689677	3	non-toxic	0.15909	0.65101	0.16692	0	0	0.25	0.70786	0.61406	0.38626	0.49259	0.40583	0.39204	0.3195	0.00563	0.84143	0.30769	0.67983	0.52275	0.5287	0.50969	0.45626	0.54828	0.49042	0.52454	0.41697	0.49042	0.72913	0.56321	0.23719	0	0	0	0	0	0	0	0.47221	0.45232	0.35463	0.37589	0	0.33024	0
2531	2531-1	FLGVLFKVLSKLL	�M	67.70159843	8	non-toxic	0.15909	0.63087	0.14286	0	0	0.25	0.70786	0.61108	0.37111	0.51216	0.33931	0.31735	0.37761	0.06511	0.88998	0.23077	0.67983	0.52275	0.5287	0.50969	0.45626	0.54828	0.49042	0.52454	0.45433	0.49042	0.72913	0.56321	0.2318	0	0.4997	0	0	0	0	0	0.47447	0.45496	0.3574	0.37815	0	0.33297	0
2532	2532-1	FLGALAKALSKLL	�M	74.35773506	2	non-toxic	0.15909	0.63087	0.21053	0	0	0.25	0.70786	0.62105	0.41371	0.51705	0.31554	0.28652	0.37761	0	0.7167	0.46154	0.67983	0.52275	0.5287	0.50969	0.45626	0.54828	0.49042	0.52454	0.41697	0.49042	0.72913	0.56321	0	0	0	0	0	0	0	0	0.43019	0.41048	0.31674	0.33581	0	0.33078	0
2533	2533-1	FAGAAFKALSKLL	�M	74.80606528	0	non-toxic	0.15909	0.55705	0.24511	0	0	0.25	0.70786	0.62172	0.43548	0.4143	0.43248	0.40982	0.26139	0	0.68107	0.38462	0.67983	0.52275	0.5287	0.50969	0.45626	0.54828	0.49042	0.52409	0.41654	0.49042	0.7601	0.56321	0	0	0	0	0	0	0	0	0.39494	0.37542	0.28437	0.3022	0	0.29418	0
2537	2537-1	SISCGESCAMISFCFTEVIGCSCKNKVCYLN	�M	55.2	50	toxic	0.56818	0.1745	0.31729	0	0	0.17857	0.27979	0.50967	0.5489	0.59953	0.73915	0.43985	0.52579	0.03165	0.64855	0.3871	0.71832	0.52586	0.55776	0.55102	0.49275	0.59726	0.53335	0.54448	0.51393	0.51977	0.52311	0	0.10419	0	0	0	0	0	0	0	0.34704	0.35243	0.24149	0.29961	0	0.2543	0
256	256-1	LKLLKKLLKKLLKLL	�M	99.68598913	100	toxic	0.20455	0.78859	0.31278	0	1	0.42857	1	0.80001	0.30813	0.72942	0.01873	0.01028	0.45327	0	0.71938	0	0.67983	0.52275	0.5287	0.50969	0.36051	0.54828	0.49042	0.49966	0.49752	0.40068	0.47823	0.56321	0	0	0	0	0	0	0	0	0.4329	0.41613	0.29184	0.37944	0	0.31549	0
2577	2577-1	KWKLFKKIEKVGQGIGAVLKVLTTGL	�M	3.501486381	12	toxic	0.45455	0.38926	0.38045	0	1	0.39286	0.76787	0.66702	0.38472	0.61308	0.63972	0.50289	0.23624	0.01346	0.61915	0.88462	0.67983	0.48875	0.51005	0.48471	0.45652	0.54318	0.47975	0.56599	0.52645	0.51273	0.5193	0.56321	0.19063	0	0	0	0	0	0.48019	0	0.32851	0.3366	0.24232	0.2799	0	0.23464	0
2580	2580-1	KWKLFKKILKVL	�M	2.5	6	toxic	0.13636	0.62081	0.38947	0	1	0.39286	1	0.80067	0.3904	0.6348	0.32284	0.26587	0.31888	0	0.72739	0	0.67983	0.52275	0.5287	0.50969	0.45626	0.54828	0.49042	0.36567	0.35241	0.49042	0.4899	0.56321	0.15101	0	0	0	0	0	0	0	0.39404	0.37203	0.2177	0.34292	0	0.2543	0
2583	2583-2	KLKLLLLLKLK	�M	37.79432329	0	non-toxic	0.11364	0.12081	0.27068	0	1	0.35714	1	0.79273	0.34961	0.72479	0.00851	0.00467	0.48074	0.1057	0.75679	0	0.67983	0.52275	0.5287	0.50969	0.45626	0.54828	0.49042	0.52924	0.43014	0.49042	0.4899	0.56321	0	0	0	0	0	0	0	0	0.4582	0.50961	0.37427	0.48028	0	0.33925	0
2593	2593-1	GIGKFLKKAKKFGKAFVKMKK	�M	6.2	10	toxic	0.34091	0.3557	0.49173	0	1	0.53571	1	0.82391	0.31881	0.48921	0.4864	0.35596	0.12863	0	0.53541	0.42857	0.67983	0.67385	0.68733	0.58697	0.5383	0.62303	0.60466	0.56554	0.52861	0.54499	0.52446	0.56321	0.08026	0	0	0	0	0	0	0	0.35201	0.35884	0.27524	0.32062	0	0.26004	0
2599	2599-1	GICKFLHSAKKFGKAFVGEIMNS	�M	64	9	non-toxic	0.38636	0.46644	0.38947	0	1	0.32143	0.70874	0.62887	0.45838	0.4711	0.63412	0.44049	0.30312	0	0.58708	0.65217	0.67983	0.46504	0.53354	0.4791	0.41408	0.59006	0.48387	0.45597	0.45649	0.46059	0.45108	0.56321	0.07182	0	0	0	0	0	0	0	0.42205	0.41576	0.31535	0.3384	0	0.30483	0
2601	2601-1	RVIEVVQGACRAIRHIPRRIR	�M	32	5	non-toxic	0.34091	0.5302	0.4391	0	1	0.39286	0.85878	0.68947	0.42164	0.73457	0.8176	0.6033	0.31848	0	0.52918	0.57143	0.67983	0.42002	0.48995	0.4679	0.4604	0.49513	0.45816	0.49473	0.45843	0.45574	0.48294	0.56321	0.23625	0	0	0	0	0	0	0	0.3249	0.36902	0.25864	0.3148	0	0.27151	0
260	260-1	RWRWRW	�M	210	50	toxic	0	0.24161	0.82707	0	1	0.32143	1	0.79626	0.73385	0.62287	0.46982	0.31083	0	0	0.47082	0	0.67983	0.52275	0.5287	0.50969	0.45626	0.54828	0.49042	0.52924	0.51004	0.49042	0.4899	0.56321	0	0	0	0	0	0	0	0	0.02531	0.08933	0.06584	0.08371	0	0.31986	0
261	261-1	RWRWRWRW	�M	100	50	toxic	0.04545	0.07718	0.82707	0	1	0.35714	1	0.77951	0.69986	0.62287	0.46982	0.31083	0	0	0.47082	0	0.67983	0.52275	0.5287	0.50969	0.45626	0.54828	0.49042	0.52924	0.51004	0.49042	0.4899	0.56321	0	0	0	0	0	0	0	0	0.02531	0.08933	0.06584	0.08371	0	0.07757	0
262	262-1	RWRWRWRWRW	�M	76	50	toxic	0.09091	0.13087	0.82707	0	1	0.39286	1	0.76939	0.66587	0.62287	0.46982	0.31083	0	0	0.47082	0	0.67983	0.52275	0.5287	0.50969	0.45626	0.54828	0.49042	0.52924	0.51004	0.49042	0.4899	0.56321	0	0	0	0	0	0	0	0	0.02531	0.08933	0.06584	0.08371	0	0.07757	0
2636	2636-1	RSGGYCNGKRVCVCR	�M	120.6163495	0	non-toxic	0.20455	0.09396	0.50376	0	1	0.35714	0.68049	0.73551	0.49633	0.62976	0.72695	0.41306	0.30732	0	0.46592	0.26667	0.67983	0.52275	0.5287	0.50969	0.78054	0.54828	0.49042	0.79072	0.7154	0.81664	0.84829	0.56321	0.23579	0	0	0	0	0	0	0	0.56665	0.55183	0.38921	0.47188	0.32133	0.42256	0.25702
2638	2638-1	YCNGKRVCVCR	�M	153.7609939	0	non-toxic	0.11364	0.08725	0.45113	0	1	0.32143	0.61077	0.73999	0.49719	0.69299	0.75206	0.47827	0.3162	0	0.55323	0.36364	0.67983	0.52275	0.5287	0.50969	0.45626	0.54828	0.49042	0.52924	0.52818	0.49042	0.4899	0.56321	0.32156	0	0	0	0	0	0	0	0.54858	0.53826	0.36542	0.45378	0	0.41464	0
263	263-1	KWKSFAKTFKSAKKTVLHTAAKAISS	�M	348.9463565	0	non-toxic	0.45455	0.42282	0.47669	1	1	0.46429	1	0.71875	0.37732	0.57027	0.57512	0.48452	0.26316	0	0.51537	0.80769	0.67983	0.47222	0.47518	0.44968	0.38639	0.48514	0.44264	0.4842	0.47463	0.43439	0.44345	0.56321	0.06531	0	0	0	0	0	0	0	0.37777	0.39012	0.28575	0.34324	0	0.29282	0
2646	2646-1	DFGCGQGMIFMCQRRCMRLYPGSTGFCRGFRCMCDTHIPLRPPFMVG	�M	37.16007818	1	non-toxic	0.93182	0.12416	0.41353	0	0	0.32143	0.5075	0.56533	0.47353	0.57432	0.72843	0.44675	0.28283	0.00785	0.57105	0.76596	0.72093	0.51197	0.50109	0.47537	0.43219	0.50905	0.44094	0.50347	0.48262	0.46107	0.46499	0.61228	0.03584	0	0	0	0.15185	0	0.2605	0	0.47447	0.46664	0.33914	0.40013	0	0.34772	0
2649	2649-1	VLSAADKGNVKAAWGKVGGHAAE	-	2000	0	non-toxic	0.38636	0.19463	0.43158	0	0	0.21429	0.62842	0.54316	0.58686	0.53679	0.69221	0.62545	0.09907	0	0.44232	0.78261	0.67983	0.49377	0.46186	0.52346	0.46351	0.51439	0.48436	0.53551	0.53703	0.49042	0.48137	0.56321	0.21043	0	0	0	0	0	0	0	0.40804	0.40369	0.2971	0.35262	0	0.29063	0.16379
264	264-2	KWKSFAKTFKSAKKTVLHTALKAISS	�M	87.3	50	toxic	0.45455	0.42282	0.46466	1	1	0.46429	1	0.71572	0.36975	0.58005	0.54186	0.44717	0.29222	0	0.53987	0.76923	0.67983	0.47222	0.47518	0.44968	0.38639	0.48514	0.44264	0.4842	0.47463	0.43439	0.44345	0.56321	0.06503	0	0	0	0	0	0	0	0.36376	0.37769	0.2758	0.33193	0	0.2909	0
265	265-1	KWKSFLKTFKSAKKTVLHTALKAISS	�M	84.74777368	0	non-toxic	0.45455	0.42282	0.45414	1	1	0.46429	1	0.71278	0.36312	0.58984	0.5086	0.40982	0.32128	0	0.56392	0.76923	0.67983	0.46935	0.47227	0.44782	0.38432	0.48282	0.44046	0.48286	0.47333	0.43269	0.44188	0.56321	0.06561	0	0	0	0	0	0	0	0.37732	0.38975	0.28575	0.34292	0	0.30101	0
2662	2662-1	RRWWCA	�M	114.0094856	2	non-toxic	0	0.12416	0.58346	1	1	0.28571	0.8323	0.76583	0.61448	0.60432	0.56868	0.38532	0.07452	0	0.52829	1	0.67983	0.52275	0.5287	0.50969	0.45626	0.54828	0.49042	0.52924	0.51004	0.49042	0.4899	0.56321	0	0	0	0	0	0	0	0	0.68278	0.66491	0.39862	0.27828	0	0.31986	0
2663	2663-1	RRWWCC	�M	109.9892211	10	non-toxic	0	0.13423	0.56692	1	1	0.28571	0.69109	0.7568	0.60407	0.65203	0.56712	0.25688	0.14904	0	0.57595	0	0.67983	0.52275	0.5287	0.50969	0.45626	0.54828	0.49042	0.52924	0.51004	0.49042	0.4899	0.56321	0	0	0	0	0	0	0	0	0.72616	0.66491	0.39862	0.27828	0	0.31986	0
2664	2664-1	RRWWCD	�M	108.5623093	0	non-toxic	0	0.30537	0.71729	1	1	0.25	0.69109	0.67229	0.73272	0.64672	0.49428	0.24917	0.13978	0	0.39465	1	0.67983	0.52275	0.5287	0.50969	0.45626	0.54828	0.49042	0.52924	0.51004	0.49042	0.4899	0.56321	0	0	0	0	0	0	0	0	0.62223	0.66491	0.39862	0.27828	0	0.31986	0
2665	2665-1	RRWWCE	�M	106.9335729	0	non-toxic	0	0.30537	0.71729	1	1	0.25	0.69109	0.66985	0.73272	0.67323	0.65869	0.38789	0.07452	0	0.42628	0	0.67983	0.52275	0.5287	0.50969	0.45626	0.54828	0.49042	0.52924	0.51004	0.49042	0.4899	0.56321	0	0	0	0	0	0	0	0	0.61636	0.66491	0.39862	0.27828	0	0.31986	0
2666	2666-1	RRWWCF	�M	104.9075764	3	non-toxic	0	0.14094	0.5594	1	1	0.28571	0.8323	0.74538	0.59934	0.46649	0.53382	0.32881	0.07452	0	0.66102	0	0.67983	0.52275	0.5287	0.50969	0.45626	0.54828	0.49042	0.52924	0.51004	0.49042	0.4899	0.56321	0	0	0	0	0	0	0	0	0.7596	0.66491	0.39862	0.27828	0	0.31986	0
2667	2667-1	RRWWCG	�M	115.8614297	2	non-toxic	0	0.16443	0.6391	1	1	0.28571	0.8323	0.76999	0.64951	0.56191	0.59625	0.29798	0.07452	0	0.49131	1	0.67983	0.52275	0.5287	0.50969	0.45626	0.54828	0.49042	0.52924	0.51004	0.49042	0.4899	0.56321	0	0	0	0	0	0	0	0	0.63579	0.66491	0.39862	0.27828	0	0.31986	0
2668	2668-1	RRWWCH	�M	106.0231767	0	non-toxic	0	0.29195	0.70977	1	1	0.28571	0.8323	0.74789	0.694	0.59902	0.56087	0.3211	0.07452	0	0.45434	0	0.67983	0.52275	0.5287	0.50969	0.45626	0.54828	0.49042	0.52924	0.51004	0.49042	0.4899	0.56321	0	0	0	0	0	0	0	0	0.69679	0.66491	0.39862	0.27828	0	0.31986	0
2669	2669-1	RRWWCI	�M	108.7902524	8	non-toxic	0	0.20805	0.51579	1	1	0.28571	0.8323	0.75411	0.57189	0.65203	0.61707	0.30569	0.33456	0	0.66637	0	0.67983	0.52275	0.5287	0.50969	0.45626	0.54828	0.49042	0.52924	0.51004	0.49042	0.4899	0.56321	0	0	0	0	0	0	0	0	0.78581	0.66491	0.39862	0.27828	0	0.31986	0
266	266-1	KWKSFLKTFKSAKKTVLHTALKLISS	�M	20.88896762	0	non-toxic	0.45455	0.42953	0.44211	1	1	0.46429	1	0.70992	0.35555	0.59963	0.47535	0.37248	0.35033	0	0.58842	0.73077	0.67983	0.46935	0.47227	0.44782	0.38432	0.48282	0.44046	0.48286	0.47333	0.43269	0.44188	0.56321	0.06558	0	0	0	0	0	0	0	0.40036	0.41048	0.28575	0.33387	0	0.30101	0
2670	2670-1	RRWWCK	�M	107.041168	1	non-toxic	0	0.3255	0.72632	1	1	0.32143	0.83495	0.83034	0.67042	0.66793	0.47138	0.24917	0.07452	0	0.46192	0	0.67983	0.52275	0.5287	0.50969	0.45626	0.54828	0.49042	0.52924	0.51004	0.49042	0.4899	0.56321	0	0	0	0	0	0	0	0	0.65838	0.66491	0.39862	0.27828	0	0.31986	0
2671	2671-1	RRWWCL	�M	108.7902524	5	non-toxic	0	0.17785	0.53383	1	1	0.28571	0.8323	0.75411	0.58325	0.64672	0.42456	0.22349	0.20043	0	0.63341	0	0.67983	0.52275	0.5287	0.50969	0.45626	0.54828	0.49042	0.52924	0.51004	0.49042	0.4899	0.56321	0	0	0	0	0	0	0	0	0.7474	0.66491	0.39862	0.27828	0	0.31986	0
2672	2672-1	RRWWCM	�M	106.6962571	15	non-toxic	0	0.12416	0.58195	1	1	0.28571	0.8323	0.7494	0.61354	0.64672	0.52237	0.24917	0.13876	0	0.59866	0	0.67983	0.52275	0.5287	0.50969	0.45626	0.54828	0.49042	0.52924	0.51004	0.49042	0.4899	0.56321	0	0	0	0	0	0	0	0	0.73927	0.66491	0.39862	0.27828	0	0.31986	0
2673	2673-1	RRWWCN	�M	108.6779329	0	non-toxic	0	0.30537	0.71729	1	1	0.28571	0.8323	0.75385	0.69873	0.63082	0.55359	0.4033	0.07452	0	0.4343	0	0.67983	0.52275	0.5287	0.50969	0.45626	0.54828	0.49042	0.52924	0.51004	0.49042	0.4899	0.56321	0	0	0	0	0	0	0	0	0.6376	0.66491	0.39862	0.27828	0	0.31986	0
2674	2674-1	RRWWCP	�M	110.7223526	0	non-toxic	0	0.21477	0.66917	1	1	0.28571	0.8323	0.75845	0.66844	0.73684	0.63267	0.45468	0.07452	0	0.50601	1	0.67983	0.52275	0.5287	0.50969	0.45626	0.54828	0.49042	0.52924	0.51004	0.49042	0.4899	0.56321	0	0	0	0	0	0	0	0	0.67646	0.66491	0.39862	0.27828	0	0.31986	0
2675	2675-1	RRWWCQ	�M	107.0457514	0	non-toxic	0	0.30537	0.71729	1	1	0.28571	0.8323	0.75019	0.69873	0.72624	0.63267	0.4367	0.07452	0	0.43964	0	0.67983	0.52275	0.5287	0.50969	0.45626	0.54828	0.49042	0.52924	0.51004	0.49042	0.4899	0.56321	0	0	0	0	0	0	0	0	0.61862	0.66491	0.39862	0.27828	0	0.31986	0
2677	2677-1	RRWWCS	�M	111.9670369	2	non-toxic	0	0.17785	0.64962	1	1	0.28571	0.8323	0.76124	0.65614	0.64672	0.50416	0.2389	0.26312	0	0.50913	1	0.67983	0.52275	0.5287	0.50969	0.45626	0.54828	0.49042	0.52924	0.51004	0.49042	0.4899	0.56321	0	0	0	0	0	0	0	0	0.62585	0.66491	0.39862	0.27828	0	0.31986	0
2678	2678-1	RRWWCT	�M	110.2353525	1	non-toxic	0	0.1745	0.64662	1	1	0.28571	0.8323	0.75735	0.65424	0.65203	0.65349	0.41101	0.07452	0	0.51893	1	0.67983	0.52275	0.5287	0.50969	0.45626	0.54828	0.49042	0.52924	0.51004	0.49042	0.4899	0.56321	0	0	0	0	0	0	0	0	0.6376	0.66491	0.39862	0.27828	0	0.31986	0
2679	2679-1	RRWWCV	�M	110.4752646	0	non-toxic	0	0.19463	0.52331	1	1	0.28571	0.8323	0.75789	0.57662	0.66793	0.61186	0.44697	0.07452	0	0.64944	0	0.67983	0.52275	0.5287	0.50969	0.45626	0.54828	0.49042	0.52924	0.51004	0.49042	0.4899	0.56321	0.45312	0	0	0	0	0	0	0	0.74695	0.66491	0.39862	0.27828	0	0.31986	0
267	267-1	KWKSFLKTFKSLKKTVLHTALKAISS	�M	10.46119498	0	non-toxic	0.45455	0.4396	0.44211	1	1	0.46429	1	0.70992	0.35555	0.59963	0.47535	0.37248	0.35033	0	0.58842	0.76923	0.67983	0.46935	0.47227	0.44992	0.38768	0.48282	0.44046	0.4851	0.47528	0.43536	0.44434	0.56321	0.06621	0	0	0	0	0	0	0	0.34343	0.35922	0.26113	0.31545	0	0.27533	0
2681	2681-1	RRWWCW	�M	100.7790218	14	non-toxic	0	0.18121	0.65113	1	1	0.28571	0.8323	0.73611	0.65708	0.60697	0.53434	0.31853	0.07452	0	0.60802	0	0.67983	0.52275	0.5287	0.50969	0.45626	0.54828	0.49042	0.52924	0.51004	0.49042	0.4899	0.56321	0	0	0	0	0	0	0	0	0.78039	0.66491	0.39862	0.27828	0	0.31986	0
2682	2682-1	RRWWCY	�M	103.1757496	6	non-toxic	0	0.20134	0.66165	1	1	0.28571	0.72992	0.74149	0.66371	0.65203	0.66909	0.31596	0.43066	0	0.61693	0	0.67983	0.52275	0.5287	0.50969	0.45626	0.54828	0.49042	0.52924	0.51004	0.49042	0.4899	0.56321	0	0	0	0	0	0	0	0	0.74559	0.66491	0.39862	0.27828	0	0.31986	0
2685	2685-1	VTLASHLPSDFTPAVHASLDKFLANVSTVLTSKYR	-	400	0	non-toxic	0.65909	0.36913	0.38647	0	0	0.21429	0.61518	0.52945	0.55846	0.62946	0.63175	0.57218	0.35302	0.15456	0.57862	0.57143	0.58795	0.52706	0.52047	0.49078	0.42805	0.5311	0.46325	0.52028	0.49989	0.47684	0.48429	0.44582	0.18679	0	0	0	0	0	0	0	0.35879	0.37655	0.25947	0.32256	0	0.27561	0
2686	2686-1	VTLASHLPSDFTPAVHASLDKFLANVSTVL	-	350	0	non-toxic	0.54545	0.41946	0.32481	0	0	0.14286	0.29744	0.48591	0.58763	0.61068	0.61707	0.60675	0.3029	0.03594	0.61069	0.6	0.62825	0.49569	0.50787	0.49685	0.46092	0.51416	0.46495	0.50415	0.49255	0.48217	0.47329	0.56321	0.21614	0	0	0	0	0	0	0	0.35291	0.35658	0.2592	0.298	0	0.2767	0
2688	2688-1	STVLTSKYR	-	75	0	non-toxic	0.06818	0.28859	0.49925	0	0	0.25	0.68226	0.65174	0.59546	0.73154	0.68887	0.4641	0.57284	0.00049	0.56837	0.55556	0.67983	0.52275	0.5287	0.50969	0.45626	0.54828	0.49042	0.52924	0.51004	0.49042	0.4899	0.56321	0.18971	0	0	0	0	0	0	0	0.46769	0.53826	0.32448	0.44861	0	0.42092	0
268	268-2	KWKSFLKTFKSAKKTVLHTLLKAISS	�M	13.9	50	toxic	0.45455	0.44966	0.44211	1	1	0.46429	1	0.70992	0.35555	0.59963	0.47535	0.37248	0.35033	0.00046	0.58842	0.73077	0.67983	0.46935	0.47227	0.44782	0.38432	0.48282	0.44046	0.48286	0.47333	0.43269	0.44188	0.56321	0.06521	0	0	0	0	0	0	0	0.37912	0.39163	0.28714	0.34454	0	0.30238	0
2693	2693-1	QADFQKVVAGVANALAHRYH	-	350	0	non-toxic	0.31818	0.38255	0.43759	0	0	0.21429	0.60018	0.54378	0.59064	0.58311	0.7525	0.73776	0.1642	0.02678	0.4833	0.6	0.67983	0.35345	0.33422	0.33201	0.28157	0.31175	0.23575	0.41452	0.39473	0.35896	0.39565	0.56321	0.24383	0	0.31554	0	0	0	0	0	0.35156	0.36374	0.26279	0.31707	0	0.27096	0
270	270-2	KWKSFLKTFKSLKKTVLHTLLKAISS	�M	7.55	50	toxic	0.45455	0.46309	0.43008	1	1	0.46429	1	0.70715	0.34798	0.60941	0.44209	0.33513	0.37939	0.00047	0.61247	0.88462	0.67983	0.46935	0.47227	0.44992	0.38768	0.48282	0.44046	0.4851	0.47528	0.43536	0.44434	0.56321	0.06581	0	0	0	0	0	0	0	0.34523	0.36072	0.26252	0.31707	0	0.2767	0
2712	2712-1	YKLLKLLLPKLKGLLFKL	�M	11.20416795	50	toxic	0.27273	0.56711	0.30226	0	1	0.39286	0.76258	0.71946	0.3355	0.65733	0.22893	0.15927	0.49644	0	0.75902	0.5	0.67983	0.52275	0.5287	0.52323	0.44358	0.53877	0.44046	0.54851	0.50529	0.46277	0.49057	0.56321	0	0	0	0	0	0	0	0	0.43109	0.45948	0.29378	0.37492	0	0.32286	0
2713	2713-1	YKLLKLLLPKLKPLLFKL	�M	25.20484666	50	toxic	0.27273	0.58725	0.31278	0	1	0.39286	0.76258	0.7156	0.34212	0.71564	0.24107	0.2115	0.49644	0	0.76392	0.5	0.67983	0.52275	0.5287	0.52323	0.44358	0.53877	0.44046	0.54851	0.50529	0.46277	0.49057	0.56321	0	0	0	0	0	0	0	0	0.43967	0.4674	0.30069	0.38235	0	0.31385	0
2714	2714-1	YKLLKLLLPKLKGLLIKL	�M	13.28248041	50	toxic	0.27273	0.55034	0.28872	0	1	0.39286	0.76258	0.72284	0.32698	0.71917	0.25668	0.15156	0.58312	0	0.7608	0.5	0.67983	0.52275	0.5287	0.52323	0.44358	0.53877	0.44046	0.54851	0.50529	0.46277	0.49057	0.56321	0	0	0	0	0	0	0	0	0.43696	0.47116	0.29378	0.37492	0	0.32286	0
2715	2715-1	YKLLKLLLPKLKPLLIKL	�M	32.12140962	50	toxic	0.27273	0.57047	0.29774	0	1	0.39286	0.76258	0.71887	0.33266	0.77748	0.26882	0.20379	0.58312	0	0.7657	0.5	0.67983	0.52275	0.5287	0.52323	0.44358	0.53877	0.44046	0.54851	0.50529	0.46277	0.49057	0.56321	0	0	0	0	0	0	0	0	0.44555	0.47908	0.30069	0.38235	0	0.31385	0
2718	2718-1	YKLLKKLLKKLKKLLKKL	�M	2.722898235	50	toxic	0.27273	0.80537	0.47068	0	1	0.53571	0.78729	0.84398	0.30556	0.74391	0.12834	0.05651	0.45447	0	0.61069	0	0.67983	0.52275	0.5287	0.52323	0.44358	0.53877	0.44046	0.53731	0.5068	0.49212	0.47733	0.56321	0	0	0	0	0	0	0	0	0.39223	0.39766	0.27967	0.35941	0	0.29855	0
2719	2719-1	YKLLKWLLLKLKALLEKL	�M	2.8287527	50	toxic	0.27273	0.53356	0.33083	0	1	0.35714	0.72639	0.67781	0.38747	0.69708	0.22858	0.16269	0.49644	0	0.72695	0.72222	0.67983	0.52275	0.5287	0.52323	0.44358	0.53877	0.44046	0.55501	0.54761	0.44531	0.4982	0.56321	0	0	0	0	0	0	0	0	0.4329	0.42593	0.31923	0.40239	0	0.33133	0
271	271-1	KWKSFLKTFKSLKKTVLHTLLKLISS	�M	2.6	5	toxic	0.45455	0.4698	0.41805	1	1	0.46429	1	0.70445	0.34041	0.6192	0.40883	0.29778	0.40844	0.00046	0.63697	0.73077	0.67983	0.46935	0.47227	0.44992	0.38768	0.48282	0.44046	0.4851	0.47528	0.43536	0.44434	0.56321	0.06568	0	0	0	0	0	0	0	0.36828	0.38145	0.26252	0.30769	0	0.2767	0
2729	2729-1	FFPLVLGALGSILPKIF	�M	4.911296528	50	toxic	0.25	0.54698	0.15639	0	1	0.25	1	0.59141	0.37963	0.49518	0.58762	0.48445	0.42788	0.05326	0.85746	0.58824	0.67983	0.52275	0.5287	0.57133	0.43478	0.54828	0.96241	0.50728	0.45347	0.49867	0.51324	0.56321	0.08208	0	0	0	0.43737	0	0	0	0.50926	0.47267	0.35574	0.41273	0	0.32587	0
2732	2732-1	FFGTALKIAANVLPTAICKILKKC	�M	0.584902497	50	toxic	0.40909	0.54362	0.26767	0	0	0.32143	0.66814	0.62649	0.3817	0.57914	0.65609	0.53817	0.32672	0.00048	0.69354	0.58333	0.67983	0.55675	0.54226	0.5335	0.46998	0.56639	0.49576	0.52767	0.51198	0.49721	0.50292	0.56321	0.06561	0	0	0.39154	0	0	0	0	0.43561	0.43309	0.30235	0.38785	0	0.32477	0
2781	2781-1	INWLKLGKKILGAL	�M	45	50	toxic	0.18182	0.30872	0.32331	0	1	0.32143	1	0.70083	0.41673	0.59561	0.44284	0.30312	0.43874	0.00565	0.67528	0.85714	0.67983	0.52275	0.5287	0.50969	0.45626	0.54828	0.49042	0.57943	0.52624	0.53772	0.43604	0.56321	0	0	0	0	0	0	0	0	0.32806	0.32718	0.20221	0.31028	0	0.23026	0
2782	2782-1	INWLKLGKKILGAI	�M	75	50	toxic	0.18182	0.32215	0.31579	0	1	0.32143	1	0.70083	0.412	0.59788	0.52535	0.33835	0.49622	0.01109	0.68953	0.85714	0.67983	0.52275	0.5287	0.50969	0.45626	0.54828	0.49042	0.57943	0.52624	0.53772	0.43604	0.56321	0	0	0	0	0	0	0	0	0.32535	0.32718	0.20221	0.31028	0	0.23026	0
2783	2783-1	INWLRLGRRILGAL	�M	25	50	toxic	0.18182	0.34228	0.34286	0	1	0.32143	1	0.6911	0.42903	0.59561	0.48298	0.30312	0.43874	0.00564	0.64588	0.85714	0.67983	0.52275	0.5287	0.50969	0.45626	0.54828	0.49042	0.57943	0.49406	0.53772	0.43604	0.56321	0	0	0	0	0	0.43569	0	0	0.32761	0.3268	0.20166	0.30963	0	0.23026	0
2787	2787-1	INWLKLGKKMMSAL	�M	100	50	toxic	0.18182	0.24497	0.37594	0	1	0.32143	1	0.69309	0.44986	0.62969	0.40471	0.26459	0.40922	0	0.6392	0.85714	0.67983	0.52275	0.5287	0.50969	0.45626	0.54828	0.49042	0.57943	0.52624	0.53772	0.43604	0.56321	0	0	0	0	0	0	0	0	0.31134	0.31021	0.21604	0.29444	0	0.23026	0
2789	2789-1	INWLKLGKKLLSAL	�M	44	50	toxic	0.18182	0.30537	0.33534	0	1	0.32143	1	0.69724	0.4243	0.62969	0.32087	0.24257	0.46208	0.00394	0.66904	0.85714	0.67983	0.52275	0.5287	0.50969	0.45626	0.54828	0.49042	0.57943	0.52624	0.53772	0.43604	0.56321	0	0	0	0	0	0	0	0	0.31225	0.31097	0.21355	0.30026	0	0.23026	0
2791	2791-1	INWLKLGKKLLSAL	�M	44	50	toxic	0.18182	0.30537	0.33534	1	1	0.32143	1	0.69724	0.4243	0.62969	0.32087	0.24257	0.46208	0.00394	0.66904	0.85714	0.67983	0.52275	0.5287	0.50969	0.45626	0.54828	0.49042	0.57943	0.52624	0.53772	0.43604	0.56321	0	0	0	0	0	0	0	0	0.31225	0.31097	0.21355	0.30026	0	0.23026	0
2797	2797-1	INWKKIASIGKEVLKAL	�M	80	50	toxic	0.25	0.44631	0.38346	0	1	0.32143	0.74934	0.66639	0.45459	0.6514	0.59974	0.45181	0.43078	0	0.60846	0.58824	0.67983	0.52275	0.5287	0.45365	0.35197	0.54828	0.53772	0.48667	0.4485	0.43124	0.45557	0.56321	0.1038	0	0	0	0	0	0	0	0.21012	0.21937	0.12586	0.19554	0	0.15187	0
2809	2809-1	NIWKKIASIAKEVLKAL	�M	32	50	toxic	0.25	0.6745	0.36391	0	1	0.32143	0.74846	0.66525	0.44229	0.66637	0.59001	0.48263	0.43078	0.00088	0.62138	0.58824	0.67983	0.52275	0.5287	0.45599	0.35352	0.54828	0.53772	0.48734	0.44915	0.43245	0.45646	0.56321	0.10342	0	0	0	0	0	0	0	0.35201	0.35432	0.24149	0.3203	0	0.2767	0
2822	2822-1	RLWRRWRRWLR	�M	400	5	non-toxic	0.11364	0.60067	0.72331	0	1	0.42857	1	0.81093	0.56656	0.68287	0.34141	0.18822	0.13736	0	0.45256	0	0.67983	0.52275	0.5287	0.50969	0.45626	0.54828	0.49042	0.52924	0.30145	0.49042	0.4899	0.56321	0	0	0	0	0	0	0	0	0.38681	0.33434	0.25007	0.32385	0	0.29609	0
2842	2842-1	IGKKFKRIVQRIKDFLRNL	�M	13.8	10	toxic	0.29545	0.74832	0.49323	0	0	0.39286	0.8173	0.69903	0.45572	0.61659	0.53267	0.37613	0.34649	0	0.53942	0.10526	0.67983	0.52275	0.68152	0.56176	0.46739	0.70311	0.61727	0.56173	0.52796	0.52389	0.53411	0.56321	0.09042	0	0	0	0	0	0	0	0.32535	0.33886	0.22711	0.30478	0	0.26058	0
2843	2843-1	IGKKFKRIVQRIKKFLRNL	�M	11.2	10	toxic	0.29545	0.75503	0.49624	0	0	0.46429	0.8632	0.76076	0.38963	0.62329	0.52544	0.37613	0.32588	0	0.56036	0.10526	0.67983	0.52275	0.68152	0.56176	0.46739	0.70311	0.61727	0.56173	0.52796	0.52389	0.53411	0.56321	0.08998	0	0	0	0	0	0	0	0.3362	0.34866	0.23541	0.31416	0	0.25321	0
2846	2846-1	IGKLFKRIVQRIKKFLRNL	�M	3	10	toxic	0.29545	0.83557	0.43459	0	0	0.42857	0.86231	0.73076	0.38481	0.61659	0.51065	0.36802	0.36564	0	0.6147	0.10526	0.67983	0.52275	0.68152	0.62806	0.5264	0.70311	0.56828	0.59355	0.55517	0.56997	0.57047	0.56321	0.09074	0	0	0	0	0	0	0	0.36195	0.37316	0.25588	0.33613	0	0.27506	0
2847	2847-1	IGKLFKRIVQRILKFLRNL	�M	1.2	10	toxic	0.29545	0.83557	0.37444	0	0	0.39286	0.86143	0.70039	0.38093	0.6099	0.49587	0.3599	0.4054	0	0.6686	0.10526	0.67983	0.52275	0.68152	0.62806	0.5264	0.70311	0.56828	0.59355	0.55517	0.56997	0.57047	0.56321	0.09324	0	0	0	0	0	0	0	0.40624	0.41425	0.29046	0.37395	0	0.31194	0
2848	2848-1	IGKLFKRIVKRILKFLRKL	�M	1.1	10	toxic	0.29545	0.84899	0.38045	0	0	0.46429	0.8632	0.76244	0.31674	0.6032	0.41897	0.25201	0.4054	0	0.68463	0.10526	0.67983	0.52275	0.68152	0.62806	0.5264	0.70311	0.56828	0.59355	0.55927	0.56997	0.57047	0.56321	0.0929	0	0	0	0	0	0	0	0.41753	0.42141	0.29627	0.38041	0	0.31822	0
2849	2849-1	ILKLFKRIVKRILKFLRKL	�M	1.6	10	toxic	0.29545	0.82886	0.34737	0	0	0.46429	0.8632	0.7566	0.29591	0.62998	0.36475	0.22849	0.44516	0	0.72962	0	0.67983	0.52275	0.44805	0.50922	0.42081	0.46657	0.40359	0.53641	0.51047	0.48751	0.50516	0.56321	0.09416	0	0	0	0	0	0	0	0.47266	0.47305	0.3397	0.42793	0	0.36438	0
2850	2850-1	IGKKWKRIVKRIKKFLRKL	�M	9.2	10	toxic	0.29545	0.71812	0.53233	0	0	0.53571	0.86496	0.81669	0.34437	0.66095	0.44871	0.26499	0.32588	0	0.55947	0.10526	0.67983	0.52275	0.68152	0.55872	0.46196	0.70311	0.61727	0.55859	0.52948	0.51952	0.53075	0.56321	0.08656	0	0	0	0	0	0	0	0.33755	0.3464	0.23347	0.31189	0	0.2513	0
2851	2851-1	IGKKFKRIVKRIKKWLRKL	�M	8.4	10	toxic	0.29545	0.76174	0.53233	0	0	0.53571	0.86496	0.81669	0.34437	0.66095	0.44871	0.26499	0.32588	0	0.55947	0.10526	0.67983	0.52275	0.68152	0.56176	0.46739	0.70311	0.61727	0.56173	0.53207	0.52389	0.53411	0.56321	0.08639	0	0	0	0	0	0	0	0.35156	0.35959	0.23734	0.32385	0	0.25949	0
2858	2858-1	KWLLKWL	�M	324.4218701	5	non-toxic	0.02273	0.7651	0.38195	0	1	0.28571	1	0.73746	0.48764	0.64672	0.17482	0.1556	0.32377	0	0.79332	0	0.67983	0.52275	0.5287	0.50969	0.45626	0.54828	0.49042	0.52924	0.51004	0.49042	0.4899	0.56321	0	0	0	0	0	0	0	0	0.56801	0.53411	0.40996	0.55624	0	0.08194	0
2861	2861-1	LKWLLKWLK	�M	32.58045336	5	non-toxic	0.06818	0.7047	0.39248	0	1	0.32143	1	0.75368	0.46027	0.66793	0.14638	0.12673	0.33576	0	0.75367	0	0.67983	0.52275	0.5287	0.50969	0.45626	0.54828	0.49042	0.52924	0.51004	0.49042	0.4899	0.56321	0	0	0	0	0	0	0	0	0.46995	0.40746	0.39225	0.41015	0	0.33433	0
2862	2862-1	LKWLLKWLL	�M	4.122997254	5	toxic	0.06818	0.72819	0.26466	0	1	0.28571	1	0.69495	0.4138	0.65379	0.11516	0.1096	0.4197	0	0.86815	0	0.67983	0.52275	0.5287	0.50969	0.45626	0.54828	0.49042	0.52924	0.51004	0.49042	0.4899	0.56321	0	0	0	0	0	0	0	0	0.55852	0.40746	0.39225	0.41015	0	0.33433	0
2864	2864-1	LLKWLKKWLKK	�M	53.90436019	5	non-toxic	0.11364	0.75839	0.50376	0	1	0.39286	1	0.81246	0.46234	0.69299	0.15382	0.12237	0.27471	0	0.63519	0	0.67983	0.52275	0.5287	0.50969	0.45626	0.54828	0.49042	0.52924	0.63615	0.49042	0.4899	0.56321	0	0	0	0	0	0	0	0	0.48893	0.50057	0.35353	0.37266	0	0.35346	0
2865	2865-1	LLKWLLKWLKK	�M	3.403467453	5	toxic	0.11364	0.77517	0.3985	0	1	0.35714	1	0.76457	0.43007	0.68142	0.12828	0.10836	0.34339	0	0.72873	0	0.67983	0.52275	0.5287	0.50969	0.45626	0.54828	0.49042	0.52924	0.63615	0.49042	0.4899	0.56321	0	0	0	0	0	0	0	0	0.52056	0.53411	0.38617	0.4053	0	0.43895	0
2866	2866-1	LLKWLLKWLLK	�M	1.719312	5	toxic	0.11364	0.76174	0.29323	0	1	0.32143	1	0.7157	0.3978	0.66986	0.10273	0.09435	0.41207	0	0.82227	0	0.67983	0.52275	0.5287	0.50969	0.45626	0.54828	0.49042	0.52924	0.63615	0.49042	0.4899	0.56321	0	0	0	0	0	0	0	0	0.55264	0.53411	0.38617	0.4053	0	0.43895	0
2872	2872-1	KLWKLWKKWLK	�M	100	5	non-toxic	0.11364	0.57047	0.56842	0	1	0.39286	1	0.79825	0.50305	0.6713	0.2137	0.17421	0.20603	0	0.62138	0	0.67983	0.52275	0.5287	0.50969	0.45626	0.54828	0.49042	0.52924	0.43014	0.49042	0.4899	0.56321	0	0	0	0	0	0	0	0	0.46136	0.41199	0.32586	0.39916	0	0.38487	0
2873	2873-1	KLWKLWLKWLK	�M	6.25	5	toxic	0.11364	0.49329	0.46316	0	1	0.35714	1	0.7525	0.47077	0.65974	0.18816	0.1602	0.27471	0	0.71492	0	0.67983	0.52275	0.5287	0.50969	0.45626	0.54828	0.49042	0.52924	0.43014	0.49042	0.4899	0.56321	0	0	0	0	0	0	0	0	0.53366	0.48737	0.43928	0.47285	0	0.38487	0
2874	2874-1	KLWKLWLKWLL	�M	3.125	5	toxic	0.11364	0.42953	0.35789	0	1	0.32143	1	0.70584	0.4385	0.64817	0.16261	0.14619	0.34339	0	0.80846	0	0.67983	0.52275	0.5287	0.50969	0.45626	0.54828	0.49042	0.52924	0.43014	0.49042	0.4899	0.56321	0	0	0	0	0	0	0	0	0.60461	0.48737	0.43928	0.47285	0	0.38487	0
2875	2875-1	KLWLLWLKWLL	�M	1.56	5	toxic	0.11364	0.29195	0.25263	0	1	0.28571	1	0.65826	0.40623	0.6366	0.13707	0.13218	0.41207	0.28238	0.902	0	0.67983	0.52275	0.5287	0.50969	0.45626	0.54828	0.49042	0.52924	0.43014	0.49042	0.4899	0.56321	0	0	0	0	0	0	0	0	0.78626	0.67697	0.62462	0.65869	0	0.60475	0
2899	2899-1	KKKKKFLLLQ	�M	375	6	non-toxic	0.09091	0.10067	0.55338	0	0	0.35714	0.75993	0.80365	0.52757	0.68171	0.23725	0.21681	0.22664	0	0.5167	0	0.67983	0.52275	0.5287	0.50969	0.45626	0.54828	0.49042	0.52924	0.51004	0.49042	0.4899	0.56321	0	0	0	0	0	0	0	0	0.55355	0.57331	0.34163	0.46574	0	0.40317	0
2901	2901-1	KKKLKFKLLQ	�M	375	6	non-toxic	0.09091	0.31879	0.55338	0	0	0.35714	0.75993	0.80365	0.52757	0.68171	0.23725	0.21681	0.22664	0	0.5167	0	0.67983	0.52275	0.5287	0.50969	0.45626	0.54828	0.49042	0.52924	0.51004	0.49042	0.4899	0.56321	0	0	0	0	0	0	0	0	0.29372	0.29438	0.24647	0.27117	0	0.28571	0
2902	2902-1	KKLKKFKLLQ	�M	375	10	non-toxic	0.09091	0.07718	0.55338	0	0	0.35714	0.75993	0.80365	0.52757	0.68171	0.23725	0.21681	0.22664	0	0.5167	0	0.67983	0.52275	0.5287	0.50969	0.45626	0.54828	0.49042	0.52924	0.51004	0.49042	0.4899	0.56321	0	0	0	0	0	0	0	0	0.29372	0.29438	0.24647	0.27117	0	0.28571	0
2903	2903-1	KLKKKFKLLQ	�M	375	22	non-toxic	0.09091	0.34899	0.55338	0	0	0.35714	0.75993	0.80365	0.52757	0.68171	0.23725	0.21681	0.22664	0	0.5167	0	0.67983	0.52275	0.5287	0.50969	0.45626	0.54828	0.49042	0.52924	0.51004	0.49042	0.4899	0.56321	0	0	0	0	0	0	0	0	0.29372	0.29438	0.24647	0.27117	0	0.28571	0
2905	2905-1	LKKKKFKLLQ	�M	375	0	non-toxic	0.09091	0.43624	0.55338	0	0	0.35714	0.75993	0.80365	0.52757	0.68171	0.23725	0.21681	0.22664	0	0.5167	0	0.67983	0.52275	0.5287	0.50969	0.45626	0.54828	0.49042	0.52924	0.51004	0.49042	0.4899	0.56321	0	0	0	0	0	0	0	0	0.33665	0.34075	0.29405	0.31739	0	0.34444	0
2906	2906-1	KKKKLFLKLQ	�M	375	19	non-toxic	0.09091	0.2047	0.55338	0	0	0.35714	0.75993	0.80365	0.52757	0.68171	0.23725	0.21681	0.22664	0	0.5167	0	0.67983	0.52275	0.5287	0.50969	0.45626	0.54828	0.49042	0.52924	0.51004	0.49042	0.4899	0.56321	0	0	0	0	0	0	0	0	0.44826	0.54467	0.39862	0.52133	0	0.34444	0
2907	2907-1	KKKLKFLKLQ	�M	375	7	non-toxic	0.09091	0.19463	0.55338	0	0	0.35714	0.75993	0.80365	0.52757	0.68171	0.23725	0.21681	0.22664	0	0.5167	0	0.67983	0.52275	0.5287	0.50969	0.45626	0.54828	0.49042	0.52924	0.51004	0.49042	0.4899	0.56321	0	0	0	0	0	0	0	0	0.30999	0.39653	0.24647	0.37298	0	0.28571	0
2909	2909-1	KLKKKFLKLQ	�M	375	13	non-toxic	0.09091	0.42617	0.55338	0	0	0.35714	0.75993	0.80365	0.52757	0.68171	0.23725	0.21681	0.22664	0	0.5167	0	0.67983	0.52275	0.5287	0.50969	0.45626	0.54828	0.49042	0.52924	0.51004	0.49042	0.4899	0.56321	0	0	0	0	0	0	0	0	0.30999	0.39653	0.24647	0.37298	0	0.28571	0
2910	2910-1	LKKKKFLKLQ	�M	375	0	non-toxic	0.09091	0.11074	0.55338	0	0	0.35714	0.75993	0.80365	0.52757	0.68171	0.23725	0.21681	0.22664	0	0.5167	0	0.67983	0.52275	0.5287	0.50969	0.45626	0.54828	0.49042	0.52924	0.51004	0.49042	0.4899	0.56321	0	0	0	0	0	0	0	0	0.35337	0.44289	0.29405	0.41952	0	0.34444	0
2911	2911-1	KKKLLFKKLQ	�M	375	19	non-toxic	0.09091	0.33557	0.55338	0	0	0.35714	0.75993	0.80365	0.52757	0.68171	0.23725	0.21681	0.22664	0	0.5167	0	0.67983	0.52275	0.5287	0.50969	0.45626	0.54828	0.49042	0.52924	0.51004	0.49042	0.4899	0.56321	0	0	0	0	0	0	0	0	0.43199	0.52695	0.4379	0.45734	0	0.39252	0
2914	2914-1	LKKKLFKKLQ	�M	375	8	non-toxic	0.09091	0.61074	0.55338	0	0	0.35714	0.75993	0.80365	0.52757	0.68171	0.23725	0.21681	0.22664	0	0.5167	0	0.67983	0.52275	0.5287	0.50969	0.45626	0.54828	0.49042	0.52924	0.51004	0.49042	0.4899	0.56321	0	0	0	0	0	0	0	0	0.35337	0.44289	0.35104	0.37298	0	0.28571	0
2915	2915-1	KKKKLFLLKQ	�M	375	2	non-toxic	0.09091	0.18456	0.55338	0	0	0.35714	0.75993	0.80365	0.52757	0.68171	0.23725	0.21681	0.22664	0	0.5167	0	0.67983	0.52275	0.5287	0.50969	0.45626	0.54828	0.49042	0.52924	0.51004	0.49042	0.4899	0.56321	0	0	0	0	0	0	0	0	0.62449	0.6291	0.39862	0.52133	0	0.34444	0
2916	2916-1	KKKLKFLLKQ	�M	375	26	non-toxic	0.09091	0.54698	0.55338	0	0	0.35714	0.75993	0.80365	0.52757	0.68171	0.23725	0.21681	0.22664	0	0.5167	0	0.67983	0.52275	0.5287	0.50969	0.45626	0.54828	0.49042	0.52924	0.51004	0.49042	0.4899	0.56321	0	0	0	0	0	0	0	0	0.48622	0.48096	0.24647	0.37298	0	0.28571	0
2917	2917-1	KKLKKFLLKQ	�M	375	15	non-toxic	0.09091	0.57047	0.55338	0	0	0.35714	0.75993	0.80365	0.52757	0.68171	0.23725	0.21681	0.22664	0	0.5167	0	0.67983	0.52275	0.5287	0.50969	0.45626	0.54828	0.49042	0.52924	0.51004	0.49042	0.4899	0.56321	0	0	0	0	0	0	0	0	0.48622	0.48096	0.24647	0.37298	0	0.28571	0
2931	2931-1	KLKKKFLLKQ	�M	375	0	non-toxic	0.09091	0.2349	0.55338	0	0	0.35714	0.75993	0.80365	0.52757	0.68171	0.23725	0.21681	0.22664	0	0.5167	0	0.67983	0.52275	0.5287	0.50969	0.45626	0.54828	0.49042	0.52924	0.51004	0.49042	0.4899	0.56321	0	0	0	0	0	0	0	0	0.48622	0.48096	0.24647	0.37298	0	0.28571	0
2932	2932-1	LKKKKFLLKQ	�M	375	2	non-toxic	0.09091	0.29195	0.55338	0	0	0.35714	0.75993	0.80365	0.52757	0.68171	0.23725	0.21681	0.22664	0	0.5167	0	0.67983	0.52275	0.5287	0.50969	0.45626	0.54828	0.49042	0.52924	0.51004	0.49042	0.4899	0.56321	0	0	0	0	0	0	0	0	0.52915	0.52695	0.29405	0.41952	0	0.34444	0
2933	2933-1	KKKLLFKLKQ	�M	375	9	non-toxic	0.09091	0.41946	0.55338	0	0	0.35714	0.75993	0.80365	0.52757	0.68171	0.23725	0.21681	0.22664	0	0.5167	0	0.67983	0.52275	0.5287	0.50969	0.45626	0.54828	0.49042	0.52924	0.51004	0.49042	0.4899	0.56321	0	0	0	0	0	0	0	0	0.48622	0.48096	0.4379	0.45734	0	0.39252	0
2934	2934-1	KKLKLFKLKQ	�M	375	1	non-toxic	0.09091	0.08389	0.55338	0	0	0.35714	0.75993	0.80365	0.52757	0.68171	0.23725	0.21681	0.22664	0	0.5167	0	0.67983	0.52275	0.5287	0.50969	0.45626	0.54828	0.49042	0.52924	0.51004	0.49042	0.4899	0.56321	0	0	0	0	0	0	0	0	0.36421	0.35017	0.30346	0.32676	0	0.22699	0
2977	2977-1	KLKKLFKLKQ	�M	375	24	non-toxic	0.09091	0.31208	0.55338	0	0	0.35714	0.75993	0.80365	0.52757	0.68171	0.23725	0.21681	0.22664	0	0.5167	0	0.67983	0.52275	0.5287	0.50969	0.45626	0.54828	0.49042	0.52924	0.51004	0.49042	0.4899	0.56321	0	0	0	0	0	0	0	0	0.36421	0.35017	0.30346	0.32676	0	0.22699	0
2978	2978-1	LKKKLFKLKQ	�M	375	13	non-toxic	0.09091	0.49664	0.55338	0	0	0.35714	0.75993	0.80365	0.52757	0.68171	0.23725	0.21681	0.22664	0	0.5167	0	0.67983	0.52275	0.5287	0.50969	0.45626	0.54828	0.49042	0.52924	0.51004	0.49042	0.4899	0.56321	0	0	0	0	0	0	0	0	0.40759	0.39653	0.35104	0.37298	0	0.28571	0
2981	2981-1	GDPTFCGETCRVIPVCTYSAALGCTCDDRSDGLCKRN	�M	1.5	50	toxic	0.70455	0.15772	0.44962	0	0	0.14286	0.15446	0.49061	0.6662	0.64243	0.74399	0.49057	0.31677	0.00094	0.46192	0.67568	0.79891	0.54478	0.53887	0.52136	0.45238	0.56639	0.51589	0.51356	0.50421	0.48484	0.48294	0.64389	0.08619	0	0	0	0	0	0	0	0.4582	0.44289	0.32365	0.39076	0	0.34089	0
2987	2987-1	KKLLKFKLKQ	�M	375	6	non-toxic	0.09091	0.46644	0.55338	0	0	0.35714	0.75993	0.80365	0.52757	0.68171	0.23725	0.21681	0.22664	0	0.5167	0	0.67983	0.52275	0.5287	0.50969	0.45626	0.54828	0.49042	0.52924	0.51004	0.49042	0.4899	0.56321	0	0	0	0	0	0	0	0	0.34794	0.33245	0.28548	0.30899	0	0.33379	0
2988	2988-1	LKKLKFKLKQ	�M	375	8	non-toxic	0.09091	0.51007	0.55338	0	0	0.35714	0.75993	0.80365	0.52757	0.68171	0.23725	0.21681	0.22664	0	0.5167	0	0.67983	0.52275	0.5287	0.50969	0.45626	0.54828	0.49042	0.52924	0.51004	0.49042	0.4899	0.56321	0	0	0	0	0	0	0	0	0.26932	0.2484	0.19889	0.22495	0	0.22699	0
2991	2991-1	GFLSILKKVLKKVMAHMK	�M	27.3	50	toxic	0.27273	0.54027	0.34737	0	1	0.39286	1	0.72655	0.36389	0.61138	0.45231	0.33651	0.31828	0.02435	0.66904	0.22222	0.67983	0.52275	0.5287	0.37637	0.37345	0.07892	0.37448	0.47322	0.45627	0.41208	0.41562	0.56321	0.1835	0	0	0	0	0	0	0	0.38726	0.39653	0.29073	0.34551	0	0.27834	0
2992	2992-1	GFLSILKKVLKVMAHMK	�M	22.9	50	toxic	0.25	0.43624	0.30827	0	1	0.35714	1	0.70233	0.37327	0.59995	0.46789	0.35026	0.33701	0.0246	0.70245	0.23529	0.67983	0.52275	0.5287	0.39809	0.30849	0.54828	0	0.45508	0.45606	0.41281	0.41741	0.56321	0.20243	0	0	0	0	0	0	0	0.37641	0.38636	0.28188	0.33613	0	0.26687	0
2993	2993-1	GFLSILKKVLAKVMAHMK	�M	29.7	50	toxic	0.27273	0.45973	0.29925	0	1	0.35714	1	0.69553	0.36759	0.59018	0.48474	0.3819	0.31828	0.02284	0.69131	0.61111	0.67983	0.52275	0.5287	0.37637	0.37345	0.07892	0.37448	0.47322	0.45627	0.41208	0.41562	0.56321	0.18401	0	0	0	0	0	0	0	0.39268	0.40143	0.29488	0.35003	0	0.28271	0
2994	2994-1	GFLSILKKVLGKVMAHMK	�M	41.4	50	toxic	0.27273	0.48993	0.3188	0	1	0.35714	1	0.69683	0.3799	0.57604	0.49393	0.35278	0.31828	0.02385	0.67884	0.61111	0.67983	0.52275	0.5287	0.37637	0.37345	0.07892	0.37448	0.47322	0.45627	0.41208	0.41562	0.56321	0.18387	0	0	0	0	0	0	0	0.38274	0.39201	0.28686	0.34163	0	0.27424	0
3006	3006-1	FHPSLWVLIPQYIQLIRKILKSG	�M	1	40	toxic	0.38636	0.5	0.35338	0	0	0.28571	0.71668	0.59136	0.46965	0.70411	0.66086	0.474	0.59404	0.07592	0.70913	0.43478	0.67983	0.56681	0.62	0.58837	0.54658	0.65065	0.59544	0.60139	0.58022	0.58671	0.56957	0.56321	0.0685	0	0	0	0	0	0	0	0.52915	0.48662	0.34523	0.43665	0	0.37012	0
3008	3008-1	FLPVLAGIAAKVVPALFCKITKKC	�M	31.60119295	89	toxic	0.40909	0.45973	0.22707	0	0	0.32143	0.66814	0.62801	0.35614	0.61359	0.66415	0.59532	0.26171	0.02012	0.73987	0.58333	0.67983	0.56202	0.51126	0.5244	0.46014	0.55501	0.48508	0.52319	0.49104	0.48848	0.49304	0.56321	0.18727	0	0	0	0	0	0	0	0.4225	0.42103	0.3242	0.36005	0	0.34745	0
3010	3010-1	KLLKKFKLKQ	�M	375	4	non-toxic	0.09091	0.28523	0.55338	0	0	0.35714	0.75993	0.80365	0.52757	0.68171	0.23725	0.21681	0.22664	0	0.5167	0	0.67983	0.52275	0.5287	0.50969	0.45626	0.54828	0.49042	0.52924	0.51004	0.49042	0.4899	0.56321	0	0	0	0	0	0	0	0	0.34794	0.33245	0.28548	0.30899	0	0.33379	0
3011	3011-1	LKLKKFKLKQ	�M	375	3	non-toxic	0.09091	0.18792	0.55338	0	0	0.35714	0.75993	0.80365	0.52757	0.68171	0.23725	0.21681	0.22664	0	0.5167	0	0.67983	0.52275	0.5287	0.50969	0.45626	0.54828	0.49042	0.52924	0.51004	0.49042	0.4899	0.56321	0	0	0	0	0	0	0	0	0.26932	0.2484	0.19889	0.22495	0	0.22699	0
3016	3016-1	LLKKKFKLKQ	�M	375	4	non-toxic	0.09091	0.2651	0.55338	0	0	0.35714	0.75993	0.80365	0.52757	0.68171	0.23725	0.21681	0.22664	0	0.5167	0	0.67983	0.52275	0.5287	0.50969	0.45626	0.54828	0.49042	0.52924	0.51004	0.49042	0.4899	0.56321	0	0	0	0	0	0	0	0	0.39087	0.37882	0.33306	0.35553	0	0.39252	0
3017	3017-1	KKKLLFLKKQ	�M	375	1	non-toxic	0.09091	0.24497	0.55338	0	0	0.35714	0.75993	0.80365	0.52757	0.68171	0.23725	0.21681	0.22664	0	0.5167	0	0.67983	0.52275	0.5287	0.50969	0.45626	0.54828	0.49042	0.52924	0.51004	0.49042	0.4899	0.56321	0	0	0	0	0	0	0	0	0.62449	0.58274	0.4379	0.55947	0	0.39252	0
3018	3018-1	KKLKLFLKKQ	�M	375	6	non-toxic	0.09091	0.39933	0.55338	0	0	0.35714	0.75993	0.80365	0.52757	0.68171	0.23725	0.21681	0.22664	0	0.5167	0	0.67983	0.52275	0.5287	0.50969	0.45626	0.54828	0.49042	0.52924	0.51004	0.49042	0.4899	0.56321	0	0	0	0	0	0	0	0	0.50249	0.45232	0.30346	0.42889	0	0.22699	0
3019	3019-1	KLKKLFLKKQ	�M	375	4	non-toxic	0.09091	0.31879	0.55338	0	0	0.35714	0.75993	0.80365	0.52757	0.68171	0.23725	0.21681	0.22664	0	0.5167	0	0.67983	0.52275	0.5287	0.50969	0.45626	0.54828	0.49042	0.52924	0.51004	0.49042	0.4899	0.56321	0	0	0	0	0	0	0	0	0.50249	0.45232	0.30346	0.42889	0	0.22699	0
3020	3020-1	LKKKLFLKKQ	�M	375	2	non-toxic	0.09091	0.11409	0.55338	0	0	0.35714	0.75993	0.80365	0.52757	0.68171	0.23725	0.21681	0.22664	0	0.5167	0	0.67983	0.52275	0.5287	0.50969	0.45626	0.54828	0.49042	0.52924	0.51004	0.49042	0.4899	0.56321	0	0	0	0	0	0	0	0	0.54587	0.49868	0.35104	0.47511	0	0.28571	0
3022	3022-1	KLKLKFLKKQ	�M	375	5	non-toxic	0.09091	0.33557	0.55338	0	0	0.35714	0.75993	0.80365	0.52757	0.68171	0.23725	0.21681	0.22664	0	0.5167	0	0.67983	0.52275	0.5287	0.50969	0.45626	0.54828	0.49042	0.52924	0.51004	0.49042	0.4899	0.56321	0	0	0	0	0	0	0	0	0.36421	0.30381	0.15131	0.28054	0	0.16826	0
3023	3023-1	LKKLKFLKKQ	�M	375	23	non-toxic	0.09091	0.34228	0.55338	0	0	0.35714	0.75993	0.80365	0.52757	0.68171	0.23725	0.21681	0.22664	0	0.5167	0	0.67983	0.52275	0.5287	0.50969	0.45626	0.54828	0.49042	0.52924	0.51004	0.49042	0.4899	0.56321	0	0	0	0	0	0	0	0	0.40759	0.35017	0.19889	0.32676	0	0.22699	0
3024	3024-1	KLLKKFLKKQ	�M	375	14	non-toxic	0.09091	0.66779	0.55338	0	0	0.35714	0.75993	0.80365	0.52757	0.68171	0.23725	0.21681	0.22664	0	0.5167	0	0.67983	0.52275	0.5287	0.50969	0.45626	0.54828	0.49042	0.52924	0.51004	0.49042	0.4899	0.56321	0	0	0	0	0	0	0	0	0.48622	0.4346	0.28548	0.41112	0	0.33379	0
3031	3031-1	LKLKKFLKKQ	�M	375	9	non-toxic	0.09091	0.40268	0.55338	0	0	0.35714	0.75993	0.80365	0.52757	0.68171	0.23725	0.21681	0.22664	0	0.5167	0	0.67983	0.52275	0.5287	0.50969	0.45626	0.54828	0.49042	0.52924	0.51004	0.49042	0.4899	0.56321	0	0	0	0	0	0	0	0	0.40759	0.35017	0.19889	0.32676	0	0.22699	0
3032	3032-1	LLKKKFLKKQ	�M	375	3	non-toxic	0.09091	0.22148	0.55338	0	0	0.35714	0.75993	0.80365	0.52757	0.68171	0.23725	0.21681	0.22664	0	0.5167	0	0.67983	0.52275	0.5287	0.50969	0.45626	0.54828	0.49042	0.52924	0.51004	0.49042	0.4899	0.56321	0	0	0	0	0	0	0	0	0.52915	0.48096	0.33306	0.45734	0	0.39252	0
3033	3033-1	KKLLLFKKKQ	�M	375	1	non-toxic	0.09091	0.1745	0.55338	0	0	0.35714	0.75993	0.80365	0.52757	0.68171	0.23725	0.21681	0.22664	0	0.5167	0	0.67983	0.52275	0.5287	0.50969	0.45626	0.54828	0.49042	0.52924	0.51004	0.49042	0.4899	0.56321	0	0	0	0	0	0	0	0	0.60777	0.56502	0.4769	0.49548	0	0.44086	0
3034	3034-1	KLKLLFKKKQ	�M	375	4	non-toxic	0.09091	0.21141	0.55338	0	0	0.35714	0.75993	0.80365	0.52757	0.68171	0.23725	0.21681	0.22664	0	0.5167	0	0.67983	0.52275	0.5287	0.50969	0.45626	0.54828	0.49042	0.52924	0.51004	0.49042	0.4899	0.56321	0	0	0	0	0	0	0	0	0.48622	0.4346	0.34274	0.3649	0	0.27506	0
3036	3036-1	LKKLLFKKKQ	�M	375	2	non-toxic	0.09091	0.41275	0.55338	0	0	0.35714	0.75993	0.80365	0.52757	0.68171	0.23725	0.21681	0.22664	0	0.5167	0	0.67983	0.52275	0.5287	0.50969	0.45626	0.54828	0.49042	0.52924	0.51004	0.49042	0.4899	0.56321	0	0	0	0	0	0	0	0	0.52915	0.48096	0.39032	0.41112	0	0.33379	0
3037	3037-1	KLLKLFKKKQ	�M	375	11	non-toxic	0.09091	0.42282	0.55338	0	0	0.35714	0.75993	0.80365	0.52757	0.68171	0.23725	0.21681	0.22664	0	0.5167	0	0.67983	0.52275	0.5287	0.50969	0.45626	0.54828	0.49042	0.52924	0.51004	0.49042	0.4899	0.56321	0	0	0	0	0	0	0	0	0.48622	0.4346	0.34274	0.3649	0	0.27506	0
3038	3038-1	LKLKLFKKKQ	�M	375	3	non-toxic	0.09091	0.13087	0.55338	0	0	0.35714	0.75993	0.80365	0.52757	0.68171	0.23725	0.21681	0.22664	0	0.5167	0	0.67983	0.52275	0.5287	0.50969	0.45626	0.54828	0.49042	0.52924	0.51004	0.49042	0.4899	0.56321	0	0	0	0	0	0	0	0	0.40759	0.35017	0.25615	0.28054	0	0.16826	0
3039	3039-1	LLKKLFKKKQ	�M	375	9	non-toxic	0.09091	0.51342	0.55338	0	0	0.35714	0.75993	0.80365	0.52757	0.68171	0.23725	0.21681	0.22664	0	0.5167	0	0.67983	0.52275	0.5287	0.50969	0.45626	0.54828	0.49042	0.52924	0.51004	0.49042	0.4899	0.56321	0	0	0	0	0	0	0	0	0.52915	0.48096	0.39032	0.41112	0	0.33379	0
3040	3040-1	KLLLKFKKKQ	�M	375	3	non-toxic	0.09091	0.36913	0.55338	0	0	0.35714	0.75993	0.80365	0.52757	0.68171	0.23725	0.21681	0.22664	0	0.5167	0	0.67983	0.52275	0.5287	0.50969	0.45626	0.54828	0.49042	0.52924	0.51004	0.49042	0.4899	0.56321	0	0	0	0	0	0	0	0	0.4695	0.41689	0.32448	0.34712	0	0.38214	0
3041	3041-1	LKLLKFKKKQ	�M	375	2	non-toxic	0.09091	0.25503	0.55338	0	0	0.35714	0.75993	0.80365	0.52757	0.68171	0.23725	0.21681	0.22664	0	0.5167	0	0.67983	0.52275	0.5287	0.50969	0.45626	0.54828	0.49042	0.52924	0.51004	0.49042	0.4899	0.56321	0	0	0	0	0	0	0	0	0.39087	0.33245	0.2379	0.26277	0	0.27506	0
3042	3042-1	LLKLKFKKKQ	�M	375	4	non-toxic	0.09091	0.15772	0.55338	0	0	0.35714	0.75993	0.80365	0.52757	0.68171	0.23725	0.21681	0.22664	0	0.5167	0	0.67983	0.52275	0.5287	0.50969	0.45626	0.54828	0.49042	0.52924	0.51004	0.49042	0.4899	0.56321	0	0	0	0	0	0	0	0	0.39087	0.33245	0.2379	0.26277	0	0.27506	0
3043	3043-1	LLLKKFKKKQ	�M	375	0	non-toxic	0.09091	0.32215	0.55338	0	0	0.35714	0.75993	0.80365	0.52757	0.68171	0.23725	0.21681	0.22664	0	0.5167	0	0.67983	0.52275	0.5287	0.50969	0.45626	0.54828	0.49042	0.52924	0.51004	0.49042	0.4899	0.56321	0	0	0	0	0	0	0	0	0.51288	0.46325	0.37206	0.39334	0	0.44086	0
3045	3045-1	KLKLKFKKLQ	�M	375	30	non-toxic	0.09091	0.2651	0.55338	0	0	0.35714	0.75993	0.80365	0.52757	0.68171	0.23725	0.21681	0.22664	0	0.5167	0	0.67983	0.52275	0.5287	0.50969	0.45626	0.54828	0.49042	0.52924	0.51004	0.49042	0.4899	0.56321	0	0	0	0	0	0	0	0	0.17171	0.2484	0.15131	0.17841	0	0.16826	0
3046	3046-1	LKKLKFKKLQ	�M	375	7	non-toxic	0.09091	0.34228	0.55338	0	0	0.35714	0.75993	0.80365	0.52757	0.68171	0.23725	0.21681	0.22664	0	0.5167	0	0.67983	0.52275	0.5287	0.50969	0.45626	0.54828	0.49042	0.52924	0.51004	0.49042	0.4899	0.56321	0	0	0	0	0	0	0	0	0.21509	0.29438	0.19889	0.22495	0	0.22699	0
3058	3058-1	KKKLKFKKLQ	�M	375	0	non-toxic	0.09091	0.08389	0.66917	0	0	0.39286	0.76787	0.85834	0.56647	0.69443	0.26535	0.23222	0.15109	0	0.41381	0	0.67983	0.52275	0.5287	0.50969	0.45626	0.54828	0.49042	0.52924	0.51004	0.49042	0.4899	0.56321	0	0	0	0	0	0	0	0	0.25802	0.34075	0.24647	0.27117	0	0.28571	0
3060	3060-1	LKKKKFKKLQ	�M	375	0	non-toxic	0.09091	0.36242	0.66917	0	0	0.39286	0.76876	0.85834	0.56647	0.69443	0.26535	0.23222	0.15109	0	0.41381	0	0.67983	0.52275	0.5287	0.50969	0.45626	0.54828	0.49042	0.52924	0.51004	0.49042	0.4899	0.56321	0	0	0	0	0	0	0	0	0.3014	0.38711	0.29405	0.31739	0	0.34444	0
3065	3065-1	ILPWKWKWWPWRR	�M	184.6712542	50	toxic	0.15909	0.0604	0.60902	0	1	0.35714	1	0.70284	0.5626	0.71156	0.55591	0.46673	0.17813	0	0.63207	0.23077	0.67983	0.52275	0.5287	0.50969	0.45626	0.54828	0.49042	0.40488	0.32002	0.49042	0.41517	0.56321	0	0	0	0	0	0	0	0	0.38093	0.39992	0.31452	0.3607	0	0.22644	0
3067	3067-1	KKKKKFKKLQ	�M	375	2	non-toxic	0.09091	0.24832	0.78496	0	0	0.42857	0.77493	0.91176	0.60537	0.70716	0.29344	0.24763	0.07555	0	0.31091	0	0.67983	0.52275	0.5287	0.50969	0.45626	0.54828	0.49042	0.52924	0.51004	0.49042	0.4899	0.56321	0	0	0	0	0	0	0	0	0.34433	0.43347	0.34163	0.36361	0	0.40317	0
3068	3068-1	ILPWKWPWWKWRR	�M	252.7623312	50	toxic	0.15909	0.01678	0.60902	0	1	0.35714	1	0.70284	0.5626	0.71156	0.55591	0.46673	0.17813	0	0.63207	0.23077	0.67983	0.52275	0.5287	0.50969	0.45626	0.54828	0.49042	0.40488	0.32002	0.49042	0.41517	0.56321	0	0	0	0	0	0	0	0	0.38093	0.39992	0.34965	0.37912	0	0.26605	0
3069	3069-1	ILKWKWKWWPWRR	�M	284.3159156	50	toxic	0.15909	0.10067	0.63459	0	1	0.39286	1	0.73782	0.5447	0.67975	0.48147	0.37188	0.17813	0	0.61158	0.76923	0.67983	0.52275	0.5287	0.50969	0.45626	0.54828	0.49042	0.45037	0.40682	0.49042	0.41517	0.56321	0	0	0	0	0	0	0	0	0.34975	0.36864	0.28575	0.33096	0	0.19421	0
3073	3073-1	GEKLKKIGQKIKNFFQKL	�M	100	0	non-toxic	0.27273	0.65436	0.55489	0	0	0.35714	0.73433	0.68402	0.52852	0.60432	0.57544	0.43156	0.2573	0	0.4686	0.05556	0.67983	0.52275	0.5287	0.61149	0.51708	0.8403	0.69391	0.59377	0.59642	0.54742	0.54174	0.56321	0	0	0	0	0	0	0.70588	0	0.37596	0.37279	0.26888	0.35876	0	0.29992	0
3074	3074-1	GKKLKKIGQKIKNFFQKL	�M	100	0	non-toxic	0.27273	0.66107	0.55789	0	0	0.42857	0.77493	0.75386	0.46243	0.60255	0.51301	0.38532	0.2573	0	0.48062	0.05556	0.67983	0.52275	0.5287	0.55382	0.46894	0.71147	0.60417	0.57002	0.57633	0.51128	0.51391	0.56321	0	0	0	0	0	0	0.70588	0	0.34659	0.34527	0.24564	0.33323	0	0.27479	0
3075	3075-1	GEKLKKIGKKIKNFFQKL	�M	100	0	non-toxic	0.27273	0.66107	0.55789	0	0	0.39286	0.74228	0.71888	0.49642	0.58488	0.52168	0.36905	0.2573	0	0.47617	0.05556	0.67983	0.52275	0.5287	0.61149	0.51708	0.8403	0.69391	0.59377	0.58346	0.54742	0.54174	0.56321	0	0	0	0	0	0	0	0	0.3484	0.34678	0.24675	0.33452	0	0.27615	0
3076	3076-1	GEKLKKIGQKIKKFFQKL	�M	100	0	non-toxic	0.27273	0.66107	0.55789	0	0	0.39286	0.74228	0.71752	0.49642	0.61669	0.54804	0.38018	0.2573	0	0.47795	0.05556	0.67983	0.52275	0.5287	0.61149	0.51708	0.8403	0.69391	0.59377	0.59642	0.54742	0.54174	0.56321	0	0	0	0	0	0	0.70588	0	0.38229	0.37882	0.27386	0.36425	0	0.29527	0
3077	3077-1	GEKLKKIGQKIKNFFKKL	�M	100	0	non-toxic	0.27273	0.65772	0.55789	0	0	0.39286	0.74228	0.71888	0.49642	0.58488	0.52168	0.36905	0.2573	0	0.47617	0.05556	0.67983	0.52275	0.5287	0.61149	0.51708	0.8403	0.69391	0.59377	0.59642	0.54742	0.54174	0.56321	0	0	0	0	0	0	0.70588	0	0.38816	0.39389	0.26888	0.35876	0	0.29992	0
3078	3078-1	VRRFGWWWGFLRR	�M	54.87389978	30	toxic	0.15909	0.26846	0.51278	0	0	0.32143	0.87467	0.67406	0.536	0.42775	0.54823	0.39678	0.05811	0.12395	0.63831	0.38462	0.67983	0.52275	0.5287	0.50969	0.45626	0.54828	0.49042	0.63679	0.45217	0.49042	0.34672	0.56321	0.13977	0.3332	0	0	0	0	0	0	0.41663	0.42367	0.30871	0.32644	0	0.37503	0
3079	3079-1	VRRFAWWWAFLRR	�M	54.04236922	63	toxic	0.15909	0.22148	0.46165	0	0	0.32143	0.87467	0.67157	0.50382	0.4669	0.52277	0.4774	0.05811	0.38639	0.67261	0.38462	0.67983	0.52275	0.5287	0.50969	0.45626	0.54828	0.49042	0.63679	0.45217	0.49042	0.34672	0.56321	0.13759	0	0	0	0	0	0	0	0.59015	0.59706	0.4332	0.49192	0	0.4649	0
3082	3082-1	GILDTLKQFAKGVGKDLVKGAAQGVLSTVS	�M	33.31179171	0	non-toxic	0.54545	0.54027	0.36992	0	0	0.25	0.67167	0.55957	0.51405	0.60114	0.64672	0.5338	0.25429	0.01361	0.54477	0.73333	0.76305	0.52131	0.51271	0.50479	0.43815	0.52089	0.47611	0.5261	0.49363	0.47999	0.47778	0.56321	0.21546	0	0.41392	0	0	0	0	0	0.37325	0.40445	0.2971	0.34066	0	0.29391	0
3083	3083-1	GILDTLKQFAKGVGKDLVKGAAQGVLSTV	�M	34.3070827	0	non-toxic	0.52273	0.55034	0.36391	0	0	0.25	0.67167	0.56106	0.51027	0.59847	0.65578	0.55079	0.22403	0	0.55056	0.72414	0.66996	0.50431	0.52725	0.49591	0.45083	0.53296	0.4618	0.51714	0.50702	0.47344	0.48025	0.56321	0.22238	0	0.42831	0	0	0	0	0	0.38906	0.38899	0.28492	0.35391	0	0.30402	0
3084	3084-1	GILDTLKQFAKGVGKDLVKGAAQGVLST	�M	35.51514721	0	non-toxic	0.5	0.53356	0.38496	0	0	0.25	0.67167	0.56287	0.52352	0.59106	0.64241	0.5244	0.23203	0	0.52606	0.75	0.67983	0.51341	0.51005	0.48214	0.44099	0.54689	0.47441	0.51961	0.49838	0.48533	0.47419	0.56321	0.17401	0	0.44451	0	0	0	0	0	0.40307	0.40445	0.29516	0.33969	0	0.28872	0
3085	3085-1	GILDTLKQFAKGVGKDLVKGAAQGVLS	�M	36.83811124	0	non-toxic	0.47727	0.5604	0.38045	0	0	0.25	0.67167	0.56485	0.52068	0.58665	0.6188	0.50406	0.24063	0	0.52918	0.77778	0.67983	0.47629	0.51925	0.49428	0.42572	0.53041	0.48896	0.51356	0.50076	0.47611	0.48519	0.56321	0.18048	0	0.46131	0	0	0	0	0	0.38455	0.38786	0.27967	0.35165	0	0.28517	0
3086	3086-1	GILDTLKQFAKGVGKDLVKGAAQGVL	�M	38.05913629	0	non-toxic	0.45455	0.57383	0.37293	0	0	0.25	0.67167	0.56668	0.51595	0.58311	0.62783	0.52186	0.20636	0	0.53452	0.76923	0.67983	0.50862	0.48171	0.50829	0.43918	0.53923	0.47174	0.52454	0.49493	0.4618	0.47666	0.56321	0.18713	0	0.4799	0	0	0	0	0	0.40307	0.40181	0.27607	0.33355	0	0.28326	0
3087	3087-1	GILDTLKQFAKGVGKDLVKGAAQGV	�M	39.77218492	0	non-toxic	0.43182	0.62081	0.39398	0	0	0.25	0.67167	0.56925	0.5292	0.5793	0.65669	0.54479	0.18439	0	0.51091	0.8	0.67983	0.49042	0.51441	0.49171	0.45471	0.50325	0.48096	0.51602	0.50551	0.47441	0.46342	0.56321	0.19584	0	0.4997	0	0	0	0	0	0.38319	0.3807	0.27414	0.32935	0	0.2797	0
3088	3088-1	GILDTLKQFAKGVGKDLVKGAAQG	�M	41.40495286	0	non-toxic	0.40909	0.59396	0.41955	0	0	0.25	0.67167	0.57169	0.54529	0.56986	0.64113	0.51376	0.19208	0	0.48107	0.83333	0.67983	0.50168	0.496	0.50058	0.43634	0.53459	0.44337	0.5028	0.4973	0.48896	0.47509	0.56321	0.13656	0	0.26095	0	0	0	0	0	0.39991	0.3758	0.27054	0.32708	0	0.2696	0
3089	3089-1	YGRKKRRQRRRD	�M	25	0	non-toxic	0.13636	0.10403	0.96541	0	0	0.42857	0.83407	0.82265	0.71897	0.76335	0.53434	0.25431	0.21071	0	0.08018	0.16667	0.67983	0.52275	0.5287	0.50969	0.45626	0.54828	0.49042	0.5019	0.69467	0.49042	0.4899	0.56321	0	0	0	0	0	0.51501	0	0	0.57207	0.5311	0.37261	0.46122	0	0.35865	0
3100	3100-1	FFRRFFRRFFRRFFRR	�M	10.63342494	50	toxic	0.22727	0.72819	0.54887	0	1	0.5	1	0.78534	0.38877	0.20144	0.46826	0.34165	0	0	0.63073	0	0.67983	0.52275	0.5287	0.96404	0.47981	0.54828	0.49042	0.6173	0.51717	0.63425	0.4908	0.56321	0	0	0	0	0	0	0	0	0.49842	0.50358	0.36072	0.40498	0	0.36493	0
3101	3101-1	LLRRLLRRLLRRLLRR	�M	5.522421029	50	toxic	0.22727	0.82886	0.47368	0	1	0.5	1	0.81987	0.34144	0.74214	0.14048	0.02569	0.37773	0	0.54744	0	0.67983	0.52275	0.5287	0.64604	0.40683	0.54828	0.49042	0.56666	0.50529	0.58865	0.50382	0.56321	0	0	0	0	0	0	0	0	0.46679	0.47003	0.34025	0.38623	0	0.3428	0
3102	3102-1	LLKKLLKKLLKKLLKK	�M	12.3147654	50	toxic	0.22727	0.76846	0.42857	0	1	0.5	1	0.85554	0.31304	0.74214	0.04683	0.02569	0.37773	0	0.61648	0	0.67983	0.52275	0.5287	0.64604	0.48395	0.54828	0.49042	0.55882	0.52062	0.5268	0.49439	0.56321	0	0	0	0	0	0	0	0	0.46769	0.47079	0.34053	0.38688	0	0.34362	0
3103	3103-1	FLSSIGKILGNLL	�M	120	50	toxic	0.15909	0.67114	0.22256	0	1	0.25	1	0.61862	0.42128	0.52439	0.44761	0.25095	0.64658	0.00437	0.75724	0.46154	0.67983	0.52275	0.5287	0.50969	0.45626	0.54828	0.49042	0.56375	0.60311	0.49042	0.72913	0.56321	0	0	0	0	0	0	0	0	0.39494	0.38899	0.28243	0.3064	0	0.2218	0
[truncated: 1,589 more rows]
[truncated: 1,233 more columns]
